# Supplementary material for: SMAP design: a multiplex PCR amplicon and gRNA design tool to screen for natural and CRISPR-induced genetic variation
Source: Nucleic Acids Res. 2023 Jan 31;51(7):e37. doi: 10.1093/nar/gkad036 (PMC10123101; doi:10.1093/nar/gkad036)
Supplement: gkad036_Supplemental_Files [file gkad036_supplemental_files.zip]

Archive with 7 entries (7 files):
- Genome-wide designs.zip
- SMAPdesign Supplementary Tables and Figures.docx
- Supplementary Table S3.xlsx
- Supplementary Table S4.xlsx
- Supplementary Table S5.xlsx
- Supplementary Table S6.xlsx
- Supplementary Table S7.xlsx
