# Supplementary material for: SMAP design: a multiplex PCR amplicon and gRNA design tool to screen for natural and CRISPR-induced genetic variation
Source: Nucleic Acids Res. 2023 Jan 31;51(7):e37. doi: 10.1093/nar/gkad036 (PMC10123101; doi:10.1093/nar/gkad036)
Supplement: gkad036_Supplemental_Files [file gkad036_supplemental_files.zip › Supplementary Table S3.xlsx]

## Sheet: Supplemental Table S3
Array	Gene	spacer + PAM	Amplicon number	Amplicon ID	Forward primer	Reverse primer
Array 1	ZmB104.G00000013535	GTGTCAAGGTAGAGCGGGGAGGG	1	ZmB104.G00000013535_Amplicon1	ACGACGACGGTGCTCCAC	CATCACCGTGGAGGGCTG
	ZmB104.G00000027372	TCGGGGTTTCCTCCGTTCTGCGG	2	ZmB104.G00000027372_Amplicon1	CCCAGAGATGATAAGCACCCC	CCTCCATCTCGAGCGAGC
	ZmB104.G00000341785	CAATAGGCCTCAGCATACAATGG	3	ZmB104.G00000341785_Amplicon1	ACCTTGGAGTTGTTTATTCGGAGA	GCTGCATCTAGATCTCCCCG
	ZmB104.G00000349562	AGGCCCCGCACGTGCTTGAGCGG	4	ZmB104.G00000349562_Amplicon2	CACTGGGCCGTCGACAAC	TCGAGCTCGGCCACGTTG
	ZmB104.G00000398648	ATTCGGTGGACTACGTGGAAGGG	5	ZmB104.G00000398648_Amplicon2	CAGGACGAGGGGAGATTGTG	CTCACCCACGTCACCTTCTC
Array 2	ZmB104.G00000027372	TCGGGGTTTCCTCCGTTCTGCGG	6	ZmB104.G00000027372_Amplicon2	GAAGCCGCACAAGGAGCATC	AAGTCAAGCACGTTGTCCCC
	ZmB104.G00000341785	CAATAGGCCTCAGCATACAATGG	7	ZmB104.G00000341785_Amplicon2	GCTTTTCTGCTGAACCACTCA	CTCACAGCAGAATGGCTTGC
	ZmB104.G00000404203	CGCCTCAGCCTCCTTAGTTGCGG	8	ZmB104.G00000404203_Amplicon1	GGTCGGGCGGGAGGAAAG	CAACCCAAAAACGCGGCA
	ZmB104.G00000653067	AGCGCGTGCACCTCGGTCTTGGG	9	ZmB104.G00000653067_Amplicon2	GTTCAATGCCACTGCTGACA	GACTCCGAGTCCGACATGG
	ZmB104.G00000668419	TCGCGGTGCATGACTTCCAACGG	10	ZmB104.G00000668419_Amplicon1	CGGCACCAACAAGAAGGTCT	GTCACGCGCTCCTGATAGAG
Array 3	ZmB104.G00000404203	CGCCTCAGCCTCCTTAGTTGCGG	11	ZmB104.G00000404203_Amplicon2	TGTTGCATTGGTCGCAGGAT	CCTAGAACTTGGGACGGC
	ZmB104.G00000669429	CCGAAGGTGAAGTCTCTGTACGG	12	ZmB104.G00000669429_Amplicon2	TTCTGGGCCACGACGAGG	ACAGCACCGTCAGGAAGT
	ZmB104.G00000773661	ACTTGTCGGCTTTGACTCGCCGG	13	ZmB104.G00000773661_Amplicon2	CTCTCCGTCCACCGCGTG	CTGCATCGTCCGGCATTCT
	ZmB104.G00000966167	CTGAAGCGGTCTTACTCCCACGG	14	ZmB104.G00000966167_Amplicon1	CGGCAGGTGTCTGAAGAAGA	GAGCTGCCGTGGACCTTC
	ZmB104.G00001309466	AAGTCCGGCACGGCCTTCCTCGG	15	ZmB104.G00001309466_Amplicon1	GAGGAGGGTACGGCTGCG	GCTGGAAGTAGCCGTTCTTG
Array 4	ZmB104.G00000966167	CTGAAGCGGTCTTACTCCCACGG	16	ZmB104.G00000966167_Amplicon2	GAGTGGCGCTGGAACCGA	ATGTCACTTGGCTCATCGGC
	ZmB104.G00001347442	CATGAACCGGTGGTAGCCGCCGG	17	ZmB104.G00001347442_Amplicon1	GACCGGAGCCCACCACTT	GCCTCTCCGGTGTAGTTGTT
	ZmB104.G00001350775	GGTGCGGCACTGTAGACGAACGG	18	ZmB104.G00001350775_Amplicon1	TTTTTGGGCACGTGACACCA	TTCACGAGCGGCACTAGA
	ZmB104.G00001727303	TGGACTGGACCAGCAGGCGACGG	19	ZmB104.G00001727303_Amplicon2	GTTTGTGGGCTGCACCTG	GACGTTAGCCGGATCTGTCC
	ZmB104.G00001759522	TAGGCATGCTGGGAATTGGCTGG	20	ZmB104.G00001759522_Amplicon1	ACAGCACATCAGGCTCGTAC	CGTTCTGTTACGAGCAGCAG
Array 5	ZmB104.G00001955260	GGTGCACGCTAACGCATCGTCGG	21	ZmB104.G00001955260_Amplicon2	CCGAAGGCTGAGGTTCACG	TCGCGTTCCGGTTGTAAC
	ZmB104.G00001968996	CTGAGAGTTAATCAAGCTGCAGG	22	ZmB104.G00001968996_Amplicon1	CAGGTTTTTCATGTATGTATACTGACC	TCTTGTTGTGGATCCGGGAG
	ZmB104.G00002052018	TCCATCGTCAGAGACACCGCCGG	23	ZmB104.G00002052018_Amplicon1	GGGGAAGGGTGGAGGATACC	CGGAAGAACTCGTCGAGCAC
	ZmB104.G00002211396	GTGGCCGTCAAGCCAATCCCCGG	24	ZmB104.G00002211396_Amplicon1	CTCACCGTGCTCTGCCAG	CGCGCGTACCTGGAAGAG
	ZmB104.G00002219981	CTCGGGCTGTCCTGCATGTTCGG	25	ZmB104.G00002219981_Amplicon1	GCAAGAAACACCGTGGCG	TCCGGTTGTCAATGTCAACA
Array 6	ZmB104.G00001968996	CTGAGAGTTAATCAAGCTGCAGG	26	ZmB104.G00001968996_Amplicon2	CGCTATGGAGGAGGCGGA	AAACCCAAAACCCGTGCAAG
	ZmB104.G00002211396	GTGGCCGTCAAGCCAATCCCCGG	27	ZmB104.G00002211396_Amplicon2	ATATCGGTGCAGCAGGGATG	CACGTCGTCTCGTCGCAC
	ZmB104.G00002219981	CTCGGGCTGTCCTGCATGTTCGG	28	ZmB104.G00002219981_Amplicon2	CATCCGATGGCATTGGCA	CTCCTCCCCGGCATCATC
	ZmB104.G00002280985	CTCGCGGTCTGGGCCGCTCCCGG	29	ZmB104.G00002280985_Amplicon1	TGGTTTTGGGTCTCTACGACG	AATCGCGAGACACAAAGGG
	ZmB104.G00002532576	ACATTGACAAAGAACGCTGATGG	30	ZmB104.G00002532576_Amplicon2	GCAGGCTCATCGCTGACA	CCTGCCACGATCCTGAAACT
Array 7	ZmB104.G00002641757	ACGAAGAGGGATTCCGGTGTGGG	31	ZmB104.G00002641757_Amplicon1	CTCTGGTCCAACCGCACTG	GGTGACCTACTTTAATACATACCTGC
	ZmB104.G00003024345	ACGTTCTGCCATGTAACTGATGG	32	ZmB104.G00003024345_Amplicon2	AAAAACAGTCAGCGGCACAC	GAAAGGGATGGTGGGGGTG
	ZmB104.G00003025658	AAGATCTCAAGTACGGCTGGTGG	33	ZmB104.G00003025658_Amplicon1	TTACCGTACGTGCCATCGTC	ACGTACGTGTCGATCGTGAG
	ZmB104.G00003026466	CAGCTCCTGGCTGTGTCCGCCGG	34	ZmB104.G00003026466_Amplicon2	CAAGGACGCCATCGACAGG	GTGTGCGCGACGGTGATG
	ZmB104.G00003160594	TCTGCTGTCTCTTGCTGCTCCGG	35	ZmB104.G00003160594_Amplicon1	GCCCATGATCATCAGACGGT	ACCGGTGGCTTCTTCTTTCA
Array 8	ZmB104.G00003302802	CTATTCTTCGGCGTGCTGGGCGG	36	ZmB104.G00003302802_Amplicon1	CTGTGCGTCTGAATTGGCAG	TTTGGGGAGCACGTTCCA
	ZmB104.G00003309569	GGATGCCACTACTACCGAGCCGG	37	ZmB104.G00003309569_Amplicon1	CTGGCTCATCCGTAACGCTA	CGATGGCGAACCCGTAGG
	ZmB104.G00003329365	AGGAAGCGCAAGCGCAACGTGGG	38	ZmB104.G00003329365_Amplicon1	AAAAGGAGGCCCGATGACTG	GATTGGGCACGCGTCCTC
	ZmB104.G00003373401	GAGATATGGCATTCGCCCAGCGG	39	ZmB104.G00003373401_Amplicon1	GCTCTCGCTGAGAAGAAAGC	ATTTGTACGGGCGAGTTCGA
	ZmB104.G00003373502	CTTCTTGCCGGCACCGGAAGCGG	40	ZmB104.G00003373502_Amplicon2	GACCTGGGGTGATCGAGGT	GCGGTAATTGGGCGGGAG
Array 9	ZmB104.G00003329365	AGGAAGCGCAAGCGCAACGTGGG	41	ZmB104.G00003329365_Amplicon2	GGAACACTAGCGGGGCAG	CAGACGACGACCGCTGTG
	ZmB104.G00003373401	GAGATATGGCATTCGCCCAGCGG	42	ZmB104.G00003373401_Amplicon2	GAATGCGGGGACTACTGGTG	GAGCTCCCCTGTGCATGAG
	ZmB104.G00003436223	TCCGGTTTCGACTACGTTGAGG	43	ZmB104.G00003436223_Amplicon1	TCCGACTCGCCTACTCAGAC	ATCTTCGGCCCTCGGTCA
	ZmB104.G00003449555	CTACGCCAGGTTCCTCAAGGAGG	44	ZmB104.G00003449555_Amplicon1	CCACGGACGCCCACTACC	CAGTACTCCTGCGCCCTTG
	ZmB104.G00003497227	ACGTCCCCGGCGGCTTCACCTGG	45	ZmB104.G00003497227_Amplicon1	TGTGGCAGGAGGATCAGGA	GGCTGAGCACTTCGACCT
Array 10	ZmB104.G00003436223	TCCGGTTTCGACTACGTTGAGG	46	ZmB104.G00003436223_Amplicon2	GTGATCGAGCTGTGTTTTGTTTT	GGTTCAAGCGCGATCCGA
	ZmB104.G00003682259	CAGGTGGACGGGTCGGATTCGGG	47	ZmB104.G00003682259_Amplicon2	TGTTGGTGCCTTTTCTTCCC	TGTCGGTGATGAGCTTGC
	ZmB104.G00003713569	GTCCCCCGCGGCAAGTCGTGCGG	48	ZmB104.G00003713569_Amplicon2	ACGTCGATATCAGCTTCGGC	CCACTGCCACCTCGATGTC
	ZmB104.G00003752454	AAGGCCACGGGCCACACCTGCGG	49	ZmB104.G00003752454_Amplicon1	GGTGAACCTGAAGCCGAGG	TGCACAAGTCCGGATGGA
	ZmB104.G00003807701	CAGCGGCGGAGTCTTGCTGTTGG	50	ZmB104.G00003807701_Amplicon1	GGCAGCAGCAACGTCTACTA	TAACGCGACTGGTTGCTGTT
Untargeted	ZmB104.G00000007475	NA	51	ZmB104.G00000007475_Amplicon1	GCAATAAGGAGATCGTCGTCC	GTACCGCGTCTCCATCTCC
	ZmB104.G00000007475	NA	52	ZmB104.G00000007475_Amplicon2	CCAGAACATCCCCATGCCC	GGATGGTGTTGCGCTTGC
	ZmB104.G00000013535	NA	53	ZmB104.G00000013535_Amplicon2	GTTACCGCCAACGCCAGG	ACGACGTTCTCCTCCTCTGA
	ZmB104.G00000191800	NA	54	ZmB104.G00000191800_Amplicon1	TGTTCGAGGTGGAGGTGT	TTCTTGGGCTCCGGGCAG
	ZmB104.G00000349562	NA	55	ZmB104.G00000349562_Amplicon1	CACTGGGCCGTCGACAAC	TCGAGCTCGGCCACGTTG
	ZmB104.G00000398648	NA	56	ZmB104.G00000398648_Amplicon1	CAGGACGAGGGGAGATTGTG	CTCACCCACGTCACCTTCTC
	ZmB104.G00000518838	NA	57	ZmB104.G00000518838_Amplicon1	CCAAGTTTGGCAATGCGC	AAACTGAGGCTGTAGTCCCC
	ZmB104.G00000518838	NA	58	ZmB104.G00000518838_Amplicon2	GAGCTGCTCACCGGGGTG	CTTTCCCGTTGTGCGCAATG
	ZmB104.G00003626305	NA	59	ZmB104.G00003626305_Amplicon1	CCCCACCGTGTGCTACAG	GTGTTCTGTTCCTGGACGCT
	ZmB104.G00003682259	NA	60	ZmB104.G00003682259_Amplicon1	TGTTGGTGCCTTTTCTTCCC	TGTCGGTGATGAGCTTGC
	ZmB104.G00003713569	NA	61	ZmB104.G00003713569_Amplicon1	ACGTCGATATCAGCTTCGGC	CCACTGCCACCTCGATGTC
	ZmB104.G00003752454	NA	62	ZmB104.G00003752454_Amplicon2	CGATCGATCGCACGACACA	GAAGGTGGCTCCCTCCCT
	ZmB104.G00000653067	NA	63	ZmB104.G00000653067_Amplicon1	GTTCAATGCCACTGCTGACA	GACTCCGAGTCCGACATGG
	ZmB104.G00000669429	NA	64	ZmB104.G00000669429_Amplicon1	TTCTGGGCCACGACGAGG	ACAGCACCGTCAGGAAGT
	ZmB104.G00000739422	NA	65	ZmB104.G00000739422_Amplicon1	CCTCCGCGCTAGCCCATG	GCGGATGGTCTCCCTCTCC
	ZmB104.G00000739422	NA	66	ZmB104.G00000739422_Amplicon2	CAGGGCCGAACCGACCTC	GTACGGCATGACGGTCGG
	ZmB104.G00000773661	NA	67	ZmB104.G00000773661_Amplicon1	CTCTCCGTCCACCGCGTG	CTGCATCGTCCGGCATTCT
	ZmB104.G00000893952	NA	68	ZmB104.G00000893952_Amplicon1	AAGACTACACCTCTGCTGCC	GGCTCGCGATCCTCTTCC
	ZmB104.G00000915162	NA	69	ZmB104.G00000915162_Amplicon1	CCATGATAGTAGGGCGTGCA	ATCGTTGATTGCCCCAATGG
	ZmB104.G00000915162	NA	70	ZmB104.G00000915162_Amplicon2	ACAGTGAAGGTGCTTGCAGT	ACGGAGTTTAACAGCATTGCA
	ZmB104.G00001021010	NA	71	ZmB104.G00001021010_Amplicon1	CAGTCGTCGGTGTCCTGG	AATGTTGCCGAGGTGAGGAG
	ZmB104.G00001021010	NA	72	ZmB104.G00001021010_Amplicon2	CATCTCACGAGGTCCGGATG	TTGTCCTTGTCCCTGGCAAC
	ZmB104.G00001054239	NA	73	ZmB104.G00001054239_Amplicon1	CCATGGGGAGATGGTGACG	TACACGAGCCGCACCCAC
	ZmB104.G00001054239	NA	74	ZmB104.G00001054239_Amplicon2	GACGTCGCCCGGATCGTC	GTAGCTCAGCGTGCCCAG
	ZmB104.G00001198164	NA	75	ZmB104.G00001198164_Amplicon1	ATTGTAGGATGTGCCAACGG	AACTGGAAGGCGATGGTCAG
	ZmB104.G00001198164	NA	76	ZmB104.G00001198164_Amplicon2	CATCGGTCTGAATGGGCTGA	TCTTCATGCTCCAAGGTGCG
	ZmB104.G00001347442	NA	77	ZmB104.G00001347442_Amplicon2	ACCTCATGGTTGGGCACCT	CCTGCTGGCTGACCTTGG
	ZmB104.G00001350775	NA	78	ZmB104.G00001350775_Amplicon2	GCCAATTGACCGCTACTCCT	CCTCTCACCATGGAGCTCAG
	ZmB104.G00001403800	NA	79	ZmB104.G00001403800_Amplicon1	CTCCCACGCCTTCGCCTT	TGGACGGCCTCCAGGATG
	ZmB104.G00001403800	NA	80	ZmB104.G00001403800_Amplicon2	CTAATCCAGGCCCTCGCG	GGAGAAGTGGACGCGCAC
	ZmB104.G00001421273	NA	81	ZmB104.G00001421273_Amplicon1	GAGGAGTGTCTTCGCCGTG	CATCGACCATCGCATTGCC
	ZmB104.G00001421273	NA	82	ZmB104.G00001421273_Amplicon2	AGGTAGCAAATTACTGTCGGGA	GCGTAAGAATCCACAAAGGCC
	ZmB104.G00001475813	NA	83	ZmB104.G00001475813_Amplicon1	TACGCGCCGTTCCTTGAG	TCCGATCCTGCCCCTTCTG
	ZmB104.G00001477732	NA	84	ZmB104.G00001477732_Amplicon1	TGCTCGGTGTCGGTGGTG	TTATTCACTTTCGCCACGCC
	ZmB104.G00001477732	NA	85	ZmB104.G00001477732_Amplicon2	GGAAACCGAGATAGAGGCCTT	GCCAACCCAACTGCGTGG
	ZmB104.G00001661350	NA	86	ZmB104.G00001661350_Amplicon1	CGATGTCCGAGTCCGACTCA	CATCCTCTCGAAGGTGGC
	ZmB104.G00001672258	NA	87	ZmB104.G00001672258_Amplicon1	TGTGCTTCGACTACCGCAG	GCTTTCTTGAACGGCCGC
	ZmB104.G00001672258	NA	88	ZmB104.G00001672258_Amplicon2	CACCAGGTGCTCATCTACCG	GTATTGGAGCTTCTGCCGGT
	ZmB104.G00001727303	NA	89	ZmB104.G00001727303_Amplicon1	GTTTGTGGGCTGCACCTG	GACGTTAGCCGGATCTGTCC
	ZmB104.G00001759522	NA	90	ZmB104.G00001759522_Amplicon2	TGCGCTTCCAGAGGATGC	CTACTACGCGCACGGCAG
	ZmB104.G00001829313	NA	91	ZmB104.G00001829313_Amplicon1	TGAAGGGAGTGATCCGGTCA	AGCTGTATGCACGACATTCA
	ZmB104.G00001829313	NA	92	ZmB104.G00001829313_Amplicon2	TGGGGCAACTGAGTACACAA	TGAGTTTGTTGCCCAGATGGA
	ZmB104.G00001869309	NA	93	ZmB104.G00001869309_Amplicon1	CCCAGACGCATCACCACC	CCAGAAATGGGGGAACGC
	ZmB104.G00001955260	NA	94	ZmB104.G00001955260_Amplicon1	CCGAAGGCTGAGGTTCACG	TCGCGTTCCGGTTGTAAC
	ZmB104.G00002052018	NA	95	ZmB104.G00002052018_Amplicon2	CTGGGTGCTGGGCCTGTC	CACGGGCTCTTCCTCGTC
	ZmB104.G00002073329	NA	96	ZmB104.G00002073329_Amplicon1	AACCCTGCCGTGCTTCTTG	GAGGAAATGGTCGCGGGAG
	ZmB104.G00002073329	NA	97	ZmB104.G00002073329_Amplicon2	CTGACGATAATGCCGCCAAC	GGCAGCTTCCTCTTGGCC
	ZmB104.G00002235333	NA	98	ZmB104.G00002235333_Amplicon1	GCATCACTACACGGTGCAAC	GGGTTGTTGTCCAGGTTGA
	ZmB104.G00002235333	NA	99	ZmB104.G00002235333_Amplicon2	CTACGAGCACCGCCTCAG	CGCGTGATGAGGAGGCATC
	ZmB104.G00002280985	NA	100	ZmB104.G00002280985_Amplicon2	TCGGTGAACTTGGGGTTGG	CGAGTAGCGCTGGAGATCTC
	ZmB104.G00002464704	NA	101	ZmB104.G00002464704_Amplicon1	CTGGACAGTACCGACGCC	CTCTTGTTGTCGGGCGGC
	ZmB104.G00002532576	NA	102	ZmB104.G00002532576_Amplicon1	GCAGGCTCATCGCTGACA	CCTGCCACGATCCTGAAACT
	ZmB104.G00002548534	NA	103	ZmB104.G00002548534_Amplicon1	CCCGCCAATGTCGCCAGA	AAGAACGACCCGCCGGAAG
	ZmB104.G00002548534	NA	104	ZmB104.G00002548534_Amplicon2	TCTGCTTCTTCGCGCACA	GGTGAGGTAGCTCTCGAACG
	ZmB104.G00002617214	NA	105	ZmB104.G00002617214_Amplicon1	AAGGGCTCATGGGCATGG	CGTGGCTCACCTGATGATCA
	ZmB104.G00002641757	NA	106	ZmB104.G00002641757_Amplicon2	GCGCGATGGCCTTCTTCG	GCTGACGGACAGGAGGAGG
	ZmB104.G00002661957	NA	107	ZmB104.G00002661957_Amplicon1	CTGGACGAGCTGCACCAGG	GACCACGAGAGCTGCTCC
	ZmB104.G00002661957	NA	108	ZmB104.G00002661957_Amplicon2	TTCCTGACCATCCTCCACCA	CGGTACCGGTCGTTGCTC
	ZmB104.G00003021517	NA	109	ZmB104.G00003021517_Amplicon1	CTCCAGCAGGGCCTCATC	GTAGTACACCGCGCCCTC
	ZmB104.G00003021517	NA	110	ZmB104.G00003021517_Amplicon2	CTCCAAGGAGAAGGACGCC	GTGTAGAGGAGCCGCAGC
	ZmB104.G00003024345	NA	111	ZmB104.G00003024345_Amplicon1	AAAAACAGTCAGCGGCACAC	GAAAGGGATGGTGGGGGTG
	ZmB104.G00003026466	NA	112	ZmB104.G00003026466_Amplicon1	CAAGGACGCCATCGACAGG	GTGTGCGCGACGGTGATG
	ZmB104.G00003309569	NA	113	ZmB104.G00003309569_Amplicon2	ACCCAGGACGAGTACAGGG	ATGGCTGAAGATCTGCTGCT
	ZmB104.G00003373502	NA	114	ZmB104.G00003373502_Amplicon1	GACCTGGGGTGATCGAGGT	GCGGTAATTGGGCGGGAG
	ZmB104.G00003449555	NA	115	ZmB104.G00003449555_Amplicon2	CATCCTCGCCAGTCCCGG	ATGTCACTGACCAGTCGTCG
	ZmB104.G00003472381	NA	116	ZmB104.G00003472381_Amplicon1	CGGCAGCAAGAGGAGGAA	TCTTGGCGGCCCTAGGAG
	ZmB104.G00003512074	NA	117	ZmB104.G00003512074_Amplicon1	TGCACGTTGCTGCATCCG	TTGCAGAAGCGACGTCGAC
