# Supplementary material for: SMAP design: a multiplex PCR amplicon and gRNA design tool to screen for natural and CRISPR-induced genetic variation
Source: Nucleic Acids Res. 2023 Jan 31;51(7):e37. doi: 10.1093/nar/gkad036 (PMC10123101; doi:10.1093/nar/gkad036)
Supplement: gkad036_Supplemental_Files [file gkad036_supplemental_files.zip › Supplementary Table S6.xlsx]

## Sheet: annotate
Reference	Locus	Haplotypes	target	edit	start	end	SNP	INDEL	Alignment	FILTER_gRNA_INDEL	FILTER_gRNA_SNP	FILTER_gRNA	Haplotype_Name	Expected cut site	Effect	205_018_220929_999_13501_265_01_3551_3	205_018_220929_999_13502_265_01_3551_3	205_018_220929_999_13503_265_01_3551_3	205_018_220929_999_13504_265_01_3551_3	205_018_220929_999_13505_265_01_3551_3	205_018_220929_999_13506_265_01_3551_3	205_018_220929_999_13507_265_01_3551_3	205_018_220929_999_13508_265_01_3551_3	205_018_220929_999_13509_265_01_3551_3	205_018_220929_999_13510_265_01_3551_3	205_018_220929_999_13511_265_01_3551_3	205_018_220929_999_13512_265_01_3551_3	205_018_220929_999_13513_265_01_3551_3	205_018_220929_999_13514_265_01_3551_3	205_018_220929_999_13515_265_01_3551_3	205_018_220929_999_13516_265_01_3551_3	205_018_220929_999_13517_265_01_3551_3	205_018_220929_999_13518_265_01_3551_3	205_018_220929_999_13519_265_01_3551_3	205_018_220929_999_13520_265_01_3551_3	205_018_220929_999_13521_265_01_3551_3	205_018_220929_999_13522_265_01_3551_3	205_018_220929_999_13523_265_01_3551_3	205_018_220929_999_13524_265_01_3551_3	205_018_220929_999_13525_265_01_3551_3	205_018_220929_999_13526_265_01_3551_3	205_018_220929_999_13527_265_01_3551_3	205_018_220929_999_13528_265_01_3551_3	205_018_220929_999_13529_265_01_3551_3	205_018_220929_999_13530_265_01_3551_3	205_018_220929_999_13531_265_01_3551_3	205_018_220929_999_13532_265_01_3551_3	205_018_220929_999_13533_265_01_3551_3	205_018_220929_999_13534_265_01_3551_3
B104.G00000013535	B104.G00000013535_1	CACCTGCCGCCCTCGCCCTCCCCGCTCTACCTTGACACCCGCCGCCGCCACGTCGGCTACGACGCCTACGGGGCCGGCACCAGGCAGCTGCTCTTCTACAGGCCGCACCAG	G00000013535	ref	703	814	nan	nan	nan	nan	nan	nan	ref	724	nan	86.5	86.75	87.8	100	100	100	100	85.44	100	100	100	100	100	100	100	100	100	100	100	100	100	100	100	100	100	97.7	100	100	100	98.9	100	98.9	100	95.94
B104.G00000013535	B104.G00000013535_1	CACCTGCCGCCCTCGCCCTCCCCGCTCTACCTTGACACCCGCCGCCGCCACGTCGGCTACGACGCCTACGGGGCCGGCACCAGGCAGCTGCTCTTCTACAGGCCCCACCAG	G00000013535	0	703	814	((807, 'G', 'C'),)	()	CACCTGCCGCCCTCGCCCTCCCCGCTCTACCTTGACACCCGCCGCCGCCACGTCGGCTACGACGCCTACGGGGCCGGCACCAGGCAGCTGCTCTTCTACAGGCCGCACCAG ||||||||||||||||||||||||||||||||||||||||||||||||||||||||||||||||||||||||||||||||||||||||||||||||||||||||.|||||| CACCTGCCGCCCTCGCCCTCCCCGCTCTACCTTGACACCCGCCGCCGCCACGTCGGCTACGACGCCTACGGGGCCGGCACCAGGCAGCTGCTCTTCTACAGGCCCCACCAG	nan	FALSE	FALSE	-85:S:G-C	724	FALSE	NA	NA	NA	NA	NA	NA	NA	1.82	NA	NA	NA	NA	NA	NA	NA	NA	NA	NA	NA	NA	NA	NA	NA	NA	NA	NA	NA	NA	NA	NA	NA	1.11	NA	NA
B104.G00000013535	B104.G00000013535_1	CACCTGCCGCCCTCGCCCTCCCCGCTCTACCTTGACACCCGCCGCCGCCACGTCGGCTACGACGCCTACGGGGCCGGCACCAGGCAGCTGCTCTTCTACAGGCCGCACC	G00000013535	2	703	814	()	((109, Seq('CAG'), 'C--'),)	CACCTGCCGCCCTCGCCCTCCCCGCTCTACCTTGACACCCGCCGCCGCCACGTCGGCTACGACGCCTACGGGGCCGGCACCAGGCAGCTGCTCTTCTACAGGCCGCACCAG |||||||||||||||||||||||||||||||||||||||||||||||||||||||||||||||||||||||||||||||||||||||||||||||||||||||||||||-- CACCTGCCGCCCTCGCCCTCCCCGCTCTACCTTGACACCCGCCGCCGCCACGTCGGCTACGACGCCTACGGGGCCGGCACCAGGCAGCTGCTCTTCTACAGGCCGCACC--	FALSE	nan	FALSE	613:0I:CAG-C--	724	FALSE	NA	NA	NA	NA	NA	NA	NA	NA	NA	NA	NA	NA	NA	NA	NA	NA	NA	NA	NA	NA	NA	NA	NA	NA	NA	NA	NA	NA	NA	1.14	NA	NA	NA	NA
B104.G00000013535	B104.G00000013535_1	CACCTGCCGCCCTCGCCCTCCCCGCTCTACCTTGACACCCGCCGCCGCCACGTCGGCTACGACGCCTACGGGGCCGGCACCAGGCAGCTGCTCTACTACAGGCCGCACCAG	G00000013535	0	703	814	((797, 'T', 'A'),)	()	CACCTGCCGCCCTCGCCCTCCCCGCTCTACCTTGACACCCGCCGCCGCCACGTCGGCTACGACGCCTACGGGGCCGGCACCAGGCAGCTGCTCTTCTACAGGCCGCACCAG ||||||||||||||||||||||||||||||||||||||||||||||||||||||||||||||||||||||||||||||||||||||||||||||.|||||||||||||||| CACCTGCCGCCCTCGCCCTCCCCGCTCTACCTTGACACCCGCCGCCGCCACGTCGGCTACGACGCCTACGGGGCCGGCACCAGGCAGCTGCTCTACTACAGGCCGCACCAG	nan	FALSE	FALSE	-75:S:T-A	724	FALSE	NA	NA	NA	NA	NA	NA	NA	1.82	NA	NA	NA	NA	NA	NA	NA	NA	NA	NA	NA	NA	NA	NA	NA	NA	NA	NA	NA	NA	NA	NA	NA	NA	NA	NA
B104.G00000013535	B104.G00000013535_1	CACCTGCCGCCCTCGCCCTCCCCGCTCTACCTTGACACCCGCCGCCGCCACGTCGGCTACGACGCCTACGGGGCCGGCACCAGGCAGCTGCTCTTCTACAGGCCGCACCAC	G00000013535	0	703	814	((813, 'G', 'C'),)	()	CACCTGCCGCCCTCGCCCTCCCCGCTCTACCTTGACACCCGCCGCCGCCACGTCGGCTACGACGCCTACGGGGCCGGCACCAGGCAGCTGCTCTTCTACAGGCCGCACCAG ||||||||||||||||||||||||||||||||||||||||||||||||||||||||||||||||||||||||||||||||||||||||||||||||||||||||||||||. CACCTGCCGCCCTCGCCCTCCCCGCTCTACCTTGACACCCGCCGCCGCCACGTCGGCTACGACGCCTACGGGGCCGGCACCAGGCAGCTGCTCTTCTACAGGCCGCACCAC	nan	FALSE	FALSE	-91:S:G-C	724	FALSE	NA	NA	NA	NA	NA	NA	NA	1.82	NA	NA	NA	NA	NA	NA	NA	NA	NA	NA	NA	NA	NA	NA	NA	NA	NA	NA	NA	NA	NA	NA	NA	NA	NA	NA
B104.G00000013535	B104.G00000013535_1	CACCTGCCGCCCTCGCCCTCCCCGCTCTACCTTGACACCCGCCGCCGCCACGTCGGCTACGACGCCTCCGGGGCCGGCACCAGGCAGCTGCTCTTCTACAGGCCGCACCAG	G00000013535	0	703	814	((770, 'A', 'C'),)	()	CACCTGCCGCCCTCGCCCTCCCCGCTCTACCTTGACACCCGCCGCCGCCACGTCGGCTACGACGCCTACGGGGCCGGCACCAGGCAGCTGCTCTTCTACAGGCCGCACCAG |||||||||||||||||||||||||||||||||||||||||||||||||||||||||||||||||||.||||||||||||||||||||||||||||||||||||||||||| CACCTGCCGCCCTCGCCCTCCCCGCTCTACCTTGACACCCGCCGCCGCCACGTCGGCTACGACGCCTCCGGGGCCGGCACCAGGCAGCTGCTCTTCTACAGGCCGCACCAG	nan	FALSE	FALSE	-48:S:A-C	724	FALSE	NA	NA	NA	NA	NA	NA	NA	NA	NA	NA	NA	NA	NA	NA	NA	NA	NA	NA	NA	NA	NA	NA	NA	NA	NA	NA	NA	NA	NA	NA	NA	NA	NA	1.61
B104.G00000013535	B104.G00000013535_1	CACCTGCCGCCCTCGCCCTCCCCGCTCTACCGTGACACCCGCCGCCGCCACGTCGGCTACGACGCCTACGGGGCCGGCACCAGGCAGCTGCTCTTCTACAGGCCGCACCAG	G00000013535	0	703	814	((734, 'T', 'G'),)	()	CACCTGCCGCCCTCGCCCTCCCCGCTCTACCTTGACACCCGCCGCCGCCACGTCGGCTACGACGCCTACGGGGCCGGCACCAGGCAGCTGCTCTTCTACAGGCCGCACCAG |||||||||||||||||||||||||||||||.||||||||||||||||||||||||||||||||||||||||||||||||||||||||||||||||||||||||||||||| CACCTGCCGCCCTCGCCCTCCCCGCTCTACCGTGACACCCGCCGCCGCCACGTCGGCTACGACGCCTACGGGGCCGGCACCAGGCAGCTGCTCTTCTACAGGCCGCACCAG	nan	FALSE	FALSE	-12:S:T-G	724	FALSE	NA	NA	NA	NA	NA	NA	NA	NA	NA	NA	NA	NA	NA	NA	NA	NA	NA	NA	NA	NA	NA	NA	NA	NA	NA	1.15	NA	NA	NA	NA	NA	NA	NA	NA
B104.G00000013535	B104.G00000013535_1	CACCTGCCGCCCTCGCCCTCCCCGCTCTACCTTGACACCCGCCGCCGCCACGTCGGCTACGACGCCTACGGGGCCGGCACCAGGCAGCTGCACTTCTACAGGCCGCACCAG	G00000013535	0	703	814	((794, 'T', 'A'),)	()	CACCTGCCGCCCTCGCCCTCCCCGCTCTACCTTGACACCCGCCGCCGCCACGTCGGCTACGACGCCTACGGGGCCGGCACCAGGCAGCTGCTCTTCTACAGGCCGCACCAG |||||||||||||||||||||||||||||||||||||||||||||||||||||||||||||||||||||||||||||||||||||||||||.||||||||||||||||||| CACCTGCCGCCCTCGCCCTCCCCGCTCTACCTTGACACCCGCCGCCGCCACGTCGGCTACGACGCCTACGGGGCCGGCACCAGGCAGCTGCACTTCTACAGGCCGCACCAG	nan	FALSE	FALSE	-72:S:T-A	724	FALSE	NA	NA	NA	NA	NA	NA	NA	3.64	NA	NA	NA	NA	NA	NA	NA	NA	NA	NA	NA	NA	NA	NA	NA	NA	NA	NA	NA	NA	NA	NA	NA	NA	NA	NA
B104.G00000013535	B104.G00000013535_1	CACCTGCCGCCCTCGCCCTCCCCGCTCTACCTTGACACCCGCCGCCGCCACGTCGGCTACGACGCCTACGGGGCCGGCACCAGGCAGCTGCTCATCTACAGGCCGCACCAG	G00000013535	0	703	814	((796, 'T', 'A'),)	()	CACCTGCCGCCCTCGCCCTCCCCGCTCTACCTTGACACCCGCCGCCGCCACGTCGGCTACGACGCCTACGGGGCCGGCACCAGGCAGCTGCTCTTCTACAGGCCGCACCAG |||||||||||||||||||||||||||||||||||||||||||||||||||||||||||||||||||||||||||||||||||||||||||||.||||||||||||||||| CACCTGCCGCCCTCGCCCTCCCCGCTCTACCTTGACACCCGCCGCCGCCACGTCGGCTACGACGCCTACGGGGCCGGCACCAGGCAGCTGCTCATCTACAGGCCGCACCAG	nan	FALSE	FALSE	-74:S:T-A	724	FALSE	NA	NA	NA	NA	NA	NA	NA	1.82	NA	NA	NA	NA	NA	NA	NA	NA	NA	NA	NA	NA	NA	NA	NA	NA	NA	NA	NA	NA	NA	NA	NA	NA	NA	NA
B104.G00000013535	B104.G00000013535_1	CACCTGCCGCCCTCTCCCTCCCCGCTCTACCTTGACACCCGCCGCCGCCACGTCGGCTACGACGCCTACGGGGCCGGCACCAGGCAGCTGCTCTTCTACAGGCCGCACCAG	G00000013535	0	703	814	((717, 'G', 'T'),)	()	CACCTGCCGCCCTCGCCCTCCCCGCTCTACCTTGACACCCGCCGCCGCCACGTCGGCTACGACGCCTACGGGGCCGGCACCAGGCAGCTGCTCTTCTACAGGCCGCACCAG ||||||||||||||.|||||||||||||||||||||||||||||||||||||||||||||||||||||||||||||||||||||||||||||||||||||||||||||||| CACCTGCCGCCCTCTCCCTCCCCGCTCTACCTTGACACCCGCCGCCGCCACGTCGGCTACGACGCCTACGGGGCCGGCACCAGGCAGCTGCTCTTCTACAGGCCGCACCAG	nan	TRUE	TRUE	5:S:G-T	724	TRUE	NA	NA	NA	NA	NA	NA	NA	NA	NA	NA	NA	NA	NA	NA	NA	NA	NA	NA	NA	NA	NA	NA	NA	NA	NA	1.15	NA	NA	NA	NA	NA	NA	NA	NA
B104.G00000013535	B104.G00000013535_1	CACCTGCCGCCCTCGCCCTCCCCGCTCTACCTTGACACCCGCCGCCGCCACGTCGGCTTCGACGCCTACGGGGCCGGCACCAGGCAGCTGCTCTTCTACAGGCCGCACCAG	G00000013535	0	703	814	((761, 'A', 'T'),)	()	CACCTGCCGCCCTCGCCCTCCCCGCTCTACCTTGACACCCGCCGCCGCCACGTCGGCTACGACGCCTACGGGGCCGGCACCAGGCAGCTGCTCTTCTACAGGCCGCACCAG ||||||||||||||||||||||||||||||||||||||||||||||||||||||||||.|||||||||||||||||||||||||||||||||||||||||||||||||||| CACCTGCCGCCCTCGCCCTCCCCGCTCTACCTTGACACCCGCCGCCGCCACGTCGGCTTCGACGCCTACGGGGCCGGCACCAGGCAGCTGCTCTTCTACAGGCCGCACCAG	nan	FALSE	FALSE	-39:S:A-T	724	FALSE	NA	NA	NA	NA	NA	NA	NA	1.82	NA	NA	NA	NA	NA	NA	NA	NA	NA	NA	NA	NA	NA	NA	NA	NA	NA	NA	NA	NA	NA	NA	NA	NA	NA	NA
B104.G00000013535	B104.G00000013535_1	CACCTGCCGCCCTCGCCCTCCCGCTCTACCTTGACACCCGCCGCCGCCACGTCGGCTACGACGCCTACGGGGCCGGCACCAGGCAGCTGCTCTTCTACAGGCCGCACCAG	G00000013535	1	703	814	()	((722, Seq('TC'), Seq('T')),)	CACCTGCCGCCCTCGCCCTCCCCGCTCTACCTTGACACCCGCCGCCGCCACGTCGGCTACGACGCCTACGGGGCCGGCACCAGGCAGCTGCTCTTCTACAGGCCGCACCAG |||||||||||||||||||-||||||||||||||||||||||||||||||||||||||||||||||||||||||||||||||||||||||||||||||||||||||||||| CACCTGCCGCCCTCGCCCT-CCCGCTCTACCTTGACACCCGCCGCCGCCACGTCGGCTACGACGCCTACGGGGCCGGCACCAGGCAGCTGCTCTTCTACAGGCCGCACCAG	TRUE	nan	TRUE	0:1D:TC-T	724	TRUE	1.87	2.15	4.05	NA	NA	NA	NA	NA	NA	NA	NA	NA	NA	NA	NA	NA	NA	NA	NA	NA	NA	NA	NA	NA	NA	NA	NA	NA	NA	NA	NA	NA	NA	NA
B104.G00000013535	B104.G00000013535_1	CACCTGCCGCCCTCGCCCTCCCCGCTCTACCATGACACCCGCCGCCGCCACGTCGGCTACGACGCCTACGGGGCCGGCACCAGGCAGCTGCTCTTCTACAGGCCGCACCAG	G00000013535	0	703	814	((734, 'T', 'A'),)	()	CACCTGCCGCCCTCGCCCTCCCCGCTCTACCTTGACACCCGCCGCCGCCACGTCGGCTACGACGCCTACGGGGCCGGCACCAGGCAGCTGCTCTTCTACAGGCCGCACCAG |||||||||||||||||||||||||||||||.||||||||||||||||||||||||||||||||||||||||||||||||||||||||||||||||||||||||||||||| CACCTGCCGCCCTCGCCCTCCCCGCTCTACCATGACACCCGCCGCCGCCACGTCGGCTACGACGCCTACGGGGCCGGCACCAGGCAGCTGCTCTTCTACAGGCCGCACCAG	nan	FALSE	FALSE	-12:S:T-A	724	FALSE	NA	NA	NA	NA	NA	NA	NA	NA	NA	NA	NA	NA	NA	NA	NA	NA	NA	NA	NA	NA	NA	NA	NA	NA	NA	NA	NA	NA	NA	NA	NA	NA	NA	2.42
B104.G00000013535	B104.G00000013535_1	CACCTGCCGCCCTCGCCCTCCCCCGCTCTACCTTGACACCCGCCGCCGCCACGTCGGCTACGACGCCTACGGGGCCGGCACCAGGCAGCTGCTCTTCTACAGGCCGCACCAG	G00000013535	-1	703	814	()	((722, Seq('T'), Seq('TC')),)	CACCTGCCGCCCTCGCCCT-CCCCGCTCTACCTTGACACCCGCCGCCGCCACGTCGGCTACGACGCCTACGGGGCCGGCACCAGGCAGCTGCTCTTCTACAGGCCGCACCAG |||||||||||||||||||-|||||||||||||||||||||||||||||||||||||||||||||||||||||||||||||||||||||||||||||||||||||||||||| CACCTGCCGCCCTCGCCCTCCCCCGCTCTACCTTGACACCCGCCGCCGCCACGTCGGCTACGACGCCTACGGGGCCGGCACCAGGCAGCTGCTCTTCTACAGGCCGCACCAG	TRUE	nan	TRUE	0:1I:T-TC	724	TRUE	NA	NA	1.73	NA	NA	NA	NA	NA	NA	NA	NA	NA	NA	NA	NA	NA	NA	NA	NA	NA	NA	NA	NA	NA	NA	NA	NA	NA	NA	NA	NA	NA	NA	NA
B104.G00000013535	B104.G00000013535_1	CACCTGCCGCCCTCGCCCTCCCCGCTCTACCTTGACTCCCGCCGCCGCCACGTCGGCTACGACGCCTACGGGGCCGGCACCAGGCAGCTGCTCTTCTACAGGCCGCACCAG	G00000013535	0	703	814	((739, 'A', 'T'),)	()	CACCTGCCGCCCTCGCCCTCCCCGCTCTACCTTGACACCCGCCGCCGCCACGTCGGCTACGACGCCTACGGGGCCGGCACCAGGCAGCTGCTCTTCTACAGGCCGCACCAG ||||||||||||||||||||||||||||||||||||.|||||||||||||||||||||||||||||||||||||||||||||||||||||||||||||||||||||||||| CACCTGCCGCCCTCGCCCTCCCCGCTCTACCTTGACTCCCGCCGCCGCCACGTCGGCTACGACGCCTACGGGGCCGGCACCAGGCAGCTGCTCTTCTACAGGCCGCACCAG	nan	FALSE	FALSE	-17:S:A-T	724	FALSE	NA	NA	NA	NA	NA	NA	NA	1.82	NA	NA	NA	NA	NA	NA	NA	NA	NA	NA	NA	NA	NA	NA	NA	NA	NA	NA	NA	NA	NA	NA	NA	NA	NA	NA
B104.G00000013535	B104.G00000013535_1	CACCTGCCGCCCTCGCCCTCCCTACCTTGACACCCGCCGCCGCCACGTCGGCTACGACGCCTACGGGGCCGGCACCAGGCAGCTGCTCTTCTACAGGCCGCACCAG	G00000013535	5	703	814	()	((724, Seq('CCCGCT'), Seq('C')),)	CACCTGCCGCCCTCGCCCTCCCCGCTCTACCTTGACACCCGCCGCCGCCACGTCGGCTACGACGCCTACGGGGCCGGCACCAGGCAGCTGCTCTTCTACAGGCCGCACCAG |||||||||||||||||||||-----||||||||||||||||||||||||||||||||||||||||||||||||||||||||||||||||||||||||||||||||||||| CACCTGCCGCCCTCGCCCTCC-----CTACCTTGACACCCGCCGCCGCCACGTCGGCTACGACGCCTACGGGGCCGGCACCAGGCAGCTGCTCTTCTACAGGCCGCACCAG	TRUE	nan	TRUE	-2:5D:CCCGCT-C	724	TRUE	NA	NA	2.31	NA	NA	NA	NA	NA	NA	NA	NA	NA	NA	NA	NA	NA	NA	NA	NA	NA	NA	NA	NA	NA	NA	NA	NA	NA	NA	NA	NA	NA	NA	NA
B104.G00000013535	B104.G00000013535_1	CACCTGCCGCCCTCGCCCTCCTCCGCTCTACCTTGACACCCGCCGCCGCCACGTCGGCTACGACGCCTACGGGGCCGGCACCAGGCAGCTGCTCTTCTACAGGCCGCACCAG	G00000013535	-1	703	814	()	((724, Seq('C'), Seq('CT')),)	CACCTGCCGCCCTCGCCCTCC-CCGCTCTACCTTGACACCCGCCGCCGCCACGTCGGCTACGACGCCTACGGGGCCGGCACCAGGCAGCTGCTCTTCTACAGGCCGCACCAG |||||||||||||||||||||-|||||||||||||||||||||||||||||||||||||||||||||||||||||||||||||||||||||||||||||||||||||||||| CACCTGCCGCCCTCGCCCTCCTCCGCTCTACCTTGACACCCGCCGCCGCCACGTCGGCTACGACGCCTACGGGGCCGGCACCAGGCAGCTGCTCTTCTACAGGCCGCACCAG	TRUE	nan	TRUE	-2:1I:C-CT	724	TRUE	2.49	3.38	2.31	NA	NA	NA	NA	NA	NA	NA	NA	NA	NA	NA	NA	NA	NA	NA	NA	NA	NA	NA	NA	NA	NA	NA	NA	NA	NA	NA	NA	NA	NA	NA
B104.G00000013535	B104.G00000013535_1	CACCTGCCGCCCTCGCCCTCCGCTCTACCTTGACACCCGCCGCCGCCACGTCGGCTACGACGCCTACGGGGCCGGCACCAGGCAGCTGCTCTTCTACAGGCCGCACCAG	G00000013535	2	703	814	()	((722, Seq('TCC'), Seq('T')),)	CACCTGCCGCCCTCGCCCTCCCCGCTCTACCTTGACACCCGCCGCCGCCACGTCGGCTACGACGCCTACGGGGCCGGCACCAGGCAGCTGCTCTTCTACAGGCCGCACCAG |||||||||||||||||||--|||||||||||||||||||||||||||||||||||||||||||||||||||||||||||||||||||||||||||||||||||||||||| CACCTGCCGCCCTCGCCCT--CCGCTCTACCTTGACACCCGCCGCCGCCACGTCGGCTACGACGCCTACGGGGCCGGCACCAGGCAGCTGCTCTTCTACAGGCCGCACCAG	TRUE	nan	TRUE	0:2D:TCC-T	724	TRUE	2.9	3.08	NA	NA	NA	NA	NA	NA	NA	NA	NA	NA	NA	NA	NA	NA	NA	NA	NA	NA	NA	NA	NA	NA	NA	NA	NA	NA	NA	NA	NA	NA	NA	NA
B104.G00000013535	B104.G00000013535_1	CACCTGCCGCCCTCGCCCTCCACCTTGACACCCGCCGCCGCCACGTCGGCTACGACGCCTACGGGGCCGGCACCAGGCAGCTGCTCTTCTACAGGCCGCACCAG	G00000013535	7	703	814	()	((724, Seq('CCCGCTCT'), Seq('C')),)	CACCTGCCGCCCTCGCCCTCCCCGCTCTACCTTGACACCCGCCGCCGCCACGTCGGCTACGACGCCTACGGGGCCGGCACCAGGCAGCTGCTCTTCTACAGGCCGCACCAG |||||||||||||||||||||-------||||||||||||||||||||||||||||||||||||||||||||||||||||||||||||||||||||||||||||||||||| CACCTGCCGCCCTCGCCCTCC-------ACCTTGACACCCGCCGCCGCCACGTCGGCTACGACGCCTACGGGGCCGGCACCAGGCAGCTGCTCTTCTACAGGCCGCACCAG	TRUE	nan	TRUE	-2:7D:CCCGCTCT-C	724	TRUE	1.24	NA	1.73	NA	NA	NA	NA	NA	NA	NA	NA	NA	NA	NA	NA	NA	NA	NA	NA	NA	NA	NA	NA	NA	NA	NA	NA	NA	NA	NA	NA	NA	NA	NA
B104.G00000013535	B104.G00000013535_1	CACCTGCCGCCCTCGCCCTCCTACCTTGACACCCGCCGCCGCCACGTCGGCTACGACGCCTACGGGGCCGGCACCAGGCAGCTGCTCTTCTACAGGCCGCACCAG	G00000013535	6	703	814	()	((723, Seq('CCCCGCT'), Seq('C')),)	CACCTGCCGCCCTCGCCCTCCCCGCTCTACCTTGACACCCGCCGCCGCCACGTCGGCTACGACGCCTACGGGGCCGGCACCAGGCAGCTGCTCTTCTACAGGCCGCACCAG ||||||||||||||||||||------||||||||||||||||||||||||||||||||||||||||||||||||||||||||||||||||||||||||||||||||||||| CACCTGCCGCCCTCGCCCTC------CTACCTTGACACCCGCCGCCGCCACGTCGGCTACGACGCCTACGGGGCCGGCACCAGGCAGCTGCTCTTCTACAGGCCGCACCAG	TRUE	nan	TRUE	-1:6D:CCCCGCT-C	724	TRUE	3.11	3.08	NA	NA	NA	NA	NA	NA	NA	NA	NA	NA	NA	NA	NA	NA	NA	NA	NA	NA	NA	NA	NA	NA	NA	NA	NA	NA	NA	NA	NA	NA	NA	NA
B104.G00000013535	B104.G00000013535_1	CACCTGCCGCCCTCGCCCTCCCTCTACCTTGACACCCGCCGCCGCCACGTCGGCTACGACGCCTACGGGGCCGGCACCAGGCAGCTGCTCTTCTACAGGCCGCACCAG	G00000013535	3	703	814	()	((724, Seq('CCCG'), Seq('C')),)	CACCTGCCGCCCTCGCCCTCCCCGCTCTACCTTGACACCCGCCGCCGCCACGTCGGCTACGACGCCTACGGGGCCGGCACCAGGCAGCTGCTCTTCTACAGGCCGCACCAG |||||||||||||||||||||---||||||||||||||||||||||||||||||||||||||||||||||||||||||||||||||||||||||||||||||||||||||| CACCTGCCGCCCTCGCCCTCC---CTCTACCTTGACACCCGCCGCCGCCACGTCGGCTACGACGCCTACGGGGCCGGCACCAGGCAGCTGCTCTTCTACAGGCCGCACCAG	TRUE	nan	TRUE	-2:3D:CCCG-C	724	TRUE	NA	1.54	NA	NA	NA	NA	NA	NA	NA	NA	NA	NA	NA	NA	NA	NA	NA	NA	NA	NA	NA	NA	NA	NA	NA	NA	NA	NA	NA	NA	NA	NA	NA	NA
B104.G00000013535	B104.G00000013535_1	CACCTGCCGCCCTCGCCCTCCCCTTGACACCCGCCGCCGCCACGTCGGCTACGACGCCTACGGGGCCGGCACCAGGCAGCTGCTCTTCTACAGGCCGCACCAG	G00000013535	8	703	814	()	((724, Seq('CCCGCTCTA'), Seq('C')),)	CACCTGCCGCCCTCGCCCTCCCCGCTCTACCTTGACACCCGCCGCCGCCACGTCGGCTACGACGCCTACGGGGCCGGCACCAGGCAGCTGCTCTTCTACAGGCCGCACCAG |||||||||||||||||||||--------|||||||||||||||||||||||||||||||||||||||||||||||||||||||||||||||||||||||||||||||||| CACCTGCCGCCCTCGCCCTCC--------CCTTGACACCCGCCGCCGCCACGTCGGCTACGACGCCTACGGGGCCGGCACCAGGCAGCTGCTCTTCTACAGGCCGCACCAG	TRUE	nan	TRUE	-2:8D:CCCGCTCTA-C	724	TRUE	1.87	NA	NA	NA	NA	NA	NA	NA	NA	NA	NA	NA	NA	NA	NA	NA	NA	NA	NA	NA	NA	NA	NA	NA	NA	NA	NA	NA	NA	NA	NA	NA	NA	NA
B104.G00000027372	B104.G00000027372_1	AGGATCCACAACTAAAAGCAAAACCAGCAGCAACTCGACGACTTCCCGCCGCAGAACGGAGGAAACCCCGAGCTGCCGGTTCATACCGA	G00000027372	ref	2973	3062	nan	nan	nan	nan	nan	nan	ref	3027	nan	74.1	84.4	79.8	100	100	95.4	98.9	NA	100	100	100	100	98.56	100	98.56	100	100	100	100	100	100	100	100	100	98.9	98.56	100	100	100	98.56	100	100	100	97.94
B104.G00000027372	B104.G00000027372_1	AGGATCCACAACTAAAAGTAAAACCAGCAACTCGACGACTTCCCGTCGCAGAATGGAGACCTCGGTCTGCCGTTTCATACCGA	G00000027372	6	2973	3062	((2991, 'C', 'T'), (3021, 'C', 'T'), (3029, 'C', 'T'), (3051, 'G', 'T'))	((2997, Seq('CCAG'), Seq('C')), (3034, Seq('GGAAACCCCGAG'), Seq('G')), (3034, Seq('G'), Seq('GACCTCGGT')))	AGGATCCACAACTAAAAGCAAAACCAGCAGCAACTCGACGACTTCCCGCCGCAGAACGGAG--------GAAACCCCGAGCTGCCGGTTCATACCGA ||||||||||||||||||.|||||---|||||||||||||||||||||.|||||||.||||-------------------||||||.|||||||||| AGGATCCACAACTAAAAGTAAAAC---CAGCAACTCGACGACTTCCCGTCGCAGAATGGAGACCTCGGT-----------CTGCCGTTTCATACCGA	TRUE	TRUE	TRUE	28:3D:CCAG-C,-9:11D:GGAAACCCCGAG-G,-9:8I:G-GACCTCGGT,34:S:C-T,4:S:C-T,-4:S:C-T,-26:S:G-T	3027	TRUE	5.97	2.45	2.68	NA	NA	NA	1.12	NA	NA	NA	NA	NA	1.49	NA	1.4	NA	NA	NA	NA	NA	NA	NA	NA	NA	1.13	1.43	NA	NA	NA	1.42	NA	NA	NA	NA
B104.G00000027372	B104.G00000027372_1	AGGATCCACAACTAAAAGCAAAACCAGCACCAACTCGACGACTTCCCCCCCCAGAACGGAGGAAACCCCGAGCTGCCGGTTCATACCGA	G00000027372	0	2973	3062	((3002, 'G', 'C'), (3020, 'G', 'C'), (3023, 'G', 'C'))	()	AGGATCCACAACTAAAAGCAAAACCAGCAGCAACTCGACGACTTCCCGCCGCAGAACGGAGGAAACCCCGAGCTGCCGGTTCATACCGA |||||||||||||||||||||||||||||.|||||||||||||||||.||.|||||||||||||||||||||||||||||||||||||| AGGATCCACAACTAAAAGCAAAACCAGCACCAACTCGACGACTTCCCCCCCCAGAACGGAGGAAACCCCGAGCTGCCGGTTCATACCGA	nan	TRUE	TRUE	23:S:G-C,5:S:G-C,2:S:G-C	3027	TRUE	NA	NA	NA	NA	NA	1.54	NA	NA	NA	NA	NA	NA	NA	NA	NA	NA	NA	NA	NA	NA	NA	NA	NA	NA	NA	NA	NA	NA	NA	NA	NA	NA	NA	NA
B104.G00000027372	B104.G00000027372_1	AGGATCCACAACTAAAAGCAAAACCAGCAGCAACTCGACGACTTCCCGCCGCAGAACGGAGGAAACCCCGAGCTGACGGTTCATACCGA	G00000027372	0	2973	3062	((3048, 'C', 'A'),)	()	AGGATCCACAACTAAAAGCAAAACCAGCAGCAACTCGACGACTTCCCGCCGCAGAACGGAGGAAACCCCGAGCTGCCGGTTCATACCGA |||||||||||||||||||||||||||||||||||||||||||||||||||||||||||||||||||||||||||.||||||||||||| AGGATCCACAACTAAAAGCAAAACCAGCAGCAACTCGACGACTTCCCGCCGCAGAACGGAGGAAACCCCGAGCTGACGGTTCATACCGA	nan	FALSE	FALSE	-23:S:C-A	3027	FALSE	NA	NA	NA	NA	NA	NA	NA	NA	NA	NA	NA	NA	NA	NA	NA	NA	NA	NA	NA	NA	NA	NA	NA	NA	NA	NA	NA	NA	NA	NA	NA	NA	NA	2.06
B104.G00000027372	B104.G00000027372_1	AGGATCCACAACTAAAAGCAAAACCAGCAGCAACTCGACGACTTCCCGCCGCAGACGGAGGAAACCCCGAGCTGCCGGTTCATACCGA	G00000027372	1	2973	3062	()	((3027, Seq('GA'), Seq('G')),)	AGGATCCACAACTAAAAGCAAAACCAGCAGCAACTCGACGACTTCCCGCCGCAGAACGGAGGAAACCCCGAGCTGCCGGTTCATACCGA ||||||||||||||||||||||||||||||||||||||||||||||||||||||-|||||||||||||||||||||||||||||||||| AGGATCCACAACTAAAAGCAAAACCAGCAGCAACTCGACGACTTCCCGCCGCAG-ACGGAGGAAACCCCGAGCTGCCGGTTCATACCGA	TRUE	nan	TRUE	-2:1D:GA-G	3027	TRUE	5.7	5.84	8.04	NA	NA	NA	NA	NA	NA	NA	NA	NA	NA	NA	NA	NA	NA	NA	NA	NA	NA	NA	NA	NA	NA	NA	NA	NA	NA	NA	NA	NA	NA	NA
B104.G00000027372	B104.G00000027372_1	AGGATCCACAACTAAAAGCAAAACCAGCAGCAACTCGACGACTTCCCGCCGCAGAACGGAGGAAACCCCGAGGTGCCGGTTCATACCGA	G00000027372	0	2973	3062	((3045, 'C', 'G'),)	()	AGGATCCACAACTAAAAGCAAAACCAGCAGCAACTCGACGACTTCCCGCCGCAGAACGGAGGAAACCCCGAGCTGCCGGTTCATACCGA ||||||||||||||||||||||||||||||||||||||||||||||||||||||||||||||||||||||||.|||||||||||||||| AGGATCCACAACTAAAAGCAAAACCAGCAGCAACTCGACGACTTCCCGCCGCAGAACGGAGGAAACCCCGAGGTGCCGGTTCATACCGA	nan	FALSE	FALSE	-20:S:C-G	3027	FALSE	NA	NA	NA	NA	NA	1.54	NA	NA	NA	NA	NA	NA	NA	NA	NA	NA	NA	NA	NA	NA	NA	NA	NA	NA	NA	NA	NA	NA	NA	NA	NA	NA	NA	NA
B104.G00000027372	B104.G00000027372_1	AGGATCCACAACTAAAAGCAAAACCAGCAGCAACTCGACGACTTCCCGCCGCAGTACGGAGGAAACCCCGAGCTGCCGGTTCATACCGA	G00000027372	0	2973	3062	((3027, 'A', 'T'),)	()	AGGATCCACAACTAAAAGCAAAACCAGCAGCAACTCGACGACTTCCCGCCGCAGAACGGAGGAAACCCCGAGCTGCCGGTTCATACCGA ||||||||||||||||||||||||||||||||||||||||||||||||||||||.|||||||||||||||||||||||||||||||||| AGGATCCACAACTAAAAGCAAAACCAGCAGCAACTCGACGACTTCCCGCCGCAGTACGGAGGAAACCCCGAGCTGCCGGTTCATACCGA	nan	TRUE	TRUE	-2:S:A-T	3027	TRUE	NA	NA	NA	NA	NA	1.54	NA	NA	NA	NA	NA	NA	NA	NA	NA	NA	NA	NA	NA	NA	NA	NA	NA	NA	NA	NA	NA	NA	NA	NA	NA	NA	NA	NA
B104.G00000027372	B104.G00000027372_1	AGGATCCACAACTAAAAGCAAAACCAGCAGCAACTCGACGACTTCCCGCCGCAGCGGAGGAAACCCCGAGCTGCCGGTTCATACCGA	G00000027372	2	2973	3062	()	((3027, Seq('GAA'), Seq('G')),)	AGGATCCACAACTAAAAGCAAAACCAGCAGCAACTCGACGACTTCCCGCCGCAGAACGGAGGAAACCCCGAGCTGCCGGTTCATACCGA ||||||||||||||||||||||||||||||||||||||||||||||||||||||--||||||||||||||||||||||||||||||||| AGGATCCACAACTAAAAGCAAAACCAGCAGCAACTCGACGACTTCCCGCCGCAG--CGGAGGAAACCCCGAGCTGCCGGTTCATACCGA	TRUE	nan	TRUE	-2:2D:GAA-G	3027	TRUE	1.46	NA	2.98	NA	NA	NA	NA	NA	NA	NA	NA	NA	NA	NA	NA	NA	NA	NA	NA	NA	NA	NA	NA	NA	NA	NA	NA	NA	NA	NA	NA	NA	NA	NA
B104.G00000027372	B104.G00000027372_1	AGGATCCACAACTAAAAGCAAAACCAGCAGCAACTCGACGACTTCCCGCCGCAGAAACGGAGGAAACCCCGAGCTGCCGGTTCATACCGA	G00000027372	-1	2973	3062	()	((3027, Seq('G'), Seq('GA')),)	AGGATCCACAACTAAAAGCAAAACCAGCAGCAACTCGACGACTTCCCGCCGCAG-AACGGAGGAAACCCCGAGCTGCCGGTTCATACCGA ||||||||||||||||||||||||||||||||||||||||||||||||||||||-||||||||||||||||||||||||||||||||||| AGGATCCACAACTAAAAGCAAAACCAGCAGCAACTCGACGACTTCCCGCCGCAGAAACGGAGGAAACCCCGAGCTGCCGGTTCATACCGA	TRUE	nan	TRUE	-2:1I:G-GA	3027	TRUE	5.84	4.33	4.76	NA	NA	NA	NA	NA	NA	NA	NA	NA	NA	NA	NA	NA	NA	NA	NA	NA	NA	NA	NA	NA	NA	NA	NA	NA	NA	NA	NA	NA	NA	NA
B104.G00000027372	B104.G00000027372_1	AGGATCCACAACTAAAAGCAAAACCAGCAGCAACTCGACGACTTCCCGCCGCAAACGGAGGAAACCCCGAGCTGCCGGTTCATACCGA	G00000027372	1	2973	3062	()	((3026, Seq('AG'), Seq('A')),)	AGGATCCACAACTAAAAGCAAAACCAGCAGCAACTCGACGACTTCCCGCCGCAGAACGGAGGAAACCCCGAGCTGCCGGTTCATACCGA |||||||||||||||||||||||||||||||||||||||||||||||||||||-||||||||||||||||||||||||||||||||||| AGGATCCACAACTAAAAGCAAAACCAGCAGCAACTCGACGACTTCCCGCCGCA-AACGGAGGAAACCCCGAGCTGCCGGTTCATACCGA	TRUE	nan	TRUE	-1:1D:AG-A	3027	TRUE	2.65	1.32	1.78	NA	NA	NA	NA	NA	NA	NA	NA	NA	NA	NA	NA	NA	NA	NA	NA	NA	NA	NA	NA	NA	NA	NA	NA	NA	NA	NA	NA	NA	NA	NA
B104.G00000027372	B104.G00000027372_1	AGGATCCACAACTAAAAGCAAAACCAGCAGCAACTCGACGACTTCCCGCCGCAGTAACGGAGGAAACCCCGAGCTGCCGGTTCATACCGA	G00000027372	-1	2973	3062	()	((3027, Seq('G'), Seq('GT')),)	AGGATCCACAACTAAAAGCAAAACCAGCAGCAACTCGACGACTTCCCGCCGCAG-AACGGAGGAAACCCCGAGCTGCCGGTTCATACCGA ||||||||||||||||||||||||||||||||||||||||||||||||||||||-||||||||||||||||||||||||||||||||||| AGGATCCACAACTAAAAGCAAAACCAGCAGCAACTCGACGACTTCCCGCCGCAGTAACGGAGGAAACCCCGAGCTGCCGGTTCATACCGA	TRUE	nan	TRUE	-2:1I:G-GT	3027	TRUE	1.72	NA	NA	NA	NA	NA	NA	NA	NA	NA	NA	NA	NA	NA	NA	NA	NA	NA	NA	NA	NA	NA	NA	NA	NA	NA	NA	NA	NA	NA	NA	NA	NA	NA
B104.G00000027372	B104.G00000027372_1	AGGATCCACAACTAAAAGCAAAACCAGCAGCAACTCGACGACTTCCCGCCGCAACGGAGGAAACCCCGAGCTGCCGGTTCATACCGA	G00000027372	2	2973	3062	()	((3025, Seq('CAG'), Seq('C')),)	AGGATCCACAACTAAAAGCAAAACCAGCAGCAACTCGACGACTTCCCGCCGCAGAACGGAGGAAACCCCGAGCTGCCGGTTCATACCGA ||||||||||||||||||||||||||||||||||||||||||||||||||||--||||||||||||||||||||||||||||||||||| AGGATCCACAACTAAAAGCAAAACCAGCAGCAACTCGACGACTTCCCGCCGC--AACGGAGGAAACCCCGAGCTGCCGGTTCATACCGA	TRUE	nan	TRUE	0:2D:CAG-C	3027	TRUE	NA	1.7	NA	NA	NA	NA	NA	NA	NA	NA	NA	NA	NA	NA	NA	NA	NA	NA	NA	NA	NA	NA	NA	NA	NA	NA	NA	NA	NA	NA	NA	NA	NA	NA
B104.G00000027372	B104.G00000027372_1	AGGATCCACAACTAAAAGCAAAACCAGCAGCAACTCGACGACTTCCCGCCGCAGGAGGAAACCCCGAGCTGCCGGTTCATACCGA	G00000027372	4	2973	3062	()	((3026, Seq('AGAAC'), Seq('A')),)	AGGATCCACAACTAAAAGCAAAACCAGCAGCAACTCGACGACTTCCCGCCGCAGAACGGAGGAAACCCCGAGCTGCCGGTTCATACCGA |||||||||||||||||||||||||||||||||||||||||||||||||||||----|||||||||||||||||||||||||||||||| AGGATCCACAACTAAAAGCAAAACCAGCAGCAACTCGACGACTTCCCGCCGCA----GGAGGAAACCCCGAGCTGCCGGTTCATACCGA	TRUE	nan	TRUE	-1:4D:AGAAC-A	3027	TRUE	1.19	NA	NA	NA	NA	NA	NA	NA	NA	NA	NA	NA	NA	NA	NA	NA	NA	NA	NA	NA	NA	NA	NA	NA	NA	NA	NA	NA	NA	NA	NA	NA	NA	NA
B104.G00000027372	B104.G00000027372_1	AGGATCCACAACTAAAAGCAAAACCAGCAGCAACTCGACGACTTCCCGCCGCAGCAACGGAGGAAACCCCGAGCTGCCGGTTCATACCGA	G00000027372	-1	2973	3062	()	((3027, Seq('G'), Seq('GC')),)	AGGATCCACAACTAAAAGCAAAACCAGCAGCAACTCGACGACTTCCCGCCGCAG-AACGGAGGAAACCCCGAGCTGCCGGTTCATACCGA ||||||||||||||||||||||||||||||||||||||||||||||||||||||-||||||||||||||||||||||||||||||||||| AGGATCCACAACTAAAAGCAAAACCAGCAGCAACTCGACGACTTCCCGCCGCAGCAACGGAGGAAACCCCGAGCTGCCGGTTCATACCGA	TRUE	nan	TRUE	-2:1I:G-GC	3027	TRUE	1.33	NA	NA	NA	NA	NA	NA	NA	NA	NA	NA	NA	NA	NA	NA	NA	NA	NA	NA	NA	NA	NA	NA	NA	NA	NA	NA	NA	NA	NA	NA	NA	NA	NA
B104.G00000341785	B104.G00000341785_1	TGATGCAATTTGATATGGCTCTTAGTTGTTACGAGAAAGCTGCACTGGAGAGACCATTGTATGCTGAGGCCTATTGCAACATGGGAGTTATCTATAAGAAT	G00000341785	ref	1143	1244	nan	nan	nan	nan	nan	nan	ref	1202	nan	69.3	70.2	58.47	100	100	100	100	NA	100	100	100	100	100	100	100	100	100	100	100	100	100	100	100	100	100	100	100	100	100	100	100	100	100	100
B104.G00000341785	B104.G00000341785_1	TGATGCAATTTGATATGGCTCTTAGTTGTTACGAGAAAGCTGCACTGGAGAGACCATTGTGCTGAGGCCTATTGCAACATGGGAGTTATCTATAAGAAT	G00000341785	2	1143	1244	()	((1202, Seq('GTA'), Seq('G')),)	TGATGCAATTTGATATGGCTCTTAGTTGTTACGAGAAAGCTGCACTGGAGAGACCATTGTATGCTGAGGCCTATTGCAACATGGGAGTTATCTATAAGAAT |||||||||||||||||||||||||||||||||||||||||||||||||||||||||||--|||||||||||||||||||||||||||||||||||||||| TGATGCAATTTGATATGGCTCTTAGTTGTTACGAGAAAGCTGCACTGGAGAGACCATTG--TGCTGAGGCCTATTGCAACATGGGAGTTATCTATAAGAAT	TRUE	nan	TRUE	-2:2D:GTA-G	1202	TRUE	4.05	4.17	5.6	NA	NA	NA	NA	NA	NA	NA	NA	NA	NA	NA	NA	NA	NA	NA	NA	NA	NA	NA	NA	NA	NA	NA	NA	NA	NA	NA	NA	NA	NA	NA
B104.G00000341785	B104.G00000341785_1	TGATGCAATTTGATATGGCTCTTAGTTGTTACGAGAAAGCTGCACTGGAGAGACCATTGGCTGAGGCCTATTGCAACATGGGAGTTATCTATAAGAAT	G00000341785	3	1143	1244	()	((1202, Seq('GTAT'), Seq('G')),)	TGATGCAATTTGATATGGCTCTTAGTTGTTACGAGAAAGCTGCACTGGAGAGACCATTGTATGCTGAGGCCTATTGCAACATGGGAGTTATCTATAAGAAT |||||||||||||||||||||||||||||||||||||||||||||||||||||||||||---||||||||||||||||||||||||||||||||||||||| TGATGCAATTTGATATGGCTCTTAGTTGTTACGAGAAAGCTGCACTGGAGAGACCATTG---GCTGAGGCCTATTGCAACATGGGAGTTATCTATAAGAAT	TRUE	nan	TRUE	-2:3D:GTAT-G	1202	TRUE	6.75	6.88	8.52	NA	NA	NA	NA	NA	NA	NA	NA	NA	NA	NA	NA	NA	NA	NA	NA	NA	NA	NA	NA	NA	NA	NA	NA	NA	NA	NA	NA	NA	NA	NA
B104.G00000341785	B104.G00000341785_1	TGATGCAATTTGATATGGCTCTTAGTTGTTACGAGAAAGCTGCACTGGAGAGACCATTGATGCTGAGGCCTATTGCAACATGGGAGTTATCTATAAGAAT	G00000341785	1	1143	1244	()	((1202, Seq('GT'), Seq('G')),)	TGATGCAATTTGATATGGCTCTTAGTTGTTACGAGAAAGCTGCACTGGAGAGACCATTGTATGCTGAGGCCTATTGCAACATGGGAGTTATCTATAAGAAT |||||||||||||||||||||||||||||||||||||||||||||||||||||||||||-||||||||||||||||||||||||||||||||||||||||| TGATGCAATTTGATATGGCTCTTAGTTGTTACGAGAAAGCTGCACTGGAGAGACCATTG-ATGCTGAGGCCTATTGCAACATGGGAGTTATCTATAAGAAT	TRUE	nan	TRUE	-2:1D:GT-G	1202	TRUE	5.71	3.65	7.62	NA	NA	NA	NA	NA	NA	NA	NA	NA	NA	NA	NA	NA	NA	NA	NA	NA	NA	NA	NA	NA	NA	NA	NA	NA	NA	NA	NA	NA	NA	NA
B104.G00000341785	B104.G00000341785_1	TGATGCAATTTGATATGGCTCTTAGTTGTTACGAGAAAGCTGCACTGGAGAGACCATTGAGGCCTATTGCAACATGGGAGTTATCTATAAGAAT	G00000341785	7	1143	1244	()	((1200, Seq('TTGTATGC'), Seq('T')),)	TGATGCAATTTGATATGGCTCTTAGTTGTTACGAGAAAGCTGCACTGGAGAGACCATTGTATGCTGAGGCCTATTGCAACATGGGAGTTATCTATAAGAAT |||||||||||||||||||||||||||||||||||||||||||||||||||||||||-------||||||||||||||||||||||||||||||||||||| TGATGCAATTTGATATGGCTCTTAGTTGTTACGAGAAAGCTGCACTGGAGAGACCAT-------TGAGGCCTATTGCAACATGGGAGTTATCTATAAGAAT	TRUE	nan	TRUE	0:7D:TTGTATGC-T	1202	TRUE	NA	1.15	2.69	NA	NA	NA	NA	NA	NA	NA	NA	NA	NA	NA	NA	NA	NA	NA	NA	NA	NA	NA	NA	NA	NA	NA	NA	NA	NA	NA	NA	NA	NA	NA
B104.G00000341785	B104.G00000341785_1	TGATGCAATTTGATATGGCTCTTAGTTGTTACGAGAAAGCTGCACTGGAGAGACCATTGTTATGCTGAGGCCTATTGCAACATGGGAGTTATCTATAAGAAT	G00000341785	-1	1143	1244	()	((1202, Seq('G'), Seq('GT')),)	TGATGCAATTTGATATGGCTCTTAGTTGTTACGAGAAAGCTGCACTGGAGAGACCATTG-TATGCTGAGGCCTATTGCAACATGGGAGTTATCTATAAGAAT |||||||||||||||||||||||||||||||||||||||||||||||||||||||||||-|||||||||||||||||||||||||||||||||||||||||| TGATGCAATTTGATATGGCTCTTAGTTGTTACGAGAAAGCTGCACTGGAGAGACCATTGTTATGCTGAGGCCTATTGCAACATGGGAGTTATCTATAAGAAT	TRUE	nan	TRUE	-2:1I:G-GT	1202	TRUE	4.36	3.13	2.46	NA	NA	NA	NA	NA	NA	NA	NA	NA	NA	NA	NA	NA	NA	NA	NA	NA	NA	NA	NA	NA	NA	NA	NA	NA	NA	NA	NA	NA	NA	NA
B104.G00000341785	B104.G00000341785_1	TGATGCAATTTGATATGGCTCTTAGTTGTTACGAGAAAGCTGCACTGGAGAGACCATTGATATGCTGAGGCCTATTGCAACATGGGAGTTATCTATAAGAAT	G00000341785	-1	1143	1244	()	((1202, Seq('G'), Seq('GA')),)	TGATGCAATTTGATATGGCTCTTAGTTGTTACGAGAAAGCTGCACTGGAGAGACCATTG-TATGCTGAGGCCTATTGCAACATGGGAGTTATCTATAAGAAT |||||||||||||||||||||||||||||||||||||||||||||||||||||||||||-|||||||||||||||||||||||||||||||||||||||||| TGATGCAATTTGATATGGCTCTTAGTTGTTACGAGAAAGCTGCACTGGAGAGACCATTGATATGCTGAGGCCTATTGCAACATGGGAGTTATCTATAAGAAT	TRUE	nan	TRUE	-2:1I:G-GA	1202	TRUE	3.01	2.92	3.59	NA	NA	NA	NA	NA	NA	NA	NA	NA	NA	NA	NA	NA	NA	NA	NA	NA	NA	NA	NA	NA	NA	NA	NA	NA	NA	NA	NA	NA	NA	NA
B104.G00000341785	B104.G00000341785_1	TGATGCAATTTGATATGGCTCTTAGTTGTTACGAGAAAGCTGCACTGGAGAGACCATTGCTGAGGCCTATTGCAACATGGGAGTTATCTATAAGAAT	G00000341785	4	1143	1244	()	((1200, Seq('TTGTA'), Seq('T')),)	TGATGCAATTTGATATGGCTCTTAGTTGTTACGAGAAAGCTGCACTGGAGAGACCATTGTATGCTGAGGCCTATTGCAACATGGGAGTTATCTATAAGAAT |||||||||||||||||||||||||||||||||||||||||||||||||||||||||----|||||||||||||||||||||||||||||||||||||||| TGATGCAATTTGATATGGCTCTTAGTTGTTACGAGAAAGCTGCACTGGAGAGACCAT----TGCTGAGGCCTATTGCAACATGGGAGTTATCTATAAGAAT	TRUE	nan	TRUE	0:4D:TTGTA-T	1202	TRUE	4.88	4.07	7.62	NA	NA	NA	NA	NA	NA	NA	NA	NA	NA	NA	NA	NA	NA	NA	NA	NA	NA	NA	NA	NA	NA	NA	NA	NA	NA	NA	NA	NA	NA	NA
B104.G00000341785	B104.G00000341785_1	TGATGCAATTTGATATGGCTCTTAGTTGTTACGAGAAAGCTGCACTGGAGAGACCATTTATGCTGAGGCCTATTGCAACATGGGAGTTATCTATAAGAAT	G00000341785	1	1143	1244	()	((1201, Seq('TG'), Seq('T')),)	TGATGCAATTTGATATGGCTCTTAGTTGTTACGAGAAAGCTGCACTGGAGAGACCATTGTATGCTGAGGCCTATTGCAACATGGGAGTTATCTATAAGAAT ||||||||||||||||||||||||||||||||||||||||||||||||||||||||||-|||||||||||||||||||||||||||||||||||||||||| TGATGCAATTTGATATGGCTCTTAGTTGTTACGAGAAAGCTGCACTGGAGAGACCATT-TATGCTGAGGCCTATTGCAACATGGGAGTTATCTATAAGAAT	TRUE	nan	TRUE	-1:1D:TG-T	1202	TRUE	1.97	2.29	2.24	NA	NA	NA	NA	NA	NA	NA	NA	NA	NA	NA	NA	NA	NA	NA	NA	NA	NA	NA	NA	NA	NA	NA	NA	NA	NA	NA	NA	NA	NA	NA
B104.G00000341785	B104.G00000341785_1	TGATGCAATTTGATATGGCTCTTAGTTGTTACGAGAAAGCTGCACTGGAGAGACCATTATGCTGAGGCCTATTGCAACATGGGAGTTATCTATAAGAAT	G00000341785	2	1143	1244	()	((1200, Seq('TTG'), Seq('T')),)	TGATGCAATTTGATATGGCTCTTAGTTGTTACGAGAAAGCTGCACTGGAGAGACCATTGTATGCTGAGGCCTATTGCAACATGGGAGTTATCTATAAGAAT |||||||||||||||||||||||||||||||||||||||||||||||||||||||||--|||||||||||||||||||||||||||||||||||||||||| TGATGCAATTTGATATGGCTCTTAGTTGTTACGAGAAAGCTGCACTGGAGAGACCAT--TATGCTGAGGCCTATTGCAACATGGGAGTTATCTATAAGAAT	TRUE	nan	TRUE	0:2D:TTG-T	1202	TRUE	NA	NA	1.12	NA	NA	NA	NA	NA	NA	NA	NA	NA	NA	NA	NA	NA	NA	NA	NA	NA	NA	NA	NA	NA	NA	NA	NA	NA	NA	NA	NA	NA	NA	NA
B104.G00000341785	B104.G00000341785_1	TGATGCAATTTGATATGGCTCTTAGTTGTTACGAGAAAGCTGCACTGGAGAGACCATTGCTATGCTGAGGCCTATTGCAACATGGGAGTTATCTATAAGAAT	G00000341785	-1	1143	1244	()	((1202, Seq('G'), Seq('GC')),)	TGATGCAATTTGATATGGCTCTTAGTTGTTACGAGAAAGCTGCACTGGAGAGACCATTG-TATGCTGAGGCCTATTGCAACATGGGAGTTATCTATAAGAAT |||||||||||||||||||||||||||||||||||||||||||||||||||||||||||-|||||||||||||||||||||||||||||||||||||||||| TGATGCAATTTGATATGGCTCTTAGTTGTTACGAGAAAGCTGCACTGGAGAGACCATTGCTATGCTGAGGCCTATTGCAACATGGGAGTTATCTATAAGAAT	TRUE	nan	TRUE	-2:1I:G-GC	1202	TRUE	NA	1.56	NA	NA	NA	NA	NA	NA	NA	NA	NA	NA	NA	NA	NA	NA	NA	NA	NA	NA	NA	NA	NA	NA	NA	NA	NA	NA	NA	NA	NA	NA	NA	NA
B104.G00000349562	B104.G00000349562_2	TGCCTGCAGGCGGCGGTGACCGTGAGCCGGATGATGGCGCCGCTCAAGCACGTGCGGGGCCTGGAGTTCGCGGCGGACGTCGGGTACGTGGAC	G00000349562	ref	1833	1926	nan	nan	nan	nan	nan	nan	ref	1878	nan	53.72	64.6	53.4	100	100	100	100	100	100	100	100	100	100	100	98.4	100	100	100	100	100	100	100	100	100	100	100	100	100	100	100	100	100	100	100
B104.G00000349562	B104.G00000349562_2	TGCCTGCAGGCGGCGGTGACCGTGAGCCGGATGATGGCGCCGCTCACGTGCGGGGCCTGGAGTTCGCGGCGGACGTCGGGTACGTGGAC	G00000349562	4	1833	1926	()	((1877, Seq('TCAAG'), Seq('T')),)	TGCCTGCAGGCGGCGGTGACCGTGAGCCGGATGATGGCGCCGCTCAAGCACGTGCGGGGCCTGGAGTTCGCGGCGGACGTCGGGTACGTGGAC ||||||||||||||||||||||||||||||||||||||||||||----||||||||||||||||||||||||||||||||||||||||||||| TGCCTGCAGGCGGCGGTGACCGTGAGCCGGATGATGGCGCCGCT----CACGTGCGGGGCCTGGAGTTCGCGGCGGACGTCGGGTACGTGGAC	TRUE	nan	TRUE	-1:4D:TCAAG-T	1878	TRUE	3.7	5.58	5.14	NA	NA	NA	NA	NA	NA	NA	NA	NA	NA	NA	NA	NA	NA	NA	NA	NA	NA	NA	NA	NA	NA	NA	NA	NA	NA	NA	NA	NA	NA	NA
B104.G00000349562	B104.G00000349562_2	TGCCTGCAGGCGGCGGTGACCGTGAGCCGGATGATGGCGCCGCTCGCACGTGCGGGGCCTGGAGTTCGCGGCGGACGTCGGGTACGTGGAC	G00000349562	2	1833	1926	()	((1878, Seq('CAA'), Seq('C')),)	TGCCTGCAGGCGGCGGTGACCGTGAGCCGGATGATGGCGCCGCTCAAGCACGTGCGGGGCCTGGAGTTCGCGGCGGACGTCGGGTACGTGGAC |||||||||||||||||||||||||||||||||||||||||||||--|||||||||||||||||||||||||||||||||||||||||||||| TGCCTGCAGGCGGCGGTGACCGTGAGCCGGATGATGGCGCCGCTC--GCACGTGCGGGGCCTGGAGTTCGCGGCGGACGTCGGGTACGTGGAC	TRUE	nan	TRUE	-2:2D:CAA-C	1878	TRUE	10.37	7.44	5.14	NA	NA	NA	NA	NA	NA	NA	NA	NA	NA	NA	NA	NA	NA	NA	NA	NA	NA	NA	NA	NA	NA	NA	NA	NA	NA	NA	NA	NA	NA	NA
B104.G00000349562	B104.G00000349562_2	TGCCTGCAGGCGGCGGTGACCGTGAGCCGGATGATGGCGCCGCTCAAGCACGTGCGGGGCCTGGAGTTCGCGGCGGACGTCGGGTACGTGGNC	G00000349562	0	1833	1926	((1924, 'A', 'N'),)	()	TGCCTGCAGGCGGCGGTGACCGTGAGCCGGATGATGGCGCCGCTCAAGCACGTGCGGGGCCTGGAGTTCGCGGCGGACGTCGGGTACGTGGAC |||||||||||||||||||||||||||||||||||||||||||||||||||||||||||||||||||||||||||||||||||||||||||.| TGCCTGCAGGCGGCGGTGACCGTGAGCCGGATGATGGCGCCGCTCAAGCACGTGCGGGGCCTGGAGTTCGCGGCGGACGTCGGGTACGTGGNC	nan	FALSE	FALSE	-48:S:A-N	1878	FALSE	NA	NA	NA	NA	NA	NA	NA	NA	NA	NA	NA	NA	NA	NA	1.55	NA	NA	NA	NA	NA	NA	NA	NA	NA	NA	NA	NA	NA	NA	NA	NA	NA	NA	NA
B104.G00000349562	B104.G00000349562_2	TGCCTGCAGGCGGCGGTGACCGTGAGCCGGATGATGGCGCCGCTCAAAGCACGTGCGGGGCCTGGAGTTCGCGGCGGACGTCGGGTACGTGGAC	G00000349562	-1	1833	1926	()	((1878, Seq('C'), Seq('CA')),)	TGCCTGCAGGCGGCGGTGACCGTGAGCCGGATGATGGCGCCGCTC-AAGCACGTGCGGGGCCTGGAGTTCGCGGCGGACGTCGGGTACGTGGAC |||||||||||||||||||||||||||||||||||||||||||||-|||||||||||||||||||||||||||||||||||||||||||||||| TGCCTGCAGGCGGCGGTGACCGTGAGCCGGATGATGGCGCCGCTCAAAGCACGTGCGGGGCCTGGAGTTCGCGGCGGACGTCGGGTACGTGGAC	TRUE	nan	TRUE	-2:1I:C-CA	1878	TRUE	11.48	8.38	16.1	NA	NA	NA	NA	NA	NA	NA	NA	NA	NA	NA	NA	NA	NA	NA	NA	NA	NA	NA	NA	NA	NA	NA	NA	NA	NA	NA	NA	NA	NA	NA
B104.G00000349562	B104.G00000349562_2	TGCCTGCAGGCGGCGGTGACCGTGAGCCGGATGATGGCGCCGCTCAGTGCGGGGCCTGGAGTTCGCGGCGGACGTCGGGTACGTGGAC	G00000349562	5	1833	1926	()	((1879, Seq('AAGCAC'), Seq('A')),)	TGCCTGCAGGCGGCGGTGACCGTGAGCCGGATGATGGCGCCGCTCAAGCACGTGCGGGGCCTGGAGTTCGCGGCGGACGTCGGGTACGTGGAC ||||||||||||||||||||||||||||||||||||||||||||||-----|||||||||||||||||||||||||||||||||||||||||| TGCCTGCAGGCGGCGGTGACCGTGAGCCGGATGATGGCGCCGCTCA-----GTGCGGGGCCTGGAGTTCGCGGCGGACGTCGGGTACGTGGAC	TRUE	nan	TRUE	-3:5D:AAGCAC-A	1878	TRUE	2.96	2.33	1.71	NA	NA	NA	NA	NA	NA	NA	NA	NA	NA	NA	NA	NA	NA	NA	NA	NA	NA	NA	NA	NA	NA	NA	NA	NA	NA	NA	NA	NA	NA	NA
B104.G00000349562	B104.G00000349562_2	TGCCTGCAGGCGGCGGTGACCGTGAGCCGGATGATGGCGCCGCTCAGCACGTGCGGGGCCTGGAGTTCGCGGCGGACGTCGGGTACGTGGAC	G00000349562	1	1833	1926	()	((1878, Seq('CA'), Seq('C')),)	TGCCTGCAGGCGGCGGTGACCGTGAGCCGGATGATGGCGCCGCTCAAGCACGTGCGGGGCCTGGAGTTCGCGGCGGACGTCGGGTACGTGGAC |||||||||||||||||||||||||||||||||||||||||||||-||||||||||||||||||||||||||||||||||||||||||||||| TGCCTGCAGGCGGCGGTGACCGTGAGCCGGATGATGGCGCCGCTC-AGCACGTGCGGGGCCTGGAGTTCGCGGCGGACGTCGGGTACGTGGAC	TRUE	nan	TRUE	-2:1D:CA-C	1878	TRUE	7.04	2.79	6.51	NA	NA	NA	NA	NA	NA	NA	NA	NA	NA	NA	NA	NA	NA	NA	NA	NA	NA	NA	NA	NA	NA	NA	NA	NA	NA	NA	NA	NA	NA	NA
B104.G00000349562	B104.G00000349562_2	TGCCTGCAGGCGGCGGTGACCGTGAGCCGGATGATGGCGCCGCTCTGCGGGGCCTGGAGTTCGCGGCGGACGTCGGGTACGTGGAC	G00000349562	7	1833	1926	()	((1878, Seq('CAAGCACG'), Seq('C')),)	TGCCTGCAGGCGGCGGTGACCGTGAGCCGGATGATGGCGCCGCTCAAGCACGTGCGGGGCCTGGAGTTCGCGGCGGACGTCGGGTACGTGGAC |||||||||||||||||||||||||||||||||||||||||||||-------||||||||||||||||||||||||||||||||||||||||| TGCCTGCAGGCGGCGGTGACCGTGAGCCGGATGATGGCGCCGCTC-------TGCGGGGCCTGGAGTTCGCGGCGGACGTCGGGTACGTGGAC	TRUE	nan	TRUE	-2:7D:CAAGCACG-C	1878	TRUE	NA	NA	2.74	NA	NA	NA	NA	NA	NA	NA	NA	NA	NA	NA	NA	NA	NA	NA	NA	NA	NA	NA	NA	NA	NA	NA	NA	NA	NA	NA	NA	NA	NA	NA
B104.G00000349562	B104.G00000349562_2	TGCCTGCAGGCGGCGGTGACCGTGAGCCGGATGATGGCGCCGCTCAACACGTGCGGGGCCTGGAGTTCGCGGCGGACGTCGGGTACGTGGAC	G00000349562	1	1833	1926	()	((1880, Seq('AG'), Seq('A')),)	TGCCTGCAGGCGGCGGTGACCGTGAGCCGGATGATGGCGCCGCTCAAGCACGTGCGGGGCCTGGAGTTCGCGGCGGACGTCGGGTACGTGGAC |||||||||||||||||||||||||||||||||||||||||||||||-||||||||||||||||||||||||||||||||||||||||||||| TGCCTGCAGGCGGCGGTGACCGTGAGCCGGATGATGGCGCCGCTCAA-CACGTGCGGGGCCTGGAGTTCGCGGCGGACGTCGGGTACGTGGAC	TRUE	nan	TRUE	-4:1D:AG-A	1878	TRUE	1.48	NA	NA	NA	NA	NA	NA	NA	NA	NA	NA	NA	NA	NA	NA	NA	NA	NA	NA	NA	NA	NA	NA	NA	NA	NA	NA	NA	NA	NA	NA	NA	NA	NA
B104.G00000349562	B104.G00000349562_2	TGCCTGCAGGCGGCGGTGACCGTGAGCCGGATGATGGCGCCGCTCCACGTGCGGGGCCTGGAGTTCGCGGCGGACGTCGGGTACGTGGAC	G00000349562	3	1833	1926	()	((1878, Seq('CAAG'), Seq('C')),)	TGCCTGCAGGCGGCGGTGACCGTGAGCCGGATGATGGCGCCGCTCAAGCACGTGCGGGGCCTGGAGTTCGCGGCGGACGTCGGGTACGTGGAC |||||||||||||||||||||||||||||||||||||||||||||---||||||||||||||||||||||||||||||||||||||||||||| TGCCTGCAGGCGGCGGTGACCGTGAGCCGGATGATGGCGCCGCTC---CACGTGCGGGGCCTGGAGTTCGCGGCGGACGTCGGGTACGTGGAC	TRUE	nan	TRUE	-2:3D:CAAG-C	1878	TRUE	1.85	1.4	2.4	NA	NA	NA	NA	NA	NA	NA	NA	NA	NA	NA	NA	NA	NA	NA	NA	NA	NA	NA	NA	NA	NA	NA	NA	NA	NA	NA	NA	NA	NA	NA
B104.G00000349562	B104.G00000349562_2	TGCCTGCAGGCGGCGGTGACCGTGAGCCGGATGATGGCGCCGCTAGCACGTGCGGGGCCTGGAGTTCGCGGCGGACGTCGGGTACGTGGAC	G00000349562	2	1833	1926	()	((1877, Seq('TCA'), Seq('T')),)	TGCCTGCAGGCGGCGGTGACCGTGAGCCGGATGATGGCGCCGCTCAAGCACGTGCGGGGCCTGGAGTTCGCGGCGGACGTCGGGTACGTGGAC ||||||||||||||||||||||||||||||||||||||||||||--||||||||||||||||||||||||||||||||||||||||||||||| TGCCTGCAGGCGGCGGTGACCGTGAGCCGGATGATGGCGCCGCT--AGCACGTGCGGGGCCTGGAGTTCGCGGCGGACGTCGGGTACGTGGAC	TRUE	nan	TRUE	-1:2D:TCA-T	1878	TRUE	NA	NA	1.37	NA	NA	NA	NA	NA	NA	NA	NA	NA	NA	NA	NA	NA	NA	NA	NA	NA	NA	NA	NA	NA	NA	NA	NA	NA	NA	NA	NA	NA	NA	NA
B104.G00000349562	B104.G00000349562_2	TGCCTGCAGGCGGCGGTGACCGTGAGCCGGATGATGGCGCCGCTCACACGTGCGGGGCCTGGAGTTCGCGGCGGACGTCGGGTACGTGGAC	G00000349562	2	1833	1926	()	((1879, Seq('AAG'), Seq('A')),)	TGCCTGCAGGCGGCGGTGACCGTGAGCCGGATGATGGCGCCGCTCAAGCACGTGCGGGGCCTGGAGTTCGCGGCGGACGTCGGGTACGTGGAC ||||||||||||||||||||||||||||||||||||||||||||||--||||||||||||||||||||||||||||||||||||||||||||| TGCCTGCAGGCGGCGGTGACCGTGAGCCGGATGATGGCGCCGCTCA--CACGTGCGGGGCCTGGAGTTCGCGGCGGACGTCGGGTACGTGGAC	TRUE	nan	TRUE	-3:2D:AAG-A	1878	TRUE	1.48	NA	NA	NA	NA	NA	NA	NA	NA	NA	NA	NA	NA	NA	NA	NA	NA	NA	NA	NA	NA	NA	NA	NA	NA	NA	NA	NA	NA	NA	NA	NA	NA	NA
B104.G00000349562	B104.G00000349562_2	TGCCTGCAGGCGGCGGTGACCGTGAGCCGGATGATGGCGCCGCTCAAGTGCGGGGCCTGGAGTTCGCGGCGGACGTCGGGTACGTGGAC	G00000349562	4	1833	1926	()	((1880, Seq('AGCAC'), Seq('A')),)	TGCCTGCAGGCGGCGGTGACCGTGAGCCGGATGATGGCGCCGCTCAAGCACGTGCGGGGCCTGGAGTTCGCGGCGGACGTCGGGTACGTGGAC |||||||||||||||||||||||||||||||||||||||||||||||----|||||||||||||||||||||||||||||||||||||||||| TGCCTGCAGGCGGCGGTGACCGTGAGCCGGATGATGGCGCCGCTCAA----GTGCGGGGCCTGGAGTTCGCGGCGGACGTCGGGTACGTGGAC	TRUE	nan	TRUE	-4:4D:AGCAC-A	1878	TRUE	NA	NA	2.06	NA	NA	NA	NA	NA	NA	NA	NA	NA	NA	NA	NA	NA	NA	NA	NA	NA	NA	NA	NA	NA	NA	NA	NA	NA	NA	NA	NA	NA	NA	NA
B104.G00000349562	B104.G00000349562_2	TGCCTGCAGGCGGCGGTGACCGTGAGCCGGATGATGGCGCCGCTCGTGCGGGGCCTGGAGTTCGCGGCGGACGTCGGGTACGTGGAC	G00000349562	6	1833	1926	()	((1877, Seq('TCAAGCA'), Seq('T')),)	TGCCTGCAGGCGGCGGTGACCGTGAGCCGGATGATGGCGCCGCTCAAGCACGTGCGGGGCCTGGAGTTCGCGGCGGACGTCGGGTACGTGGAC ||||||||||||||||||||||||||||||||||||||||||||------||||||||||||||||||||||||||||||||||||||||||| TGCCTGCAGGCGGCGGTGACCGTGAGCCGGATGATGGCGCCGCT------CGTGCGGGGCCTGGAGTTCGCGGCGGACGTCGGGTACGTGGAC	TRUE	nan	TRUE	-1:6D:TCAAGCA-T	1878	TRUE	4.08	2.79	3.42	NA	NA	NA	NA	NA	NA	NA	NA	NA	NA	NA	NA	NA	NA	NA	NA	NA	NA	NA	NA	NA	NA	NA	NA	NA	NA	NA	NA	NA	NA	NA
B104.G00000349562	B104.G00000349562_2	TGCCTGCAGGCGGCGGTGACCGTGAGCCGGATGATGGCGCCGCTCAACGTGCGGGGCCTGGAGTTCGCGGCGGACGTCGGGTACGTGGAC	G00000349562	3	1833	1926	()	((1879, Seq('AAGC'), Seq('A')),)	TGCCTGCAGGCGGCGGTGACCGTGAGCCGGATGATGGCGCCGCTCAAGCACGTGCGGGGCCTGGAGTTCGCGGCGGACGTCGGGTACGTGGAC ||||||||||||||||||||||||||||||||||||||||||||||---|||||||||||||||||||||||||||||||||||||||||||| TGCCTGCAGGCGGCGGTGACCGTGAGCCGGATGATGGCGCCGCTCA---ACGTGCGGGGCCTGGAGTTCGCGGCGGACGTCGGGTACGTGGAC	TRUE	nan	TRUE	-3:3D:AAGC-A	1878	TRUE	NA	3.26	NA	NA	NA	NA	NA	NA	NA	NA	NA	NA	NA	NA	NA	NA	NA	NA	NA	NA	NA	NA	NA	NA	NA	NA	NA	NA	NA	NA	NA	NA	NA	NA
B104.G00000349562	B104.G00000349562_2	TGCCTGCAGGCGGCGGTGACCGTGAGCCGGATGATGGCGCCGCTAAGCACGTGCGGGGCCTGGAGTTCGCGGCGGACGTCGGGTACGTGGAC	G00000349562	1	1833	1926	()	((1877, Seq('TC'), Seq('T')),)	TGCCTGCAGGCGGCGGTGACCGTGAGCCGGATGATGGCGCCGCTCAAGCACGTGCGGGGCCTGGAGTTCGCGGCGGACGTCGGGTACGTGGAC ||||||||||||||||||||||||||||||||||||||||||||-|||||||||||||||||||||||||||||||||||||||||||||||| TGCCTGCAGGCGGCGGTGACCGTGAGCCGGATGATGGCGCCGCT-AAGCACGTGCGGGGCCTGGAGTTCGCGGCGGACGTCGGGTACGTGGAC	TRUE	nan	TRUE	-1:1D:TC-T	1878	TRUE	NA	1.4	NA	NA	NA	NA	NA	NA	NA	NA	NA	NA	NA	NA	NA	NA	NA	NA	NA	NA	NA	NA	NA	NA	NA	NA	NA	NA	NA	NA	NA	NA	NA	NA
B104.G00000349562	B104.G00000349562_2	TGCCTGCAGGCGGCGGTGACCGTGAGCCGGATGATGGCGCCGCTGTTCGCGGCGGACGTCGGGTACGTGGAC	G00000349562	21	1833	1926	()	((1877, Seq('TCAAGCACGTGCGGGGCCTGGA'), Seq('T')),)	TGCCTGCAGGCGGCGGTGACCGTGAGCCGGATGATGGCGCCGCTCAAGCACGTGCGGGGCCTGGAGTTCGCGGCGGACGTCGGGTACGTGGAC ||||||||||||||||||||||||||||||||||||||||||||---------------------|||||||||||||||||||||||||||| TGCCTGCAGGCGGCGGTGACCGTGAGCCGGATGATGGCGCCGCT---------------------GTTCGCGGCGGACGTCGGGTACGTGGAC	TRUE	nan	TRUE	-1:21D:TCAAGCACGTGCGGGGCCTGGA-T	1878	TRUE	1.85	NA	NA	NA	NA	NA	NA	NA	NA	NA	NA	NA	NA	NA	NA	NA	NA	NA	NA	NA	NA	NA	NA	NA	NA	NA	NA	NA	NA	NA	NA	NA	NA	NA
B104.G00000398648	B104.G00000398648_2	CTTCACCAGGGACCAGGAGCTGCTGGTGTCGATTCCGGATTCGGTGGACTACGTGGAAGGGTTCATGGTCCTGAACGAGCGGTCCCTCCACAGCTCCTCCATCGCCTTCCCCGC	G00000398648	ref	1408	1522	nan	nan	nan	nan	nan	nan	ref	1463	nan	62.84	72.25	62.7	100	100	100	100	100	100	100	100	100	100	100	100	100	100	100	100	100	100	100	100	100	100	100	100	100	100	100	100	100	100	100
B104.G00000398648	B104.G00000398648_2	CTTCACCAGGGACCAGGAGCTGCTGGTGTCGATTCCGGATTCGGTGGACTACGTGAAGGGTTCATGGTCCTGAACGAGCGGTCCCTCCACAGCTCCTCCATCGCCTTCCCCGC	G00000398648	1	1408	1522	()	((1462, Seq('TG'), Seq('T')),)	CTTCACCAGGGACCAGGAGCTGCTGGTGTCGATTCCGGATTCGGTGGACTACGTGGAAGGGTTCATGGTCCTGAACGAGCGGTCCCTCCACAGCTCCTCCATCGCCTTCCCCGC ||||||||||||||||||||||||||||||||||||||||||||||||||||||-||||||||||||||||||||||||||||||||||||||||||||||||||||||||||| CTTCACCAGGGACCAGGAGCTGCTGGTGTCGATTCCGGATTCGGTGGACTACGT-GAAGGGTTCATGGTCCTGAACGAGCGGTCCCTCCACAGCTCCTCCATCGCCTTCCCCGC	TRUE	nan	TRUE	1:1D:TG-T	1463	TRUE	14.26	10.98	16.47	NA	NA	NA	NA	NA	NA	NA	NA	NA	NA	NA	NA	NA	NA	NA	NA	NA	NA	NA	NA	NA	NA	NA	NA	NA	NA	NA	NA	NA	NA	NA
B104.G00000398648	B104.G00000398648_2	CTTCACCAGGGACCAGGAGCTGCTGGTGTCGATTCCGGATTCGGTGGACTACGTGAGAAGGGTTCATGGTCCTGAACGAGCGGTCCCTCCACAGCTCCTCCATCGCCTTCCCCGC	G00000398648	-1	1408	1522	()	((1463, Seq('G'), Seq('GA')),)	CTTCACCAGGGACCAGGAGCTGCTGGTGTCGATTCCGGATTCGGTGGACTACGTG-GAAGGGTTCATGGTCCTGAACGAGCGGTCCCTCCACAGCTCCTCCATCGCCTTCCCCGC |||||||||||||||||||||||||||||||||||||||||||||||||||||||-||||||||||||||||||||||||||||||||||||||||||||||||||||||||||| CTTCACCAGGGACCAGGAGCTGCTGGTGTCGATTCCGGATTCGGTGGACTACGTGAGAAGGGTTCATGGTCCTGAACGAGCGGTCCCTCCACAGCTCCTCCATCGCCTTCCCCGC	TRUE	nan	TRUE	2:1I:G-GA	1463	TRUE	2.28	NA	1.78	NA	NA	NA	NA	NA	NA	NA	NA	NA	NA	NA	NA	NA	NA	NA	NA	NA	NA	NA	NA	NA	NA	NA	NA	NA	NA	NA	NA	NA	NA	NA
B104.G00000398648	B104.G00000398648_2	CTTCACCAGGGACCAGGAGCTGCTGGTGTCGATTCCGGATTCGGTGGACTACGAAGGGTTCATGGTCCTGAACGAGCGGTCCCTCCACAGCTCCTCCATCGCCTTCCCCGC	G00000398648	3	1408	1522	()	((1460, Seq('CGTG'), Seq('C')),)	CTTCACCAGGGACCAGGAGCTGCTGGTGTCGATTCCGGATTCGGTGGACTACGTGGAAGGGTTCATGGTCCTGAACGAGCGGTCCCTCCACAGCTCCTCCATCGCCTTCCCCGC ||||||||||||||||||||||||||||||||||||||||||||||||||||---||||||||||||||||||||||||||||||||||||||||||||||||||||||||||| CTTCACCAGGGACCAGGAGCTGCTGGTGTCGATTCCGGATTCGGTGGACTAC---GAAGGGTTCATGGTCCTGAACGAGCGGTCCCTCCACAGCTCCTCCATCGCCTTCCCCGC	TRUE	nan	TRUE	-1:3D:CGTG-C	1463	TRUE	3.47	3.1	3.29	NA	NA	NA	NA	NA	NA	NA	NA	NA	NA	NA	NA	NA	NA	NA	NA	NA	NA	NA	NA	NA	NA	NA	NA	NA	NA	NA	NA	NA	NA	NA
B104.G00000398648	B104.G00000398648_2	CTTCACCAGGGACCAGGAGCTGCTGGTGTCGATTCCGGATTCGGTGGACGAAGGGTTCATGGTCCTGAACGAGCGGTCCCTCCACAGCTCCTCCATCGCCTTCCCCGC	G00000398648	6	1408	1522	()	((1457, Seq('CTACGTG'), Seq('C')),)	CTTCACCAGGGACCAGGAGCTGCTGGTGTCGATTCCGGATTCGGTGGACTACGTGGAAGGGTTCATGGTCCTGAACGAGCGGTCCCTCCACAGCTCCTCCATCGCCTTCCCCGC |||||||||||||||||||||||||||||||||||||||||||||||||------||||||||||||||||||||||||||||||||||||||||||||||||||||||||||| CTTCACCAGGGACCAGGAGCTGCTGGTGTCGATTCCGGATTCGGTGGAC------GAAGGGTTCATGGTCCTGAACGAGCGGTCCCTCCACAGCTCCTCCATCGCCTTCCCCGC	TRUE	nan	TRUE	-4:6D:CTACGTG-C	1463	TRUE	2.72	2.72	3.02	NA	NA	NA	NA	NA	NA	NA	NA	NA	NA	NA	NA	NA	NA	NA	NA	NA	NA	NA	NA	NA	NA	NA	NA	NA	NA	NA	NA	NA	NA	NA
B104.G00000398648	B104.G00000398648_2	CTTCACCAGGGACCAGGAGCTGCTGGTGTCGATTCCGGATTCGGTGGACTACGTGGGAAGGGTTCATGGTCCTGAACGAGCGGTCCCTCCACAGCTCCTCCATCGCCTTCCCCGC	G00000398648	-1	1408	1522	()	((1462, Seq('T'), Seq('TG')),)	CTTCACCAGGGACCAGGAGCTGCTGGTGTCGATTCCGGATTCGGTGGACTACGT-GGAAGGGTTCATGGTCCTGAACGAGCGGTCCCTCCACAGCTCCTCCATCGCCTTCCCCGC ||||||||||||||||||||||||||||||||||||||||||||||||||||||-|||||||||||||||||||||||||||||||||||||||||||||||||||||||||||| CTTCACCAGGGACCAGGAGCTGCTGGTGTCGATTCCGGATTCGGTGGACTACGTGGGAAGGGTTCATGGTCCTGAACGAGCGGTCCCTCCACAGCTCCTCCATCGCCTTCCCCGC	TRUE	nan	TRUE	1:1I:T-TG	1463	TRUE	1.28	NA	NA	NA	NA	NA	NA	NA	NA	NA	NA	NA	NA	NA	NA	NA	NA	NA	NA	NA	NA	NA	NA	NA	NA	NA	NA	NA	NA	NA	NA	NA	NA	NA
B104.G00000398648	B104.G00000398648_2	CTTCACCAGGGACCAGGAGCTGCTGGTGTCGATTCCGGATTCGGTGGACTACGGAAGGGTTCATGGTCCTGAACGAGCGGTCCCTCCACAGCTCCTCCATCGCCTTCCCCGC	G00000398648	2	1408	1522	()	((1460, Seq('CGT'), Seq('C')),)	CTTCACCAGGGACCAGGAGCTGCTGGTGTCGATTCCGGATTCGGTGGACTACGTGGAAGGGTTCATGGTCCTGAACGAGCGGTCCCTCCACAGCTCCTCCATCGCCTTCCCCGC ||||||||||||||||||||||||||||||||||||||||||||||||||||--|||||||||||||||||||||||||||||||||||||||||||||||||||||||||||| CTTCACCAGGGACCAGGAGCTGCTGGTGTCGATTCCGGATTCGGTGGACTAC--GGAAGGGTTCATGGTCCTGAACGAGCGGTCCCTCCACAGCTCCTCCATCGCCTTCCCCGC	TRUE	nan	TRUE	-1:2D:CGT-C	1463	TRUE	1.91	NA	1.27	NA	NA	NA	NA	NA	NA	NA	NA	NA	NA	NA	NA	NA	NA	NA	NA	NA	NA	NA	NA	NA	NA	NA	NA	NA	NA	NA	NA	NA	NA	NA
B104.G00000398648	B104.G00000398648_2	CTTCACCAGGGACCAGGAGCTGCTGGTGTCGATTCCGGATTCGGTGGACTGAAGGGTTCATGGTCCTGAACGAGCGGTCCCTCCACAGCTCCTCCATCGCCTTCCCCGC	G00000398648	5	1408	1522	()	((1458, Seq('TACGTG'), Seq('T')),)	CTTCACCAGGGACCAGGAGCTGCTGGTGTCGATTCCGGATTCGGTGGACTACGTGGAAGGGTTCATGGTCCTGAACGAGCGGTCCCTCCACAGCTCCTCCATCGCCTTCCCCGC ||||||||||||||||||||||||||||||||||||||||||||||||||-----||||||||||||||||||||||||||||||||||||||||||||||||||||||||||| CTTCACCAGGGACCAGGAGCTGCTGGTGTCGATTCCGGATTCGGTGGACT-----GAAGGGTTCATGGTCCTGAACGAGCGGTCCCTCCACAGCTCCTCCATCGCCTTCCCCGC	TRUE	nan	TRUE	-3:5D:TACGTG-T	1463	TRUE	2.69	1.76	2.54	NA	NA	NA	NA	NA	NA	NA	NA	NA	NA	NA	NA	NA	NA	NA	NA	NA	NA	NA	NA	NA	NA	NA	NA	NA	NA	NA	NA	NA	NA	NA
B104.G00000398648	B104.G00000398648_2	CTTCACCAGGGACCAGGAGCTGCTGGTGTCGATTCCGGATTCGGTGGACTAGAAGGGTTCATGGTCCTGAACGAGCGGTCCCTCCACAGCTCCTCCATCGCCTTCCCCGC	G00000398648	4	1408	1522	()	((1459, Seq('ACGTG'), Seq('A')),)	CTTCACCAGGGACCAGGAGCTGCTGGTGTCGATTCCGGATTCGGTGGACTACGTGGAAGGGTTCATGGTCCTGAACGAGCGGTCCCTCCACAGCTCCTCCATCGCCTTCCCCGC |||||||||||||||||||||||||||||||||||||||||||||||||||----||||||||||||||||||||||||||||||||||||||||||||||||||||||||||| CTTCACCAGGGACCAGGAGCTGCTGGTGTCGATTCCGGATTCGGTGGACTA----GAAGGGTTCATGGTCCTGAACGAGCGGTCCCTCCACAGCTCCTCCATCGCCTTCCCCGC	TRUE	nan	TRUE	-2:4D:ACGTG-A	1463	TRUE	5.69	4.21	5.56	NA	NA	NA	NA	NA	NA	NA	NA	NA	NA	NA	NA	NA	NA	NA	NA	NA	NA	NA	NA	NA	NA	NA	NA	NA	NA	NA	NA	NA	NA	NA
B104.G00000398648	B104.G00000398648_2	CTTCACCAGGGACCAGGAGCTGCTGGTGTCGATTCCGGATTCGGTGGAGAAGGGTTCATGGTCCTGAACGAGCGGTCCCTCCACAGCTCCTCCATCGCCTTCCCCGC	G00000398648	7	1408	1522	()	((1456, Seq('ACTACGTG'), Seq('A')),)	CTTCACCAGGGACCAGGAGCTGCTGGTGTCGATTCCGGATTCGGTGGACTACGTGGAAGGGTTCATGGTCCTGAACGAGCGGTCCCTCCACAGCTCCTCCATCGCCTTCCCCGC ||||||||||||||||||||||||||||||||||||||||||||||||-------||||||||||||||||||||||||||||||||||||||||||||||||||||||||||| CTTCACCAGGGACCAGGAGCTGCTGGTGTCGATTCCGGATTCGGTGGA-------GAAGGGTTCATGGTCCTGAACGAGCGGTCCCTCCACAGCTCCTCCATCGCCTTCCCCGC	TRUE	nan	TRUE	-5:7D:ACTACGTG-A	1463	TRUE	1.56	1.49	1.82	NA	NA	NA	NA	NA	NA	NA	NA	NA	NA	NA	NA	NA	NA	NA	NA	NA	NA	NA	NA	NA	NA	NA	NA	NA	NA	NA	NA	NA	NA	NA
B104.G00000398648	B104.G00000398648_2	CTTCACCAGGGACCAGGAGCTGCTGGTGTCGATTCCGGATTCGGTGGACTACGTGTGAAGGGTTCATGGTCCTGAACGAGCGGTCCCTCCACAGCTCCTCCATCGCCTTCCCCGC	G00000398648	-1	1408	1522	()	((1463, Seq('G'), Seq('GT')),)	CTTCACCAGGGACCAGGAGCTGCTGGTGTCGATTCCGGATTCGGTGGACTACGTG-GAAGGGTTCATGGTCCTGAACGAGCGGTCCCTCCACAGCTCCTCCATCGCCTTCCCCGC |||||||||||||||||||||||||||||||||||||||||||||||||||||||-||||||||||||||||||||||||||||||||||||||||||||||||||||||||||| CTTCACCAGGGACCAGGAGCTGCTGGTGTCGATTCCGGATTCGGTGGACTACGTGTGAAGGGTTCATGGTCCTGAACGAGCGGTCCCTCCACAGCTCCTCCATCGCCTTCCCCGC	TRUE	nan	TRUE	2:1I:G-GT	1463	TRUE	1.31	1.57	NA	NA	NA	NA	NA	NA	NA	NA	NA	NA	NA	NA	NA	NA	NA	NA	NA	NA	NA	NA	NA	NA	NA	NA	NA	NA	NA	NA	NA	NA	NA	NA
B104.G00000398648	B104.G00000398648_2	CTTCACCAGGGACCAGGAGCTGCTGGTGTCGATTCCGGATTCGGTGGAAGGGTTCATGGTCCTGAACGAGCGGTCCCTCCACAGCTCCTCCATCGCCTTCCCCGC	G00000398648	9	1408	1522	()	((1451, Seq('GGTGGACTAC'), Seq('G')),)	CTTCACCAGGGACCAGGAGCTGCTGGTGTCGATTCCGGATTCGGTGGACTACGTGGAAGGGTTCATGGTCCTGAACGAGCGGTCCCTCCACAGCTCCTCCATCGCCTTCCCCGC |||||||||||||||||||||||||||||||||||||||||||---------|||||||||||||||||||||||||||||||||||||||||||||||||||||||||||||| CTTCACCAGGGACCAGGAGCTGCTGGTGTCGATTCCGGATTCG---------GTGGAAGGGTTCATGGTCCTGAACGAGCGGTCCCTCCACAGCTCCTCCATCGCCTTCCCCGC	FALSE	nan	FALSE	-10:9D:GGTGGACTAC-G	1463	FALSE	NA	1.88	1.55	NA	NA	NA	NA	NA	NA	NA	NA	NA	NA	NA	NA	NA	NA	NA	NA	NA	NA	NA	NA	NA	NA	NA	NA	NA	NA	NA	NA	NA	NA	NA
B104.G00000027372	B104.G00000027372_2	CGTCGCCGCCCGCGACCGCGACCAAGAGGGGCGCCGGGAGGAAGGCCGCCGCCGCCGCCGCGGTGCAGCACGTGCTGATGCAGGACGAGGTCGAGGTCGAGGTCTCGTTC	G00000027372	ref	748	858	nan	nan	nan	nan	nan	nan	ref	779	nan	100	97.44	100	43.8	57.1	50.72	100	98.9	100	100	100	100	100	100	100	100	100	100	100	100	100	100	100	100	100	95.25	100	100	100	100	100	100	100	100
B104.G00000027372	B104.G00000027372_2	CGTCGCCGCCCGCGACCGCGACCAAGAGGGGCCGCCGGGAGGAAGGCCGCCGCCGCCGCCGCGGTGCAGCACGTGCTGATGCAGGACGAGGTCGAGGTCGAGGTCTCGTTC	G00000027372	-1	748	858	()	((779, Seq('G'), Seq('GC')),)	CGTCGCCGCCCGCGACCGCGACCAAGAGGGG-CGCCGGGAGGAAGGCCGCCGCCGCCGCCGCGGTGCAGCACGTGCTGATGCAGGACGAGGTCGAGGTCGAGGTCTCGTTC |||||||||||||||||||||||||||||||-||||||||||||||||||||||||||||||||||||||||||||||||||||||||||||||||||||||||||||||| CGTCGCCGCCCGCGACCGCGACCAAGAGGGGCCGCCGGGAGGAAGGCCGCCGCCGCCGCCGCGGTGCAGCACGTGCTGATGCAGGACGAGGTCGAGGTCGAGGTCTCGTTC	TRUE	nan	TRUE	2:1I:G-GC	779	TRUE	NA	NA	NA	2.39	2.83	2.33	NA	NA	NA	NA	NA	NA	NA	NA	NA	NA	NA	NA	NA	NA	NA	NA	NA	NA	NA	NA	NA	NA	NA	NA	NA	NA	NA	NA
B104.G00000027372	B104.G00000027372_2	CGTCGCCGCCCGCGACCGCGACCAAGAGGGGCGCCGGGAGGAAGGCCGCCGCCGCCGCGGTGCAGCACGTGCTGATGCAGGACGAGGTCGAGGTCGAGGTCTCGTTC	G00000027372	3	748	858	()	((792, Seq('GGCC'), Seq('G')),)	CGTCGCCGCCCGCGACCGCGACCAAGAGGGGCGCCGGGAGGAAGGCCGCCGCCGCCGCCGCGGTGCAGCACGTGCTGATGCAGGACGAGGTCGAGGTCGAGGTCTCGTTC ||||||||||||||||||||||||||||||||||||||||||||---||||||||||||||||||||||||||||||||||||||||||||||||||||||||||||||| CGTCGCCGCCCGCGACCGCGACCAAGAGGGGCGCCGGGAGGAAG---GCCGCCGCCGCCGCGGTGCAGCACGTGCTGATGCAGGACGAGGTCGAGGTCGAGGTCTCGTTC	FALSE	nan	FALSE	15:3D:GGCC-G	779	FALSE	NA	NA	NA	NA	NA	NA	NA	1.11	NA	NA	NA	NA	NA	NA	NA	NA	NA	NA	NA	NA	NA	NA	NA	NA	NA	NA	NA	NA	NA	NA	NA	NA	NA	NA
B104.G00000027372	B104.G00000027372_2	CGTCGCCGCCCGCGACCGCGACCAAGAGGCGCCGGGAGGAAGGCCGCCGCCGCCGCCGCGGTGCAGCACGTGCTGATGCAGGACGAGGTCGAGGTCGAGGTCTCGTTC	G00000027372	2	748	858	()	((775, Seq('AGG'), Seq('A')),)	CGTCGCCGCCCGCGACCGCGACCAAGAGGGGCGCCGGGAGGAAGGCCGCCGCCGCCGCCGCGGTGCAGCACGTGCTGATGCAGGACGAGGTCGAGGTCGAGGTCTCGTTC |||||||||||||||||||||||||||--||||||||||||||||||||||||||||||||||||||||||||||||||||||||||||||||||||||||||||||||| CGTCGCCGCCCGCGACCGCGACCAAGA--GGCGCCGGGAGGAAGGCCGCCGCCGCCGCCGCGGTGCAGCACGTGCTGATGCAGGACGAGGTCGAGGTCGAGGTCTCGTTC	TRUE	nan	TRUE	-2:2D:AGG-A	779	TRUE	NA	NA	NA	2.4	2.57	NA	NA	NA	NA	NA	NA	NA	NA	NA	NA	NA	NA	NA	NA	NA	NA	NA	NA	NA	NA	NA	NA	NA	NA	NA	NA	NA	NA	NA
B104.G00000027372	B104.G00000027372_2	CGTCGCCGCCCGCGACCGCGACCAAGAGGGGGGCCGGGAGGAAGGCCGCCGCCGCCGCCGCGGTGCAGCACGTGCTGATGCAGGACGAGGTCGAGGTCGAGGTCTCGTTC	G00000027372	0	748	858	((779, 'C', 'G'),)	()	CGTCGCCGCCCGCGACCGCGACCAAGAGGGGCGCCGGGAGGAAGGCCGCCGCCGCCGCCGCGGTGCAGCACGTGCTGATGCAGGACGAGGTCGAGGTCGAGGTCTCGTTC |||||||||||||||||||||||||||||||.|||||||||||||||||||||||||||||||||||||||||||||||||||||||||||||||||||||||||||||| CGTCGCCGCCCGCGACCGCGACCAAGAGGGGGGCCGGGAGGAAGGCCGCCGCCGCCGCCGCGGTGCAGCACGTGCTGATGCAGGACGAGGTCGAGGTCGAGGTCTCGTTC	nan	TRUE	TRUE	2:S:C-G	779	TRUE	NA	NA	NA	NA	NA	NA	NA	NA	NA	NA	NA	NA	NA	NA	NA	NA	NA	NA	NA	NA	NA	NA	NA	NA	NA	1.18	NA	NA	NA	NA	NA	NA	NA	NA
B104.G00000027372	B104.G00000027372_2	CGTCGCCGCCCGCGACCGCGACCAAGAGGGGCGCCGGGAGGAAGGCCGCCGCCGCCGCCGCGGTGCAGCACGTGCGGATGCAGGACGAGGTCGAGGTCGAGGTCTCGTTC	G00000027372	0	748	858	((823, 'T', 'G'),)	()	CGTCGCCGCCCGCGACCGCGACCAAGAGGGGCGCCGGGAGGAAGGCCGCCGCCGCCGCCGCGGTGCAGCACGTGCTGATGCAGGACGAGGTCGAGGTCGAGGTCTCGTTC |||||||||||||||||||||||||||||||||||||||||||||||||||||||||||||||||||||||||||.|||||||||||||||||||||||||||||||||| CGTCGCCGCCCGCGACCGCGACCAAGAGGGGCGCCGGGAGGAAGGCCGCCGCCGCCGCCGCGGTGCAGCACGTGCGGATGCAGGACGAGGTCGAGGTCGAGGTCTCGTTC	nan	FALSE	FALSE	46:S:T-G	779	FALSE	NA	NA	NA	NA	NA	NA	NA	NA	NA	NA	NA	NA	NA	NA	NA	NA	NA	NA	NA	NA	NA	NA	NA	NA	NA	1.76	NA	NA	NA	NA	NA	NA	NA	NA
B104.G00000027372	B104.G00000027372_2	CGTCGCCGCCCGCGACCGCGACCAAGAGGGGGCGCCGGGAGGAAGGCCGCCGCCGCCGCCGCGGTGCAGCACGTGCTGATGCAGGACGAGGTCGAGGTCGAGGTCTCGTTC	G00000027372	-1	748	858	()	((775, Seq('A'), Seq('AG')),)	CGTCGCCGCCCGCGACCGCGACCAAGA-GGGGCGCCGGGAGGAAGGCCGCCGCCGCCGCCGCGGTGCAGCACGTGCTGATGCAGGACGAGGTCGAGGTCGAGGTCTCGTTC |||||||||||||||||||||||||||-||||||||||||||||||||||||||||||||||||||||||||||||||||||||||||||||||||||||||||||||||| CGTCGCCGCCCGCGACCGCGACCAAGAGGGGGCGCCGGGAGGAAGGCCGCCGCCGCCGCCGCGGTGCAGCACGTGCTGATGCAGGACGAGGTCGAGGTCGAGGTCTCGTTC	TRUE	nan	TRUE	-2:1I:A-AG	779	TRUE	NA	1.46	NA	22.52	16.45	18.38	NA	NA	NA	NA	NA	NA	NA	NA	NA	NA	NA	NA	NA	NA	NA	NA	NA	NA	NA	NA	NA	NA	NA	NA	NA	NA	NA	NA
B104.G00000027372	B104.G00000027372_2	CGTCGCCGCCCGCGACCGCGACCAAGAGGGGACGCCGGGAGGAAGGCCGCCGCCGCCGCCGCGGTGCAGCACGTGCTGATGCAGGACGAGGTCGAGGTCGAGGTCTCGTTC	G00000027372	-1	748	858	()	((779, Seq('G'), Seq('GA')),)	CGTCGCCGCCCGCGACCGCGACCAAGAGGGG-CGCCGGGAGGAAGGCCGCCGCCGCCGCCGCGGTGCAGCACGTGCTGATGCAGGACGAGGTCGAGGTCGAGGTCTCGTTC |||||||||||||||||||||||||||||||-||||||||||||||||||||||||||||||||||||||||||||||||||||||||||||||||||||||||||||||| CGTCGCCGCCCGCGACCGCGACCAAGAGGGGACGCCGGGAGGAAGGCCGCCGCCGCCGCCGCGGTGCAGCACGTGCTGATGCAGGACGAGGTCGAGGTCGAGGTCTCGTTC	TRUE	nan	TRUE	2:1I:G-GA	779	TRUE	NA	NA	NA	5.5	5.4	7.29	NA	NA	NA	NA	NA	NA	NA	NA	NA	NA	NA	NA	NA	NA	NA	NA	NA	NA	NA	NA	NA	NA	NA	NA	NA	NA	NA	NA
B104.G00000027372	B104.G00000027372_2	CGTCGCCGCCCGCGACCGCGACCGCCGGGAGGAAGGCCGCCGCCGCCGCCGCGGTGCAGCACGTGCTGATGCAGGACGAGGTCGAGGTCGAGGTCTCGTTC	G00000027372	9	748	858	()	((770, Seq('CCAAGAGGGG'), Seq('C')),)	CGTCGCCGCCCGCGACCGCGACCAAGAGGGGCGCCGGGAGGAAGGCCGCCGCCGCCGCCGCGGTGCAGCACGTGCTGATGCAGGACGAGGTCGAGGTCGAGGTCTCGTTC ||||||||||||||||||||||---------||||||||||||||||||||||||||||||||||||||||||||||||||||||||||||||||||||||||||||||| CGTCGCCGCCCGCGACCGCGAC---------CGCCGGGAGGAAGGCCGCCGCCGCCGCCGCGGTGCAGCACGTGCTGATGCAGGACGAGGTCGAGGTCGAGGTCTCGTTC	TRUE	nan	TRUE	-7:9D:CCAAGAGGGG-C	779	TRUE	NA	NA	NA	1.71	2.06	3.21	NA	NA	NA	NA	NA	NA	NA	NA	NA	NA	NA	NA	NA	NA	NA	NA	NA	NA	NA	NA	NA	NA	NA	NA	NA	NA	NA	NA
B104.G00000027372	B104.G00000027372_2	CGTCGCCGCCCGCGACCGCGACCAAGAGGGGTCGCCGGGAGGAAGGCCGCCGCCGCCGCCGCGGTGCAGCACGTGCTGATGCAGGACGAGGTCGAGGTCGAGGTCTCGTTC	G00000027372	-1	748	858	()	((779, Seq('G'), Seq('GT')),)	CGTCGCCGCCCGCGACCGCGACCAAGAGGGG-CGCCGGGAGGAAGGCCGCCGCCGCCGCCGCGGTGCAGCACGTGCTGATGCAGGACGAGGTCGAGGTCGAGGTCTCGTTC |||||||||||||||||||||||||||||||-||||||||||||||||||||||||||||||||||||||||||||||||||||||||||||||||||||||||||||||| CGTCGCCGCCCGCGACCGCGACCAAGAGGGGTCGCCGGGAGGAAGGCCGCCGCCGCCGCCGCGGTGCAGCACGTGCTGATGCAGGACGAGGTCGAGGTCGAGGTCTCGTTC	TRUE	nan	TRUE	2:1I:G-GT	779	TRUE	NA	NA	NA	4.98	4.11	5.25	NA	NA	NA	NA	NA	NA	NA	NA	NA	NA	NA	NA	NA	NA	NA	NA	NA	NA	NA	NA	NA	NA	NA	NA	NA	NA	NA	NA
B104.G00000027372	B104.G00000027372_2	CGTCGCCGCCCGCGACCGCGACCAAGAGGGCGCCGGGAGGAAGGCCGCCGCCGCCGCCGCGGTGCAGCACGTGCTGATGCAGGACGAGGTCGAGGTCGAGGTCTCGTTC	G00000027372	1	748	858	()	((775, Seq('AG'), Seq('A')),)	CGTCGCCGCCCGCGACCGCGACCAAGAGGGGCGCCGGGAGGAAGGCCGCCGCCGCCGCCGCGGTGCAGCACGTGCTGATGCAGGACGAGGTCGAGGTCGAGGTCTCGTTC |||||||||||||||||||||||||||-|||||||||||||||||||||||||||||||||||||||||||||||||||||||||||||||||||||||||||||||||| CGTCGCCGCCCGCGACCGCGACCAAGA-GGGCGCCGGGAGGAAGGCCGCCGCCGCCGCCGCGGTGCAGCACGTGCTGATGCAGGACGAGGTCGAGGTCGAGGTCTCGTTC	TRUE	nan	TRUE	-2:1D:AG-A	779	TRUE	NA	1.14	NA	6.46	4.11	4.67	NA	NA	NA	NA	NA	NA	NA	NA	NA	NA	NA	NA	NA	NA	NA	NA	NA	NA	NA	NA	NA	NA	NA	NA	NA	NA	NA	NA
B104.G00000027372	B104.G00000027372_2	CGTCGCCGCCCGCGACCGCGACCCGCCGGGAGGAAGGCCGCCGCCGCCGCCGCGGTGCAGCACGTGCTGATGCAGGACGAGGTCGAGGTCGAGGTCTCGTTC	G00000027372	8	748	858	()	((771, Seq('CAAGAGGGG'), Seq('C')),)	CGTCGCCGCCCGCGACCGCGACCAAGAGGGGCGCCGGGAGGAAGGCCGCCGCCGCCGCCGCGGTGCAGCACGTGCTGATGCAGGACGAGGTCGAGGTCGAGGTCTCGTTC |||||||||||||||||||||||--------||||||||||||||||||||||||||||||||||||||||||||||||||||||||||||||||||||||||||||||| CGTCGCCGCCCGCGACCGCGACC--------CGCCGGGAGGAAGGCCGCCGCCGCCGCCGCGGTGCAGCACGTGCTGATGCAGGACGAGGTCGAGGTCGAGGTCTCGTTC	TRUE	nan	TRUE	-6:8D:CAAGAGGGG-C	779	TRUE	NA	NA	NA	1.97	1.28	2.04	NA	NA	NA	NA	NA	NA	NA	NA	NA	NA	NA	NA	NA	NA	NA	NA	NA	NA	NA	NA	NA	NA	NA	NA	NA	NA	NA	NA
B104.G00000027372	B104.G00000027372_2	CGTCGCCGCCCGCGACCGCGACCACGCCGGGAGGAAGGCCGCCGCCGCCGCCGCGGTGCAGCACGTGCTGATGCAGGACGAGGTCGAGGTCGAGGTCTCGTTC	G00000027372	7	748	858	()	((772, Seq('AAGAGGGG'), Seq('A')),)	CGTCGCCGCCCGCGACCGCGACCAAGAGGGGCGCCGGGAGGAAGGCCGCCGCCGCCGCCGCGGTGCAGCACGTGCTGATGCAGGACGAGGTCGAGGTCGAGGTCTCGTTC ||||||||||||||||||||||||-------||||||||||||||||||||||||||||||||||||||||||||||||||||||||||||||||||||||||||||||| CGTCGCCGCCCGCGACCGCGACCA-------CGCCGGGAGGAAGGCCGCCGCCGCCGCCGCGGTGCAGCACGTGCTGATGCAGGACGAGGTCGAGGTCGAGGTCTCGTTC	TRUE	nan	TRUE	-5:7D:AAGAGGGG-A	779	TRUE	NA	NA	NA	1.38	2.06	1.75	NA	NA	NA	NA	NA	NA	NA	NA	NA	NA	NA	NA	NA	NA	NA	NA	NA	NA	NA	NA	NA	NA	NA	NA	NA	NA	NA	NA
B104.G00000027372	B104.G00000027372_2	CGTCGCCGCCCGCGACCGCGACCAAGAGCGCCGGGAGGAAGGCCGCCGCCGCCGCCGCGGTGCAGCACGTGCTGATGCAGGACGAGGTCGAGGTCGAGGTCTCGTTC	G00000027372	3	748	858	()	((775, Seq('AGGG'), Seq('A')),)	CGTCGCCGCCCGCGACCGCGACCAAGAGGGGCGCCGGGAGGAAGGCCGCCGCCGCCGCCGCGGTGCAGCACGTGCTGATGCAGGACGAGGTCGAGGTCGAGGTCTCGTTC |||||||||||||||||||||||||||---|||||||||||||||||||||||||||||||||||||||||||||||||||||||||||||||||||||||||||||||| CGTCGCCGCCCGCGACCGCGACCAAGA---GCGCCGGGAGGAAGGCCGCCGCCGCCGCCGCGGTGCAGCACGTGCTGATGCAGGACGAGGTCGAGGTCGAGGTCTCGTTC	TRUE	nan	TRUE	-2:3D:AGGG-A	779	TRUE	NA	NA	NA	3.13	2.06	2.33	NA	NA	NA	NA	NA	NA	NA	NA	NA	NA	NA	NA	NA	NA	NA	NA	NA	NA	NA	NA	NA	NA	NA	NA	NA	NA	NA	NA
B104.G00000027372	B104.G00000027372_2	CGTCGCCGCCCGCGACCGCGACCAAGAGGGGGCCGGGAGGAAGGCCGCCGCCGCCGCCGCGGTGCAGCACGTGCTGATGCAGGACGAGGTCGAGGTCGAGGTCTCGTTC	G00000027372	1	748	858	()	((779, Seq('GC'), Seq('G')),)	CGTCGCCGCCCGCGACCGCGACCAAGAGGGGCGCCGGGAGGAAGGCCGCCGCCGCCGCCGCGGTGCAGCACGTGCTGATGCAGGACGAGGTCGAGGTCGAGGTCTCGTTC |||||||||||||||||||||||||||||||-|||||||||||||||||||||||||||||||||||||||||||||||||||||||||||||||||||||||||||||| CGTCGCCGCCCGCGACCGCGACCAAGAGGGG-GCCGGGAGGAAGGCCGCCGCCGCCGCCGCGGTGCAGCACGTGCTGATGCAGGACGAGGTCGAGGTCGAGGTCTCGTTC	TRUE	nan	TRUE	2:1D:GC-G	779	TRUE	NA	NA	NA	2.44	NA	2.04	NA	NA	NA	NA	NA	NA	NA	NA	NA	NA	NA	NA	NA	NA	NA	NA	NA	NA	NA	NA	NA	NA	NA	NA	NA	NA	NA	NA
B104.G00000027372	B104.G00000027372_2	CGTCGCCGCCCGCGACCGCGACCAACGCCGGGAGGAAGGCCGCCGCCGCCGCCGCGGTGCAGCACGTGCTGATGCAGGACGAGGTCGAGGTCGAGGTCTCGTTC	G00000027372	6	748	858	()	((773, Seq('AGAGGGG'), Seq('A')),)	CGTCGCCGCCCGCGACCGCGACCAAGAGGGGCGCCGGGAGGAAGGCCGCCGCCGCCGCCGCGGTGCAGCACGTGCTGATGCAGGACGAGGTCGAGGTCGAGGTCTCGTTC |||||||||||||||||||||||||------||||||||||||||||||||||||||||||||||||||||||||||||||||||||||||||||||||||||||||||| CGTCGCCGCCCGCGACCGCGACCAA------CGCCGGGAGGAAGGCCGCCGCCGCCGCCGCGGTGCAGCACGTGCTGATGCAGGACGAGGTCGAGGTCGAGGTCTCGTTC	TRUE	nan	TRUE	-4:6D:AGAGGGG-A	779	TRUE	NA	NA	NA	1.3	NA	NA	NA	NA	NA	NA	NA	NA	NA	NA	NA	NA	NA	NA	NA	NA	NA	NA	NA	NA	NA	NA	NA	NA	NA	NA	NA	NA	NA	NA
B104.G00000027372	B104.G00000027372_2	CGTCGCCGCCCGCGACCGCGACCAAGAGGGGCGCAGGGAGGAAGGCCGCCGCCGCCGCCGCGGTGCAGCACGTGCTGATGCAGGACGAGGTCGAGGTCGAGGTCTCGTTC	G00000027372	0	748	858	((782, 'C', 'A'),)	()	CGTCGCCGCCCGCGACCGCGACCAAGAGGGGCGCCGGGAGGAAGGCCGCCGCCGCCGCCGCGGTGCAGCACGTGCTGATGCAGGACGAGGTCGAGGTCGAGGTCTCGTTC ||||||||||||||||||||||||||||||||||.||||||||||||||||||||||||||||||||||||||||||||||||||||||||||||||||||||||||||| CGTCGCCGCCCGCGACCGCGACCAAGAGGGGCGCAGGGAGGAAGGCCGCCGCCGCCGCCGCGGTGCAGCACGTGCTGATGCAGGACGAGGTCGAGGTCGAGGTCTCGTTC	nan	TRUE	TRUE	5:S:C-A	779	TRUE	NA	NA	NA	NA	NA	NA	NA	NA	NA	NA	NA	NA	NA	NA	NA	NA	NA	NA	NA	NA	NA	NA	NA	NA	NA	1.76	NA	NA	NA	NA	NA	NA	NA	NA
B104.G00000404203	B104.G00000404203_1	CGGCAGCCGAGGCCGCCGCAACTAAGGAGGCTGAGGCGTCGTACGGGGAGAACATGCTCGAGTTGGAGGCCATGGAGAGGTGAGTTTTTTTCCCGTTTTTTTC	G00000404203	ref	505	608	nan	nan	nan	nan	nan	nan	ref	526	nan	100	100	100	40.7	57.2	56.3	100	NA	100	100	100	100	100	100	100	100	100	100	100	100	100	100	100	100	100	100	100	100	100	100	100	100	100	100
B104.G00000404203	B104.G00000404203_1	CGGCAGCCGAGGCCGCCGCAACTAAGGAGGCTGAGGCGTCGTACGGGGAGAACATGCTCGAGTTGGAGGCCATGGAGAGGTGACTTTTTTTCCCGTTTTTTTC	G00000404203	0	505	608	((588, 'G', 'C'),)	()	CGGCAGCCGAGGCCGCCGCAACTAAGGAGGCTGAGGCGTCGTACGGGGAGAACATGCTCGAGTTGGAGGCCATGGAGAGGTGAGTTTTTTTCCCGTTTTTTTC |||||||||||||||||||||||||||||||||||||||||||||||||||||||||||||||||||||||||||||||||||.||||||||||||||||||| CGGCAGCCGAGGCCGCCGCAACTAAGGAGGCTGAGGCGTCGTACGGGGAGAACATGCTCGAGTTGGAGGCCATGGAGAGGTGACTTTTTTTCCCGTTTTTTTC	nan	FALSE	FALSE	-64:S:G-C	526	FALSE	NA	NA	NA	NA	NA	NA	NA	NA	NA	NA	NA	NA	NA	NA	NA	NA	NA	NA	NA	NA	NA	NA	NA	NA	NA	NA	NA	NA	NA	NA	NA	NA	NA	NA
B104.G00000404203	B104.G00000404203_1	CGGCAGCCGAGGCCGCCGCAATAAGGAGGCTGAGGCGTCGTACGGGGAGAACATGCTCGAGTTGGAGGCCATGGAGAGGTGAGTTTTTTTCCCGTTTTTTTC	G00000404203	1	505	608	()	((526, Seq('AC'), Seq('A')),)	CGGCAGCCGAGGCCGCCGCAACTAAGGAGGCTGAGGCGTCGTACGGGGAGAACATGCTCGAGTTGGAGGCCATGGAGAGGTGAGTTTTTTTCCCGTTTTTTTC |||||||||||||||||||||-||||||||||||||||||||||||||||||||||||||||||||||||||||||||||||||||||||||||||||||||| CGGCAGCCGAGGCCGCCGCAA-TAAGGAGGCTGAGGCGTCGTACGGGGAGAACATGCTCGAGTTGGAGGCCATGGAGAGGTGAGTTTTTTTCCCGTTTTTTTC	TRUE	nan	TRUE	-2:1D:AC-A	526	TRUE	NA	NA	NA	8.14	5.56	7.78	NA	NA	NA	NA	NA	NA	NA	NA	NA	NA	NA	NA	NA	NA	NA	NA	NA	NA	NA	NA	NA	NA	NA	NA	NA	NA	NA	NA
B104.G00000404203	B104.G00000404203_1	CGGCAGCCGAGGCCGCCGCAAGCTGAGGCGTCGTACGGGGAGAACATGCTCGAGTTGGAGGCCATGGAGAGGTGAGTTTTTTTCCCGTTTTTTTC	G00000404203	8	505	608	()	((526, Seq('ACTAAGGAG'), Seq('A')),)	CGGCAGCCGAGGCCGCCGCAACTAAGGAGGCTGAGGCGTCGTACGGGGAGAACATGCTCGAGTTGGAGGCCATGGAGAGGTGAGTTTTTTTCCCGTTTTTTTC |||||||||||||||||||||--------|||||||||||||||||||||||||||||||||||||||||||||||||||||||||||||||||||||||||| CGGCAGCCGAGGCCGCCGCAA--------GCTGAGGCGTCGTACGGGGAGAACATGCTCGAGTTGGAGGCCATGGAGAGGTGAGTTTTTTTCCCGTTTTTTTC	TRUE	nan	TRUE	-2:8D:ACTAAGGAG-A	526	TRUE	NA	NA	NA	1.89	2.55	2.4	NA	NA	NA	NA	NA	NA	NA	NA	NA	NA	NA	NA	NA	NA	NA	NA	NA	NA	NA	NA	NA	NA	NA	NA	NA	NA	NA	NA
B104.G00000404203	B104.G00000404203_1	CGGCAGCCGAGGCCGCCGCAAAAGGAGGCTGAGGCGTCGTACGGGGAGAACATGCTCGAGTTGGAGGCCATGGAGAGGTGAGTTTTTTTCCCGTTTTTTTC	G00000404203	2	505	608	()	((526, Seq('ACT'), Seq('A')),)	CGGCAGCCGAGGCCGCCGCAACTAAGGAGGCTGAGGCGTCGTACGGGGAGAACATGCTCGAGTTGGAGGCCATGGAGAGGTGAGTTTTTTTCCCGTTTTTTTC |||||||||||||||||||||--|||||||||||||||||||||||||||||||||||||||||||||||||||||||||||||||||||||||||||||||| CGGCAGCCGAGGCCGCCGCAA--AAGGAGGCTGAGGCGTCGTACGGGGAGAACATGCTCGAGTTGGAGGCCATGGAGAGGTGAGTTTTTTTCCCGTTTTTTTC	TRUE	nan	TRUE	-2:2D:ACT-A	526	TRUE	NA	NA	NA	3.82	3.07	4.79	NA	NA	NA	NA	NA	NA	NA	NA	NA	NA	NA	NA	NA	NA	NA	NA	NA	NA	NA	NA	NA	NA	NA	NA	NA	NA	NA	NA
B104.G00000404203	B104.G00000404203_1	CGGCAGCCGAGGCCGCCGCAAGGAGGCTGAGGCGTCGTACGGGGAGAACATGCTCGAGTTGGAGGCCATGGAGAGGTGAGTTTTTTTCCCGTTTTTTTC	G00000404203	4	505	608	()	((524, Seq('CAACT'), Seq('C')),)	CGGCAGCCGAGGCCGCCGCAACTAAGGAGGCTGAGGCGTCGTACGGGGAGAACATGCTCGAGTTGGAGGCCATGGAGAGGTGAGTTTTTTTCCCGTTTTTTTC |||||||||||||||||||----|||||||||||||||||||||||||||||||||||||||||||||||||||||||||||||||||||||||||||||||| CGGCAGCCGAGGCCGCCGC----AAGGAGGCTGAGGCGTCGTACGGGGAGAACATGCTCGAGTTGGAGGCCATGGAGAGGTGAGTTTTTTTCCCGTTTTTTTC	TRUE	nan	TRUE	0:4D:CAACT-C	526	TRUE	NA	NA	NA	5.08	6.5	4.19	NA	NA	NA	NA	NA	NA	NA	NA	NA	NA	NA	NA	NA	NA	NA	NA	NA	NA	NA	NA	NA	NA	NA	NA	NA	NA	NA	NA
B104.G00000404203	B104.G00000404203_1	CGGCAGCCGAGGCCGCCGCAAAGGCTGAGGCGTCGTACGGGGAGAACATGCTCGAGTTGGAGGCCATGGAGAGGTGAGTTTTTTTCCCGTTTTTTTC	G00000404203	6	505	608	()	((526, Seq('ACTAAGG'), Seq('A')),)	CGGCAGCCGAGGCCGCCGCAACTAAGGAGGCTGAGGCGTCGTACGGGGAGAACATGCTCGAGTTGGAGGCCATGGAGAGGTGAGTTTTTTTCCCGTTTTTTTC |||||||||||||||||||||------|||||||||||||||||||||||||||||||||||||||||||||||||||||||||||||||||||||||||||| CGGCAGCCGAGGCCGCCGCAA------AGGCTGAGGCGTCGTACGGGGAGAACATGCTCGAGTTGGAGGCCATGGAGAGGTGAGTTTTTTTCCCGTTTTTTTC	TRUE	nan	TRUE	-2:6D:ACTAAGG-A	526	TRUE	NA	NA	NA	8.47	4.21	3	NA	NA	NA	NA	NA	NA	NA	NA	NA	NA	NA	NA	NA	NA	NA	NA	NA	NA	NA	NA	NA	NA	NA	NA	NA	NA	NA	NA
B104.G00000404203	B104.G00000404203_1	CGGCAGCCGAGGCCGCCGAGGCTGAGGCGTCGTACGGGGAGAACATGCTCGAGTTGGAGGCCATGGAGAGGTGAGTTTTTTTCCCGTTTTTTTC	G00000404203	9	505	608	()	((522, Seq('CGCAACTAAG'), Seq('C')),)	CGGCAGCCGAGGCCGCCGCAACTAAGGAGGCTGAGGCGTCGTACGGGGAGAACATGCTCGAGTTGGAGGCCATGGAGAGGTGAGTTTTTTTCCCGTTTTTTTC |||||||||||||||||---------||||||||||||||||||||||||||||||||||||||||||||||||||||||||||||||||||||||||||||| CGGCAGCCGAGGCCGCC---------GAGGCTGAGGCGTCGTACGGGGAGAACATGCTCGAGTTGGAGGCCATGGAGAGGTGAGTTTTTTTCCCGTTTTTTTC	TRUE	nan	TRUE	2:9D:CGCAACTAAG-C	526	TRUE	NA	NA	NA	NA	NA	2.4	NA	NA	NA	NA	NA	NA	NA	NA	NA	NA	NA	NA	NA	NA	NA	NA	NA	NA	NA	NA	NA	NA	NA	NA	NA	NA	NA	NA
B104.G00000404203	B104.G00000404203_1	CGGCAGCCGAGGCCGCCGCAAACTAAGGAGGCTGAGGCGTCGTACGGGGAGAACATGCTCGAGTTGGAGGCCATGGAGAGGTGAGTTTTTTTCCCGTTTTTTTC	G00000404203	-1	505	608	()	((524, Seq('C'), Seq('CA')),)	CGGCAGCCGAGGCCGCCGC-AACTAAGGAGGCTGAGGCGTCGTACGGGGAGAACATGCTCGAGTTGGAGGCCATGGAGAGGTGAGTTTTTTTCCCGTTTTTTTC |||||||||||||||||||-|||||||||||||||||||||||||||||||||||||||||||||||||||||||||||||||||||||||||||||||||||| CGGCAGCCGAGGCCGCCGCAAACTAAGGAGGCTGAGGCGTCGTACGGGGAGAACATGCTCGAGTTGGAGGCCATGGAGAGGTGAGTTTTTTTCCCGTTTTTTTC	TRUE	nan	TRUE	0:1I:C-CA	526	TRUE	NA	NA	NA	1.67	1.66	1.8	NA	NA	NA	NA	NA	NA	NA	NA	NA	NA	NA	NA	NA	NA	NA	NA	NA	NA	NA	NA	NA	NA	NA	NA	NA	NA	NA	NA
B104.G00000404203	B104.G00000404203_1	CGGCAGCCGAGGCCGCCGCAAAGGAGGCTGAGGCGTCGTACGGGGAGAACATGCTCGAGTTGGAGGCCATGGAGAGGTGAGTTTTTTTCCCGTTTTTTTC	G00000404203	3	505	608	()	((525, Seq('AACT'), Seq('A')),)	CGGCAGCCGAGGCCGCCGCAACTAAGGAGGCTGAGGCGTCGTACGGGGAGAACATGCTCGAGTTGGAGGCCATGGAGAGGTGAGTTTTTTTCCCGTTTTTTTC ||||||||||||||||||||---|||||||||||||||||||||||||||||||||||||||||||||||||||||||||||||||||||||||||||||||| CGGCAGCCGAGGCCGCCGCA---AAGGAGGCTGAGGCGTCGTACGGGGAGAACATGCTCGAGTTGGAGGCCATGGAGAGGTGAGTTTTTTTCCCGTTTTTTTC	TRUE	nan	TRUE	-1:3D:AACT-A	526	TRUE	NA	NA	NA	5.02	3.28	5.39	NA	NA	NA	NA	NA	NA	NA	NA	NA	NA	NA	NA	NA	NA	NA	NA	NA	NA	NA	NA	NA	NA	NA	NA	NA	NA	NA	NA
B104.G00000404203	B104.G00000404203_1	CGGCAGCCGAGGCCGCCGCAAGGCTGAGGCGTCGTACGGGGAGAACATGCTCGAGTTGGAGGCCATGGAGAGGTGAGTTTTTTTCCCGTTTTTTTC	G00000404203	7	505	608	()	((525, Seq('AACTAAGG'), Seq('A')),)	CGGCAGCCGAGGCCGCCGCAACTAAGGAGGCTGAGGCGTCGTACGGGGAGAACATGCTCGAGTTGGAGGCCATGGAGAGGTGAGTTTTTTTCCCGTTTTTTTC ||||||||||||||||||||-------|||||||||||||||||||||||||||||||||||||||||||||||||||||||||||||||||||||||||||| CGGCAGCCGAGGCCGCCGCA-------AGGCTGAGGCGTCGTACGGGGAGAACATGCTCGAGTTGGAGGCCATGGAGAGGTGAGTTTTTTTCCCGTTTTTTTC	TRUE	nan	TRUE	-1:7D:AACTAAGG-A	526	TRUE	NA	NA	NA	10.76	5.72	4.79	NA	NA	NA	NA	NA	NA	NA	NA	NA	NA	NA	NA	NA	NA	NA	NA	NA	NA	NA	NA	NA	NA	NA	NA	NA	NA	NA	NA
B104.G00000404203	B104.G00000404203_1	CGGCAGCCGAGGCCGCCGCACTAAGGAGGCTGAGGCGTCGTACGGGGAGAACATGCTCGAGTTGGAGGCCATGGAGAGGTGAGTTTTTTTCCCGTTTTTTTC	G00000404203	1	505	608	()	((524, Seq('CA'), Seq('C')),)	CGGCAGCCGAGGCCGCCGCAACTAAGGAGGCTGAGGCGTCGTACGGGGAGAACATGCTCGAGTTGGAGGCCATGGAGAGGTGAGTTTTTTTCCCGTTTTTTTC |||||||||||||||||||-||||||||||||||||||||||||||||||||||||||||||||||||||||||||||||||||||||||||||||||||||| CGGCAGCCGAGGCCGCCGC-ACTAAGGAGGCTGAGGCGTCGTACGGGGAGAACATGCTCGAGTTGGAGGCCATGGAGAGGTGAGTTTTTTTCCCGTTTTTTTC	TRUE	nan	TRUE	0:1D:CA-C	526	TRUE	NA	NA	NA	1.93	1.3	4.19	NA	NA	NA	NA	NA	NA	NA	NA	NA	NA	NA	NA	NA	NA	NA	NA	NA	NA	NA	NA	NA	NA	NA	NA	NA	NA	NA	NA
B104.G00000404203	B104.G00000404203_1	CGGCAGCCGAGGCCGCCGCAAGAGGCTGAGGCGTCGTACGGGGAGAACATGCTCGAGTTGGAGGCCATGGAGAGGTGAGTTTTTTTCCCGTTTTTTTC	G00000404203	5	505	608	()	((526, Seq('ACTAAG'), Seq('A')),)	CGGCAGCCGAGGCCGCCGCAACTAAGGAGGCTGAGGCGTCGTACGGGGAGAACATGCTCGAGTTGGAGGCCATGGAGAGGTGAGTTTTTTTCCCGTTTTTTTC |||||||||||||||||||||-----||||||||||||||||||||||||||||||||||||||||||||||||||||||||||||||||||||||||||||| CGGCAGCCGAGGCCGCCGCAA-----GAGGCTGAGGCGTCGTACGGGGAGAACATGCTCGAGTTGGAGGCCATGGAGAGGTGAGTTTTTTTCCCGTTTTTTTC	TRUE	nan	TRUE	-2:5D:ACTAAG-A	526	TRUE	NA	NA	NA	9.7	7.18	3	NA	NA	NA	NA	NA	NA	NA	NA	NA	NA	NA	NA	NA	NA	NA	NA	NA	NA	NA	NA	NA	NA	NA	NA	NA	NA	NA	NA
B104.G00000404203	B104.G00000404203_1	CGGCAGCCGAGGCCGCCGCAATCTAAGGAGGCTGAGGCGTCGTACGGGGAGAACATGCTCGAGTTGGAGGCCATGGAGAGGTGAGTTTTTTTCCCGTTTTTTTC	G00000404203	-1	505	608	()	((526, Seq('A'), Seq('AT')),)	CGGCAGCCGAGGCCGCCGCAA-CTAAGGAGGCTGAGGCGTCGTACGGGGAGAACATGCTCGAGTTGGAGGCCATGGAGAGGTGAGTTTTTTTCCCGTTTTTTTC |||||||||||||||||||||-|||||||||||||||||||||||||||||||||||||||||||||||||||||||||||||||||||||||||||||||||| CGGCAGCCGAGGCCGCCGCAATCTAAGGAGGCTGAGGCGTCGTACGGGGAGAACATGCTCGAGTTGGAGGCCATGGAGAGGTGAGTTTTTTTCCCGTTTTTTTC	TRUE	nan	TRUE	-2:1I:A-AT	526	TRUE	NA	NA	NA	2.87	1.77	NA	NA	NA	NA	NA	NA	NA	NA	NA	NA	NA	NA	NA	NA	NA	NA	NA	NA	NA	NA	NA	NA	NA	NA	NA	NA	NA	NA	NA
B104.G00000653067	B104.G00000653067_2	GGATGGAGGTGCGGCGTCGTCATCGCGGTGGCCCAAGACCGAGGTGCACGCGCTCATCCAGCTGCGCATGGACCTGGACATGCGCTACCAGGAGACAGG	G00000653067	ref	3128	3227	nan	nan	nan	nan	nan	nan	ref	3165	nan	100	100	100	59.2	69.5	62.9	100	100	100	100	100	100	100	100	100	100	100	100	100	100	100	100	100	100	100	100	100	100	100	100	100	100	100	100
B104.G00000653067	B104.G00000653067_2	GGATGGAGGTGCGGCGTCGTCATCGCGGTGGCCCAAGGACCGAGGTGCACGCGCTCATCCAGCTGCGCATGGACCTGGACATGCGCTACCAGGAGACAGG	G00000653067	-1	3128	3227	()	((3164, Seq('A'), Seq('AG')),)	GGATGGAGGTGCGGCGTCGTCATCGCGGTGGCCCAA-GACCGAGGTGCACGCGCTCATCCAGCTGCGCATGGACCTGGACATGCGCTACCAGGAGACAGG ||||||||||||||||||||||||||||||||||||-||||||||||||||||||||||||||||||||||||||||||||||||||||||||||||||| GGATGGAGGTGCGGCGTCGTCATCGCGGTGGCCCAAGGACCGAGGTGCACGCGCTCATCCAGCTGCGCATGGACCTGGACATGCGCTACCAGGAGACAGG	TRUE	nan	TRUE	-1:1I:A-AG	3165	TRUE	NA	NA	NA	10.87	8.4	7.8	NA	NA	NA	NA	NA	NA	NA	NA	NA	NA	NA	NA	NA	NA	NA	NA	NA	NA	NA	NA	NA	NA	NA	NA	NA	NA	NA	NA
B104.G00000653067	B104.G00000653067_2	GGATGGAGGTGCGGCGTCGTCATCGCGGTGGCCCAAGCCGAGGTGCACGCGCTCATCCAGCTGCGCATGGACCTGGACATGCGCTACCAGGAGACAGG	G00000653067	1	3128	3227	()	((3165, Seq('GA'), Seq('G')),)	GGATGGAGGTGCGGCGTCGTCATCGCGGTGGCCCAAGACCGAGGTGCACGCGCTCATCCAGCTGCGCATGGACCTGGACATGCGCTACCAGGAGACAGG |||||||||||||||||||||||||||||||||||||-||||||||||||||||||||||||||||||||||||||||||||||||||||||||||||| GGATGGAGGTGCGGCGTCGTCATCGCGGTGGCCCAAG-CCGAGGTGCACGCGCTCATCCAGCTGCGCATGGACCTGGACATGCGCTACCAGGAGACAGG	TRUE	nan	TRUE	-2:1D:GA-G	3165	TRUE	NA	NA	NA	2.29	NA	2.44	NA	NA	NA	NA	NA	NA	NA	NA	NA	NA	NA	NA	NA	NA	NA	NA	NA	NA	NA	NA	NA	NA	NA	NA	NA	NA	NA	NA
B104.G00000653067	B104.G00000653067_2	GGATGGAGGTGCGGCGTCGTCATCGCGGTGGCCCAAGAACCGAGGTGCACGCGCTCATCCAGCTGCGCATGGACCTGGACATGCGCTACCAGGAGACAGG	G00000653067	-1	3128	3227	()	((3165, Seq('G'), Seq('GA')),)	GGATGGAGGTGCGGCGTCGTCATCGCGGTGGCCCAAG-ACCGAGGTGCACGCGCTCATCCAGCTGCGCATGGACCTGGACATGCGCTACCAGGAGACAGG |||||||||||||||||||||||||||||||||||||-|||||||||||||||||||||||||||||||||||||||||||||||||||||||||||||| GGATGGAGGTGCGGCGTCGTCATCGCGGTGGCCCAAGAACCGAGGTGCACGCGCTCATCCAGCTGCGCATGGACCTGGACATGCGCTACCAGGAGACAGG	TRUE	nan	TRUE	-2:1I:G-GA	3165	TRUE	NA	NA	NA	7.86	7.29	6.83	NA	NA	NA	NA	NA	NA	NA	NA	NA	NA	NA	NA	NA	NA	NA	NA	NA	NA	NA	NA	NA	NA	NA	NA	NA	NA	NA	NA
B104.G00000653067	B104.G00000653067_2	GGATGGAGGTGCGGCGTCGTCATCGCGGTGGCCCAAGGTGCACGCGCTCATCCAGCTGCGCATGGACCTGGACATGCGCTACCAGGAGACAGG	G00000653067	6	3128	3227	()	((3163, Seq('AAGACCG'), Seq('A')),)	GGATGGAGGTGCGGCGTCGTCATCGCGGTGGCCCAAGACCGAGGTGCACGCGCTCATCCAGCTGCGCATGGACCTGGACATGCGCTACCAGGAGACAGG |||||||||||||||||||||||||||||||||||------|||||||||||||||||||||||||||||||||||||||||||||||||||||||||| GGATGGAGGTGCGGCGTCGTCATCGCGGTGGCCCA------AGGTGCACGCGCTCATCCAGCTGCGCATGGACCTGGACATGCGCTACCAGGAGACAGG	TRUE	nan	TRUE	0:6D:AAGACCG-A	3165	TRUE	NA	NA	NA	2.29	1.66	5.85	NA	NA	NA	NA	NA	NA	NA	NA	NA	NA	NA	NA	NA	NA	NA	NA	NA	NA	NA	NA	NA	NA	NA	NA	NA	NA	NA	NA
B104.G00000653067	B104.G00000653067_2	GGATGGAGGTGCGGCGTCGTCATCGCGGTGGCCCAAACCGAGGTGCACGCGCTCATCCAGCTGCGCATGGACCTGGACATGCGCTACCAGGAGACAGG	G00000653067	1	3128	3227	()	((3164, Seq('AG'), Seq('A')),)	GGATGGAGGTGCGGCGTCGTCATCGCGGTGGCCCAAGACCGAGGTGCACGCGCTCATCCAGCTGCGCATGGACCTGGACATGCGCTACCAGGAGACAGG ||||||||||||||||||||||||||||||||||||-|||||||||||||||||||||||||||||||||||||||||||||||||||||||||||||| GGATGGAGGTGCGGCGTCGTCATCGCGGTGGCCCAA-ACCGAGGTGCACGCGCTCATCCAGCTGCGCATGGACCTGGACATGCGCTACCAGGAGACAGG	TRUE	nan	TRUE	-1:1D:AG-A	3165	TRUE	NA	NA	NA	4.84	3.01	1.95	NA	NA	NA	NA	NA	NA	NA	NA	NA	NA	NA	NA	NA	NA	NA	NA	NA	NA	NA	NA	NA	NA	NA	NA	NA	NA	NA	NA
B104.G00000653067	B104.G00000653067_2	GGATGGAGGTGCGGCGTCGTCATCGCGGTGGCCCAAGACCGATGCACGCGCTCATCCAGCTGCGCATGGACCTGGACATGCGCTACCAGGAGACAGG	G00000653067	2	3128	3227	()	((3170, Seq('AGG'), Seq('A')),)	GGATGGAGGTGCGGCGTCGTCATCGCGGTGGCCCAAGACCGAGGTGCACGCGCTCATCCAGCTGCGCATGGACCTGGACATGCGCTACCAGGAGACAGG ||||||||||||||||||||||||||||||||||||||||||--||||||||||||||||||||||||||||||||||||||||||||||||||||||| GGATGGAGGTGCGGCGTCGTCATCGCGGTGGCCCAAGACCGA--TGCACGCGCTCATCCAGCTGCGCATGGACCTGGACATGCGCTACCAGGAGACAGG	TRUE	nan	TRUE	-7:2D:AGG-A	3165	TRUE	NA	NA	NA	NA	NA	1.46	NA	NA	NA	NA	NA	NA	NA	NA	NA	NA	NA	NA	NA	NA	NA	NA	NA	NA	NA	NA	NA	NA	NA	NA	NA	NA	NA	NA
B104.G00000653067	B104.G00000653067_2	GGATGGAGGTGCGGCGTCGTCATCGCGGTGGCCCAACCGAGGTGCACGCGCTCATCCAGCTGCGCATGGACCTGGACATGCGCTACCAGGAGACAGG	G00000653067	2	3128	3227	()	((3163, Seq('AAG'), Seq('A')),)	GGATGGAGGTGCGGCGTCGTCATCGCGGTGGCCCAAGACCGAGGTGCACGCGCTCATCCAGCTGCGCATGGACCTGGACATGCGCTACCAGGAGACAGG |||||||||||||||||||||||||||||||||||--|||||||||||||||||||||||||||||||||||||||||||||||||||||||||||||| GGATGGAGGTGCGGCGTCGTCATCGCGGTGGCCCA--ACCGAGGTGCACGCGCTCATCCAGCTGCGCATGGACCTGGACATGCGCTACCAGGAGACAGG	TRUE	nan	TRUE	0:2D:AAG-A	3165	TRUE	NA	NA	NA	1.75	2.22	4.39	NA	NA	NA	NA	NA	NA	NA	NA	NA	NA	NA	NA	NA	NA	NA	NA	NA	NA	NA	NA	NA	NA	NA	NA	NA	NA	NA	NA
B104.G00000653067	B104.G00000653067_2	GGATGGAGGTGCGGCGTCGTCATCGCGGTGGCCCAAGCACCGAGGTGCACGCGCTCATCCAGCTGCGCATGGACCTGGACATGCGCTACCAGGAGACAGG	G00000653067	-1	3128	3227	()	((3165, Seq('G'), Seq('GC')),)	GGATGGAGGTGCGGCGTCGTCATCGCGGTGGCCCAAG-ACCGAGGTGCACGCGCTCATCCAGCTGCGCATGGACCTGGACATGCGCTACCAGGAGACAGG |||||||||||||||||||||||||||||||||||||-|||||||||||||||||||||||||||||||||||||||||||||||||||||||||||||| GGATGGAGGTGCGGCGTCGTCATCGCGGTGGCCCAAGCACCGAGGTGCACGCGCTCATCCAGCTGCGCATGGACCTGGACATGCGCTACCAGGAGACAGG	TRUE	nan	TRUE	-2:1I:G-GC	3165	TRUE	NA	NA	NA	1.19	NA	NA	NA	NA	NA	NA	NA	NA	NA	NA	NA	NA	NA	NA	NA	NA	NA	NA	NA	NA	NA	NA	NA	NA	NA	NA	NA	NA	NA	NA
B104.G00000653067	B104.G00000653067_2	GGATGGAGGTGCGGCGTCGTCATCGCGGTGGCCCAAGTACCGAGGTGCACGCGCTCATCCAGCTGCGCATGGACCTGGACATGCGCTACCAGGAGACAGG	G00000653067	-1	3128	3227	()	((3165, Seq('G'), Seq('GT')),)	GGATGGAGGTGCGGCGTCGTCATCGCGGTGGCCCAAG-ACCGAGGTGCACGCGCTCATCCAGCTGCGCATGGACCTGGACATGCGCTACCAGGAGACAGG |||||||||||||||||||||||||||||||||||||-|||||||||||||||||||||||||||||||||||||||||||||||||||||||||||||| GGATGGAGGTGCGGCGTCGTCATCGCGGTGGCCCAAGTACCGAGGTGCACGCGCTCATCCAGCTGCGCATGGACCTGGACATGCGCTACCAGGAGACAGG	TRUE	nan	TRUE	-2:1I:G-GT	3165	TRUE	NA	NA	NA	7.4	6.34	4.88	NA	NA	NA	NA	NA	NA	NA	NA	NA	NA	NA	NA	NA	NA	NA	NA	NA	NA	NA	NA	NA	NA	NA	NA	NA	NA	NA	NA
B104.G00000653067	B104.G00000653067_2	GGATGGAGGTGCGGCGTCGTCATCGCGGTGGCCCAAGTGCACGCGCTCATCCAGCTGCGCATGGACCTGGACATGCGCTACCAGGAGACAGG	G00000653067	7	3128	3227	()	((3164, Seq('AGACCGAG'), Seq('A')),)	GGATGGAGGTGCGGCGTCGTCATCGCGGTGGCCCAAGACCGAGGTGCACGCGCTCATCCAGCTGCGCATGGACCTGGACATGCGCTACCAGGAGACAGG ||||||||||||||||||||||||||||||||||||-------|||||||||||||||||||||||||||||||||||||||||||||||||||||||| GGATGGAGGTGCGGCGTCGTCATCGCGGTGGCCCAA-------GTGCACGCGCTCATCCAGCTGCGCATGGACCTGGACATGCGCTACCAGGAGACAGG	TRUE	nan	TRUE	-1:7D:AGACCGAG-A	3165	TRUE	NA	NA	NA	NA	1.58	1.46	NA	NA	NA	NA	NA	NA	NA	NA	NA	NA	NA	NA	NA	NA	NA	NA	NA	NA	NA	NA	NA	NA	NA	NA	NA	NA	NA	NA
B104.G00000653067	B104.G00000653067_2	GGATGGAGGTGCGGCGTCGTCATCGCGGTGGCCCAAGGCACGCGCTCATCCAGCTGCGCATGGACCTGGACATGCGCTACCAGGAGACAGG	G00000653067	8	3128	3227	()	((3165, Seq('GACCGAGGT'), Seq('G')),)	GGATGGAGGTGCGGCGTCGTCATCGCGGTGGCCCAAGACCGAGGTGCACGCGCTCATCCAGCTGCGCATGGACCTGGACATGCGCTACCAGGAGACAGG |||||||||||||||||||||||||||||||||||||--------|||||||||||||||||||||||||||||||||||||||||||||||||||||| GGATGGAGGTGCGGCGTCGTCATCGCGGTGGCCCAAG--------GCACGCGCTCATCCAGCTGCGCATGGACCTGGACATGCGCTACCAGGAGACAGG	TRUE	nan	TRUE	-2:8D:GACCGAGGT-G	3165	TRUE	NA	NA	NA	1.17	NA	NA	NA	NA	NA	NA	NA	NA	NA	NA	NA	NA	NA	NA	NA	NA	NA	NA	NA	NA	NA	NA	NA	NA	NA	NA	NA	NA	NA	NA
B104.G00000653067	B104.G00000653067_2	GGATGGAGGTGCGGCGTCGTCATCGCGGTGGCCCAAGAGGTGCACGCGCTCATCCAGCTGCGCATGGACCTGGACATGCGCTACCAGGAGACAGG	G00000653067	4	3128	3227	()	((3164, Seq('AGACC'), Seq('A')),)	GGATGGAGGTGCGGCGTCGTCATCGCGGTGGCCCAAGACCGAGGTGCACGCGCTCATCCAGCTGCGCATGGACCTGGACATGCGCTACCAGGAGACAGG ||||||||||||||||||||||||||||||||||||----||||||||||||||||||||||||||||||||||||||||||||||||||||||||||| GGATGGAGGTGCGGCGTCGTCATCGCGGTGGCCCAA----GAGGTGCACGCGCTCATCCAGCTGCGCATGGACCTGGACATGCGCTACCAGGAGACAGG	TRUE	nan	TRUE	-1:4D:AGACC-A	3165	TRUE	NA	NA	NA	1.19	NA	NA	NA	NA	NA	NA	NA	NA	NA	NA	NA	NA	NA	NA	NA	NA	NA	NA	NA	NA	NA	NA	NA	NA	NA	NA	NA	NA	NA	NA
B104.G00000668419	B104.G00000668419_1	GCTACTACTACTGCATCGAGTTCGCGGTGCATGACTTCCAACGGCAGGACTCCGCTGCTGACCATGTCAGTCTCTACTAGCTCATCGTCTCTACCA	G00000668419	ref	1580	1676	nan	nan	nan	nan	nan	nan	ref	1618	nan	100	100	100	51.84	67	56.75	100	100	100	100	100	100	100	100	100	100	100	100	100	100	100	100	100	100	100	100	100	100	100	100	100	100	100	100
B104.G00000668419	B104.G00000668419_1	GCTACTACTACTGCATCGAGTTCGCGGTGCATGACTCAACGGCAGGACTCCGCTGCTGACCATGTCAGTCTCTACTAGCTCATCGTCTCTACCA	G00000668419	2	1580	1676	()	((1616, Seq('TTC'), Seq('T')),)	GCTACTACTACTGCATCGAGTTCGCGGTGCATGACTTCCAACGGCAGGACTCCGCTGCTGACCATGTCAGTCTCTACTAGCTCATCGTCTCTACCA ||||||||||||||||||||||||||||||||||||--|||||||||||||||||||||||||||||||||||||||||||||||||||||||||| GCTACTACTACTGCATCGAGTTCGCGGTGCATGACT--CAACGGCAGGACTCCGCTGCTGACCATGTCAGTCTCTACTAGCTCATCGTCTCTACCA	TRUE	nan	TRUE	0:2D:TTC-T	1618	TRUE	NA	NA	NA	2.67	NA	1.42	NA	NA	NA	NA	NA	NA	NA	NA	NA	NA	NA	NA	NA	NA	NA	NA	NA	NA	NA	NA	NA	NA	NA	NA	NA	NA	NA	NA
B104.G00000668419	B104.G00000668419_1	GCTACTACTACTGCATCGAGTTCGCGGTGCATGACTTCAACGGCAGGACTCCGCTGCTGACCATGTCAGTCTCTACTAGCTCATCGTCTCTACCA	G00000668419	1	1580	1676	()	((1617, Seq('TC'), Seq('T')),)	GCTACTACTACTGCATCGAGTTCGCGGTGCATGACTTCCAACGGCAGGACTCCGCTGCTGACCATGTCAGTCTCTACTAGCTCATCGTCTCTACCA |||||||||||||||||||||||||||||||||||||-|||||||||||||||||||||||||||||||||||||||||||||||||||||||||| GCTACTACTACTGCATCGAGTTCGCGGTGCATGACTT-CAACGGCAGGACTCCGCTGCTGACCATGTCAGTCTCTACTAGCTCATCGTCTCTACCA	TRUE	nan	TRUE	1:1D:TC-T	1618	TRUE	NA	NA	NA	8.3	5.32	6.38	NA	NA	NA	NA	NA	NA	NA	NA	NA	NA	NA	NA	NA	NA	NA	NA	NA	NA	NA	NA	NA	NA	NA	NA	NA	NA	NA	NA
B104.G00000668419	B104.G00000668419_1	GCTACTACTACTGCATCGAGTTCGCGGTGCCAACGGCAGGACTCCGCTGCTGACCATGTCAGTCTCTACTAGCTCATCGTCTCTACCA	G00000668419	8	1580	1676	()	((1609, Seq('GCATGACTT'), Seq('G')),)	GCTACTACTACTGCATCGAGTTCGCGGTGCATGACTTCCAACGGCAGGACTCCGCTGCTGACCATGTCAGTCTCTACTAGCTCATCGTCTCTACCA |||||||||||||||||||||||||||||--------||||||||||||||||||||||||||||||||||||||||||||||||||||||||||| GCTACTACTACTGCATCGAGTTCGCGGTG--------CCAACGGCAGGACTCCGCTGCTGACCATGTCAGTCTCTACTAGCTCATCGTCTCTACCA	TRUE	nan	TRUE	-7:8D:GCATGACTT-G	1618	TRUE	NA	NA	NA	3.22	2.66	2.13	NA	NA	NA	NA	NA	NA	NA	NA	NA	NA	NA	NA	NA	NA	NA	NA	NA	NA	NA	NA	NA	NA	NA	NA	NA	NA	NA	NA
B104.G00000668419	B104.G00000668419_1	GCTACTACTACTGCATCGACGGCAGGACTCCGCTGCTGACCATGTCAGTCTCTACTAGCTCATCGTCTCTACCA	G00000668419	22	1580	1676	()	((1598, Seq('GAGTTCGCGGTGCATGACTTCCA'), Seq('G')),)	GCTACTACTACTGCATCGAGTTCGCGGTGCATGACTTCCAACGGCAGGACTCCGCTGCTGACCATGTCAGTCTCTACTAGCTCATCGTCTCTACCA ||||||||||||||||||----------------------|||||||||||||||||||||||||||||||||||||||||||||||||||||||| GCTACTACTACTGCATCG----------------------ACGGCAGGACTCCGCTGCTGACCATGTCAGTCTCTACTAGCTCATCGTCTCTACCA	FALSE	nan	FALSE	-18:22D:GAGTTCGCGGTGCATGACTTCCA-G	1618	FALSE	NA	NA	NA	NA	NA	2.84	NA	NA	NA	NA	NA	NA	NA	NA	NA	NA	NA	NA	NA	NA	NA	NA	NA	NA	NA	NA	NA	NA	NA	NA	NA	NA	NA	NA
B104.G00000668419	B104.G00000668419_1	GCTACTACTACTGCATCGAGTTCGCGGTGCATGACTTCACAACGGCAGGACTCCGCTGCTGACCATGTCAGTCTCTACTAGCTCATCGTCTCTACCA	G00000668419	-1	1580	1676	()	((1618, Seq('C'), Seq('CA')),)	GCTACTACTACTGCATCGAGTTCGCGGTGCATGACTTC-CAACGGCAGGACTCCGCTGCTGACCATGTCAGTCTCTACTAGCTCATCGTCTCTACCA ||||||||||||||||||||||||||||||||||||||-|||||||||||||||||||||||||||||||||||||||||||||||||||||||||| GCTACTACTACTGCATCGAGTTCGCGGTGCATGACTTCACAACGGCAGGACTCCGCTGCTGACCATGTCAGTCTCTACTAGCTCATCGTCTCTACCA	TRUE	nan	TRUE	2:1I:C-CA	1618	TRUE	NA	NA	NA	4.28	4.2	4.26	NA	NA	NA	NA	NA	NA	NA	NA	NA	NA	NA	NA	NA	NA	NA	NA	NA	NA	NA	NA	NA	NA	NA	NA	NA	NA	NA	NA
B104.G00000668419	B104.G00000668419_1	GCTACTACTACTGCATCGAGTTCGCGGTGCATGACCAACGGCAGGACTCCGCTGCTGACCATGTCAGTCTCTACTAGCTCATCGTCTCTACCA	G00000668419	3	1580	1676	()	((1614, Seq('ACTT'), Seq('A')),)	GCTACTACTACTGCATCGAGTTCGCGGTGCATGACTTCCAACGGCAGGACTCCGCTGCTGACCATGTCAGTCTCTACTAGCTCATCGTCTCTACCA ||||||||||||||||||||||||||||||||||---||||||||||||||||||||||||||||||||||||||||||||||||||||||||||| GCTACTACTACTGCATCGAGTTCGCGGTGCATGA---CCAACGGCAGGACTCCGCTGCTGACCATGTCAGTCTCTACTAGCTCATCGTCTCTACCA	TRUE	nan	TRUE	-2:3D:ACTT-A	1618	TRUE	NA	NA	NA	5.54	3.08	1.42	NA	NA	NA	NA	NA	NA	NA	NA	NA	NA	NA	NA	NA	NA	NA	NA	NA	NA	NA	NA	NA	NA	NA	NA	NA	NA	NA	NA
B104.G00000668419	B104.G00000668419_1	GCTACTACTACTGCATCGAGTTCGCGGTGCATGACTTCAACAACGGCAGGACTCCGCTGCTGACCATGTCAGTCTCTACTAACTCATCGTCTCTACCA	G00000668419	-2	1580	1676	((1659, 'G', 'A'),)	((1618, Seq('C'), Seq('CAA')),)	GCTACTACTACTGCATCGAGTTCGCGGTGCATGACTTC--CAACGGCAGGACTCCGCTGCTGACCATGTCAGTCTCTACTAGCTCATCGTCTCTACCA ||||||||||||||||||||||||||||||||||||||--|||||||||||||||||||||||||||||||||||||||||.|||||||||||||||| GCTACTACTACTGCATCGAGTTCGCGGTGCATGACTTCAACAACGGCAGGACTCCGCTGCTGACCATGTCAGTCTCTACTAACTCATCGTCTCTACCA	TRUE	FALSE	TRUE	2:2I:C-CAA,43:S:G-A	1618	TRUE	NA	NA	NA	NA	NA	1.42	NA	NA	NA	NA	NA	NA	NA	NA	NA	NA	NA	NA	NA	NA	NA	NA	NA	NA	NA	NA	NA	NA	NA	NA	NA	NA	NA	NA
B104.G00000668419	B104.G00000668419_1	GCTACTACTACTGCATCGAGTTCGCGGTGCATGACAACGGCAGGACTCCGCTGCTGACCATGTCAGTCTCTACTAGCTCATCGTCTCTACCA	G00000668419	4	1580	1676	()	((1614, Seq('ACTTC'), Seq('A')),)	GCTACTACTACTGCATCGAGTTCGCGGTGCATGACTTCCAACGGCAGGACTCCGCTGCTGACCATGTCAGTCTCTACTAGCTCATCGTCTCTACCA ||||||||||||||||||||||||||||||||||----|||||||||||||||||||||||||||||||||||||||||||||||||||||||||| GCTACTACTACTGCATCGAGTTCGCGGTGCATGA----CAACGGCAGGACTCCGCTGCTGACCATGTCAGTCTCTACTAGCTCATCGTCTCTACCA	TRUE	nan	TRUE	-2:4D:ACTTC-A	1618	TRUE	NA	NA	NA	7.44	6.44	9.22	NA	NA	NA	NA	NA	NA	NA	NA	NA	NA	NA	NA	NA	NA	NA	NA	NA	NA	NA	NA	NA	NA	NA	NA	NA	NA	NA	NA
B104.G00000668419	B104.G00000668419_1	GCTACTACTACTGCATCGAGTTCGCGGTGCATGACTTCTCAACGGCAGGACTCCGCTGCTGACCATGTCAGTCTCTACTAGCTCATCGTCTCTACCA	G00000668419	-1	1580	1676	()	((1618, Seq('C'), Seq('CT')),)	GCTACTACTACTGCATCGAGTTCGCGGTGCATGACTTC-CAACGGCAGGACTCCGCTGCTGACCATGTCAGTCTCTACTAGCTCATCGTCTCTACCA ||||||||||||||||||||||||||||||||||||||-|||||||||||||||||||||||||||||||||||||||||||||||||||||||||| GCTACTACTACTGCATCGAGTTCGCGGTGCATGACTTCTCAACGGCAGGACTCCGCTGCTGACCATGTCAGTCTCTACTAGCTCATCGTCTCTACCA	TRUE	nan	TRUE	2:1I:C-CT	1618	TRUE	NA	NA	NA	2.46	2.1	1.42	NA	NA	NA	NA	NA	NA	NA	NA	NA	NA	NA	NA	NA	NA	NA	NA	NA	NA	NA	NA	NA	NA	NA	NA	NA	NA	NA	NA
B104.G00000668419	B104.G00000668419_1	GCTACTACTACTGCATCGAGTTCGCGGTGCATGACTTCCCAACGGCAGGACTCCGCTGCTGACCATGTCAGTCTCTACTAGCTCATCGTCTCTACCA	G00000668419	-1	1580	1676	()	((1617, Seq('T'), Seq('TC')),)	GCTACTACTACTGCATCGAGTTCGCGGTGCATGACTT-CCAACGGCAGGACTCCGCTGCTGACCATGTCAGTCTCTACTAGCTCATCGTCTCTACCA |||||||||||||||||||||||||||||||||||||-||||||||||||||||||||||||||||||||||||||||||||||||||||||||||| GCTACTACTACTGCATCGAGTTCGCGGTGCATGACTTCCCAACGGCAGGACTCCGCTGCTGACCATGTCAGTCTCTACTAGCTCATCGTCTCTACCA	TRUE	nan	TRUE	1:1I:T-TC	1618	TRUE	NA	NA	NA	3.32	2.24	2.84	NA	NA	NA	NA	NA	NA	NA	NA	NA	NA	NA	NA	NA	NA	NA	NA	NA	NA	NA	NA	NA	NA	NA	NA	NA	NA	NA	NA
B104.G00000668419	B104.G00000668419_1	GCTACTACTACTGCATCGAGTTCGCGGTGCATCCAACGGCAGGACTCCGCTGCTGACCATGTCAGTCTCTACTAGCTCATCGTCTCTACCA	G00000668419	5	1580	1676	()	((1611, Seq('ATGACT'), Seq('A')),)	GCTACTACTACTGCATCGAGTTCGCGGTGCATGACTTCCAACGGCAGGACTCCGCTGCTGACCATGTCAGTCTCTACTAGCTCATCGTCTCTACCA |||||||||||||||||||||||||||||||-----|||||||||||||||||||||||||||||||||||||||||||||||||||||||||||| GCTACTACTACTGCATCGAGTTCGCGGTGCA-----TCCAACGGCAGGACTCCGCTGCTGACCATGTCAGTCTCTACTAGCTCATCGTCTCTACCA	TRUE	nan	TRUE	-5:5D:ATGACT-A	1618	TRUE	NA	NA	NA	1.51	NA	NA	NA	NA	NA	NA	NA	NA	NA	NA	NA	NA	NA	NA	NA	NA	NA	NA	NA	NA	NA	NA	NA	NA	NA	NA	NA	NA	NA	NA
B104.G00000668419	B104.G00000668419_1	GCTACTACTACTGCATCGAGTTCGCGGTGCCCAACGGCAGGACTCCGCTGCTGACCATGTCAGTCTCTACTAGCTCATCGTCTCTACCA	G00000668419	7	1580	1676	()	((1610, Seq('CATGACTT'), Seq('C')),)	GCTACTACTACTGCATCGAGTTCGCGGTGCATGACTTCCAACGGCAGGACTCCGCTGCTGACCATGTCAGTCTCTACTAGCTCATCGTCTCTACCA ||||||||||||||||||||||||||||||-------||||||||||||||||||||||||||||||||||||||||||||||||||||||||||| GCTACTACTACTGCATCGAGTTCGCGGTGC-------CCAACGGCAGGACTCCGCTGCTGACCATGTCAGTCTCTACTAGCTCATCGTCTCTACCA	TRUE	nan	TRUE	-6:7D:CATGACTT-C	1618	TRUE	NA	NA	NA	NA	NA	2.84	NA	NA	NA	NA	NA	NA	NA	NA	NA	NA	NA	NA	NA	NA	NA	NA	NA	NA	NA	NA	NA	NA	NA	NA	NA	NA	NA	NA
B104.G00000668419	B104.G00000668419_1	GCTACTACTACTGCATCGAGTTCGCGGTGCATCAACGGCAGGACTCCGCTGCTGACCATGTCAGTCTCTACTAGCTCATCGTCTCTACCA	G00000668419	6	1580	1676	()	((1612, Seq('TGACTTC'), Seq('T')),)	GCTACTACTACTGCATCGAGTTCGCGGTGCATGACTTCCAACGGCAGGACTCCGCTGCTGACCATGTCAGTCTCTACTAGCTCATCGTCTCTACCA ||||||||||||||||||||||||||||||||------|||||||||||||||||||||||||||||||||||||||||||||||||||||||||| GCTACTACTACTGCATCGAGTTCGCGGTGCAT------CAACGGCAGGACTCCGCTGCTGACCATGTCAGTCTCTACTAGCTCATCGTCTCTACCA	TRUE	nan	TRUE	-4:6D:TGACTTC-T	1618	TRUE	NA	NA	NA	2.06	NA	4.26	NA	NA	NA	NA	NA	NA	NA	NA	NA	NA	NA	NA	NA	NA	NA	NA	NA	NA	NA	NA	NA	NA	NA	NA	NA	NA	NA	NA
B104.G00000668419	B104.G00000668419_1	GCTACTACTACTGCATCGAGTTCGCGGTGCACAACGGCAGGACTCCGCTGCTGACCATGTCAGTCTCTACTAGCTCATCGTCTCTACCA	G00000668419	7	1580	1676	()	((1611, Seq('ATGACTTC'), Seq('A')),)	GCTACTACTACTGCATCGAGTTCGCGGTGCATGACTTCCAACGGCAGGACTCCGCTGCTGACCATGTCAGTCTCTACTAGCTCATCGTCTCTACCA |||||||||||||||||||||||||||||||-------|||||||||||||||||||||||||||||||||||||||||||||||||||||||||| GCTACTACTACTGCATCGAGTTCGCGGTGCA-------CAACGGCAGGACTCCGCTGCTGACCATGTCAGTCTCTACTAGCTCATCGTCTCTACCA	TRUE	nan	TRUE	-5:7D:ATGACTTC-A	1618	TRUE	NA	NA	NA	2.26	NA	NA	NA	NA	NA	NA	NA	NA	NA	NA	NA	NA	NA	NA	NA	NA	NA	NA	NA	NA	NA	NA	NA	NA	NA	NA	NA	NA	NA	NA
B104.G00000668419	B104.G00000668419_1	GCTACTACTACTGCATCGAGTTCGCGGTGCAACGGCAGGACTCCGCTGCTGACCATGTCAGTCTCTACTAGCTCATCGTCTCTACCA	G00000668419	9	1580	1676	()	((1609, Seq('GCATGACTTC'), Seq('G')),)	GCTACTACTACTGCATCGAGTTCGCGGTGCATGACTTCCAACGGCAGGACTCCGCTGCTGACCATGTCAGTCTCTACTAGCTCATCGTCTCTACCA |||||||||||||||||||||||||||||---------|||||||||||||||||||||||||||||||||||||||||||||||||||||||||| GCTACTACTACTGCATCGAGTTCGCGGTG---------CAACGGCAGGACTCCGCTGCTGACCATGTCAGTCTCTACTAGCTCATCGTCTCTACCA	TRUE	nan	TRUE	-7:9D:GCATGACTTC-G	1618	TRUE	NA	NA	NA	3.27	2.24	NA	NA	NA	NA	NA	NA	NA	NA	NA	NA	NA	NA	NA	NA	NA	NA	NA	NA	NA	NA	NA	NA	NA	NA	NA	NA	NA	NA	NA
B104.G00000668419	B104.G00000668419_1	GCTACTACTACTGCATCGAGTTCGCGGTGCATGACTTCAAACGGCAGGACTCCGCTGCTGACCATGTCAGTCTCTACTAGCTCATCGTCTCTACCA	G00000668419	0	1580	1676	((1618, 'C', 'A'),)	()	GCTACTACTACTGCATCGAGTTCGCGGTGCATGACTTCCAACGGCAGGACTCCGCTGCTGACCATGTCAGTCTCTACTAGCTCATCGTCTCTACCA ||||||||||||||||||||||||||||||||||||||.||||||||||||||||||||||||||||||||||||||||||||||||||||||||| GCTACTACTACTGCATCGAGTTCGCGGTGCATGACTTCAAACGGCAGGACTCCGCTGCTGACCATGTCAGTCTCTACTAGCTCATCGTCTCTACCA	nan	TRUE	TRUE	2:S:C-A	1618	TRUE	NA	NA	NA	NA	NA	1.42	NA	NA	NA	NA	NA	NA	NA	NA	NA	NA	NA	NA	NA	NA	NA	NA	NA	NA	NA	NA	NA	NA	NA	NA	NA	NA	NA	NA
B104.G00000668419	B104.G00000668419_1	GCTACTACTACTGCATCGAGTTCGCGGTGCACCAACGGCAGGACTCCGCTGCTGACCATGTCAGTCTCTACTAGCTCATCGTCTCTACCA	G00000668419	6	1580	1676	()	((1611, Seq('ATGACTT'), Seq('A')),)	GCTACTACTACTGCATCGAGTTCGCGGTGCATGACTTCCAACGGCAGGACTCCGCTGCTGACCATGTCAGTCTCTACTAGCTCATCGTCTCTACCA |||||||||||||||||||||||||||||||------||||||||||||||||||||||||||||||||||||||||||||||||||||||||||| GCTACTACTACTGCATCGAGTTCGCGGTGCA------CCAACGGCAGGACTCCGCTGCTGACCATGTCAGTCTCTACTAGCTCATCGTCTCTACCA	TRUE	nan	TRUE	-5:6D:ATGACTT-A	1618	TRUE	NA	NA	NA	NA	1.82	NA	NA	NA	NA	NA	NA	NA	NA	NA	NA	NA	NA	NA	NA	NA	NA	NA	NA	NA	NA	NA	NA	NA	NA	NA	NA	NA	NA	NA
B104.G00000668419	B104.G00000668419_1	GCTACTACTACTGCATCGAGTTCGCGGTGCATGACTTAACGGCAGGACTCCGCTGCTGACCATGTCAGTCTCTACTAGCTCATCGTCTCTACCA	G00000668419	2	1580	1676	()	((1617, Seq('TCC'), Seq('T')),)	GCTACTACTACTGCATCGAGTTCGCGGTGCATGACTTCCAACGGCAGGACTCCGCTGCTGACCATGTCAGTCTCTACTAGCTCATCGTCTCTACCA |||||||||||||||||||||||||||||||||||||--||||||||||||||||||||||||||||||||||||||||||||||||||||||||| GCTACTACTACTGCATCGAGTTCGCGGTGCATGACTT--AACGGCAGGACTCCGCTGCTGACCATGTCAGTCTCTACTAGCTCATCGTCTCTACCA	TRUE	nan	TRUE	1:2D:TCC-T	1618	TRUE	NA	NA	NA	NA	NA	1.42	NA	NA	NA	NA	NA	NA	NA	NA	NA	NA	NA	NA	NA	NA	NA	NA	NA	NA	NA	NA	NA	NA	NA	NA	NA	NA	NA	NA
B104.G00000668419	B104.G00000668419_1	GCTACTACTACTGCATCGAGTTCGCGGTGCATGACTTCGCAACGGCAGGACTCCGCTGCTGACCATGTCAGTCTCTACTAGCTCATCGTCTCTACCA	G00000668419	-1	1580	1676	()	((1618, Seq('C'), Seq('CG')),)	GCTACTACTACTGCATCGAGTTCGCGGTGCATGACTTC-CAACGGCAGGACTCCGCTGCTGACCATGTCAGTCTCTACTAGCTCATCGTCTCTACCA ||||||||||||||||||||||||||||||||||||||-|||||||||||||||||||||||||||||||||||||||||||||||||||||||||| GCTACTACTACTGCATCGAGTTCGCGGTGCATGACTTCGCAACGGCAGGACTCCGCTGCTGACCATGTCAGTCTCTACTAGCTCATCGTCTCTACCA	TRUE	nan	TRUE	2:1I:C-CG	1618	TRUE	NA	NA	NA	NA	1.68	NA	NA	NA	NA	NA	NA	NA	NA	NA	NA	NA	NA	NA	NA	NA	NA	NA	NA	NA	NA	NA	NA	NA	NA	NA	NA	NA	NA	NA
B104.G00000668419	B104.G00000668419_1	GCTACTACTACTGCATCGAGTTCGCGGTGCATGACTAACGGCAGGACTCCGCTGCTGACCATGTCAGTCTCTACTAGCTCATCGTCTCTACCA	G00000668419	3	1580	1676	()	((1616, Seq('TTCC'), Seq('T')),)	GCTACTACTACTGCATCGAGTTCGCGGTGCATGACTTCCAACGGCAGGACTCCGCTGCTGACCATGTCAGTCTCTACTAGCTCATCGTCTCTACCA ||||||||||||||||||||||||||||||||||||---||||||||||||||||||||||||||||||||||||||||||||||||||||||||| GCTACTACTACTGCATCGAGTTCGCGGTGCATGACT---AACGGCAGGACTCCGCTGCTGACCATGTCAGTCTCTACTAGCTCATCGTCTCTACCA	TRUE	nan	TRUE	0:3D:TTCC-T	1618	TRUE	NA	NA	NA	NA	1.26	NA	NA	NA	NA	NA	NA	NA	NA	NA	NA	NA	NA	NA	NA	NA	NA	NA	NA	NA	NA	NA	NA	NA	NA	NA	NA	NA	NA	NA
B104.G00000668419	B104.G00000668419_1	GCTACTACTACTGCATCGAGTTCGCGGTGCATGCAACGGCAGGACTCCGCTGCTGACCATGTCAGTCTCTACTAGCTCATCGTCTCTACCA	G00000668419	5	1580	1676	()	((1613, Seq('GACTTC'), Seq('G')),)	GCTACTACTACTGCATCGAGTTCGCGGTGCATGACTTCCAACGGCAGGACTCCGCTGCTGACCATGTCAGTCTCTACTAGCTCATCGTCTCTACCA |||||||||||||||||||||||||||||||||-----|||||||||||||||||||||||||||||||||||||||||||||||||||||||||| GCTACTACTACTGCATCGAGTTCGCGGTGCATG-----CAACGGCAGGACTCCGCTGCTGACCATGTCAGTCTCTACTAGCTCATCGTCTCTACCA	TRUE	nan	TRUE	-3:5D:GACTTC-G	1618	TRUE	NA	NA	NA	1.81	NA	NA	NA	NA	NA	NA	NA	NA	NA	NA	NA	NA	NA	NA	NA	NA	NA	NA	NA	NA	NA	NA	NA	NA	NA	NA	NA	NA	NA	NA
B104.G00000404203	B104.G00000404203_2	TACCAGGGAGACGACGCCCTGCAGCTTGACTAACACCCAGATGACTAGCACTCCTGGGTCCACGAGATCTAGCCACTCTTGCCACCGCAGGGTGAACGCTCCTCCGGTGCAC	G00000404203	ref	2655	2767	nan	nan	nan	nan	nan	nan	ref	2706	nan	100	100	100	100	100	100	71.25	54.9	62.3	100	100	100	100	100	100	100	100	100	100	100	100	100	100	100	100	100	100	100	100	100	100	100	100	100
B104.G00000404203	B104.G00000404203_2	TACCAGGGAGACGACGCCCTGCAGCTTGACTAACACCCAGATGACTCCTGGGTCCACGAGATCTAGCCACTCTTGCCACCGCAGGGTGAACGCTCCTCCGGTGCAC	G00000404203	6	2655	2767	()	((2698, Seq('GACTAGC'), Seq('G')),)	TACCAGGGAGACGACGCCCTGCAGCTTGACTAACACCCAGATGACTAGCACTCCTGGGTCCACGAGATCTAGCCACTCTTGCCACCGCAGGGTGAACGCTCCTCCGGTGCAC |||||||||||||||||||||||||||||||||||||||||||------||||||||||||||||||||||||||||||||||||||||||||||||||||||||||||||| TACCAGGGAGACGACGCCCTGCAGCTTGACTAACACCCAGATG------ACTCCTGGGTCCACGAGATCTAGCCACTCTTGCCACCGCAGGGTGAACGCTCCTCCGGTGCAC	TRUE	nan	TRUE	-6:6D:GACTAGC-G	2706	TRUE	NA	NA	NA	NA	NA	NA	2.95	2.47	2.44	NA	NA	NA	NA	NA	NA	NA	NA	NA	NA	NA	NA	NA	NA	NA	NA	NA	NA	NA	NA	NA	NA	NA	NA	NA
B104.G00000404203	B104.G00000404203_2	TACCAGGGAGACGACGCCCTGCAGCTTGACTAACACCCAGATGACTAGCACGCCTGGGTCCACGAGATCTAGCCACTCTTGCCACCGCAGGGTGAACGCTCCTCCGGTGCAC	G00000404203	0	2655	2767	((2706, 'T', 'G'),)	()	TACCAGGGAGACGACGCCCTGCAGCTTGACTAACACCCAGATGACTAGCACTCCTGGGTCCACGAGATCTAGCCACTCTTGCCACCGCAGGGTGAACGCTCCTCCGGTGCAC |||||||||||||||||||||||||||||||||||||||||||||||||||.|||||||||||||||||||||||||||||||||||||||||||||||||||||||||||| TACCAGGGAGACGACGCCCTGCAGCTTGACTAACACCCAGATGACTAGCACGCCTGGGTCCACGAGATCTAGCCACTCTTGCCACCGCAGGGTGAACGCTCCTCCGGTGCAC	nan	TRUE	TRUE	2:S:T-G	2706	TRUE	NA	NA	NA	NA	NA	NA	NA	1.85	NA	NA	NA	NA	NA	NA	NA	NA	NA	NA	NA	NA	NA	NA	NA	NA	NA	NA	NA	NA	NA	NA	NA	NA	NA	NA
B104.G00000404203	B104.G00000404203_2	TACCAGGGAGACGACGCCCTGCAGCTTGACTAACACCCAGATGACTAGCTCCTGGGTCCACGAGATCTAGCCACTCTTGCCACCGCAGGGTGAACGCTCCTCCGGTGCAC	G00000404203	2	2655	2767	()	((2703, Seq('GCA'), Seq('G')),)	TACCAGGGAGACGACGCCCTGCAGCTTGACTAACACCCAGATGACTAGCACTCCTGGGTCCACGAGATCTAGCCACTCTTGCCACCGCAGGGTGAACGCTCCTCCGGTGCAC ||||||||||||||||||||||||||||||||||||||||||||||||--|||||||||||||||||||||||||||||||||||||||||||||||||||||||||||||| TACCAGGGAGACGACGCCCTGCAGCTTGACTAACACCCAGATGACTAG--CTCCTGGGTCCACGAGATCTAGCCACTCTTGCCACCGCAGGGTGAACGCTCCTCCGGTGCAC	TRUE	nan	TRUE	-1:2D:GCA-G	2706	TRUE	NA	NA	NA	NA	NA	NA	3.12	2.47	4.86	NA	NA	NA	NA	NA	NA	NA	NA	NA	NA	NA	NA	NA	NA	NA	NA	NA	NA	NA	NA	NA	NA	NA	NA	NA
B104.G00000404203	B104.G00000404203_2	TACCAGGGAGACGACGCCCTGCAGCTTGACTAACACCCAGATGACTAGCACCCTGGGTCCACGAGATCTAGCCACTCTTGCCACCGCAGGGTGAACGCTCCTCCGGTGCAC	G00000404203	1	2655	2767	()	((2706, Seq('CT'), Seq('C')),)	TACCAGGGAGACGACGCCCTGCAGCTTGACTAACACCCAGATGACTAGCACTCCTGGGTCCACGAGATCTAGCCACTCTTGCCACCGCAGGGTGAACGCTCCTCCGGTGCAC |||||||||||||||||||||||||||||||||||||||||||||||||||-|||||||||||||||||||||||||||||||||||||||||||||||||||||||||||| TACCAGGGAGACGACGCCCTGCAGCTTGACTAACACCCAGATGACTAGCAC-CCTGGGTCCACGAGATCTAGCCACTCTTGCCACCGCAGGGTGAACGCTCCTCCGGTGCAC	TRUE	nan	TRUE	2:1D:CT-C	2706	TRUE	NA	NA	NA	NA	NA	NA	5.28	5.56	8.79	NA	NA	NA	NA	NA	NA	NA	NA	NA	NA	NA	NA	NA	NA	NA	NA	NA	NA	NA	NA	NA	NA	NA	NA	NA
B104.G00000404203	B104.G00000404203_2	TACCAGGGAGACGACGCCCTGCAGCTTGACTAACACCCAGATGACTAGTCCTGGGTCCACGAGATCTAGCCACTCTTGCCACCGCAGGGTGAACGCTCCTCCGGTGCAC	G00000404203	3	2655	2767	()	((2703, Seq('GCAC'), Seq('G')),)	TACCAGGGAGACGACGCCCTGCAGCTTGACTAACACCCAGATGACTAGCACTCCTGGGTCCACGAGATCTAGCCACTCTTGCCACCGCAGGGTGAACGCTCCTCCGGTGCAC ||||||||||||||||||||||||||||||||||||||||||||||||---||||||||||||||||||||||||||||||||||||||||||||||||||||||||||||| TACCAGGGAGACGACGCCCTGCAGCTTGACTAACACCCAGATGACTAG---TCCTGGGTCCACGAGATCTAGCCACTCTTGCCACCGCAGGGTGAACGCTCCTCCGGTGCAC	TRUE	nan	TRUE	-1:3D:GCAC-G	2706	TRUE	NA	NA	NA	NA	NA	NA	1.68	1.23	1.38	NA	NA	NA	NA	NA	NA	NA	NA	NA	NA	NA	NA	NA	NA	NA	NA	NA	NA	NA	NA	NA	NA	NA	NA	NA
B104.G00000404203	B104.G00000404203_2	TACCAGGGAGACGACGCCCTGCAGCTTGACTAACACCCAGATGACTATCCTGGGTCCACGAGATCTAGCCACTCTTGCCACCGCAGGGTGAACGCTCCTCCGGTGCAC	G00000404203	4	2655	2767	()	((2702, Seq('AGCAC'), Seq('A')),)	TACCAGGGAGACGACGCCCTGCAGCTTGACTAACACCCAGATGACTAGCACTCCTGGGTCCACGAGATCTAGCCACTCTTGCCACCGCAGGGTGAACGCTCCTCCGGTGCAC |||||||||||||||||||||||||||||||||||||||||||||||----||||||||||||||||||||||||||||||||||||||||||||||||||||||||||||| TACCAGGGAGACGACGCCCTGCAGCTTGACTAACACCCAGATGACTA----TCCTGGGTCCACGAGATCTAGCCACTCTTGCCACCGCAGGGTGAACGCTCCTCCGGTGCAC	TRUE	nan	TRUE	-2:4D:AGCAC-A	2706	TRUE	NA	NA	NA	NA	NA	NA	2.57	2.47	2.44	NA	NA	NA	NA	NA	NA	NA	NA	NA	NA	NA	NA	NA	NA	NA	NA	NA	NA	NA	NA	NA	NA	NA	NA	NA
B104.G00000404203	B104.G00000404203_2	TACCAGGGAGACGACGCCCTGCAGCTTGACTAACACCCAGATGACTAGCACTTCCTGGGTCCACGAGATCTAGCCACTCTTGCCACCGCAGGGTGAACGCTCCTCCGGTGCAC	G00000404203	-1	2655	2767	()	((2706, Seq('C'), Seq('CT')),)	TACCAGGGAGACGACGCCCTGCAGCTTGACTAACACCCAGATGACTAGCAC-TCCTGGGTCCACGAGATCTAGCCACTCTTGCCACCGCAGGGTGAACGCTCCTCCGGTGCAC |||||||||||||||||||||||||||||||||||||||||||||||||||-||||||||||||||||||||||||||||||||||||||||||||||||||||||||||||| TACCAGGGAGACGACGCCCTGCAGCTTGACTAACACCCAGATGACTAGCACTTCCTGGGTCCACGAGATCTAGCCACTCTTGCCACCGCAGGGTGAACGCTCCTCCGGTGCAC	TRUE	nan	TRUE	2:1I:C-CT	2706	TRUE	NA	NA	NA	NA	NA	NA	1.3	4.94	1.88	NA	NA	NA	NA	NA	NA	NA	NA	NA	NA	NA	NA	NA	NA	NA	NA	NA	NA	NA	NA	NA	NA	NA	NA	NA
B104.G00000404203	B104.G00000404203_2	TACCAGGGAGACGACGCCCTGCAGCTTGACTAACACCCAGATGACTAGCACCTGGGTCCACGAGATCTAGCCACTCTTGCCACCGCAGGGTGAACGCTCCTCCGGTGCAC	G00000404203	2	2655	2767	()	((2705, Seq('ACT'), Seq('A')),)	TACCAGGGAGACGACGCCCTGCAGCTTGACTAACACCCAGATGACTAGCACTCCTGGGTCCACGAGATCTAGCCACTCTTGCCACCGCAGGGTGAACGCTCCTCCGGTGCAC ||||||||||||||||||||||||||||||||||||||||||||||||||--|||||||||||||||||||||||||||||||||||||||||||||||||||||||||||| TACCAGGGAGACGACGCCCTGCAGCTTGACTAACACCCAGATGACTAGCA--CCTGGGTCCACGAGATCTAGCCACTCTTGCCACCGCAGGGTGAACGCTCCTCCGGTGCAC	TRUE	nan	TRUE	1:2D:ACT-A	2706	TRUE	NA	NA	NA	NA	NA	NA	2.19	3.08	2.33	NA	NA	NA	NA	NA	NA	NA	NA	NA	NA	NA	NA	NA	NA	NA	NA	NA	NA	NA	NA	NA	NA	NA	NA	NA
B104.G00000404203	B104.G00000404203_2	TACCAGGGAGACGACGCCCTGCAGCTTGACTAACACCCAGATGACTAGCACATCCTGGGTCCACGAGATCTAGCCACTCTTGCCACCGCAGGGTGAACGCTCCTCCGGTGCAC	G00000404203	-1	2655	2767	()	((2706, Seq('C'), Seq('CA')),)	TACCAGGGAGACGACGCCCTGCAGCTTGACTAACACCCAGATGACTAGCAC-TCCTGGGTCCACGAGATCTAGCCACTCTTGCCACCGCAGGGTGAACGCTCCTCCGGTGCAC |||||||||||||||||||||||||||||||||||||||||||||||||||-||||||||||||||||||||||||||||||||||||||||||||||||||||||||||||| TACCAGGGAGACGACGCCCTGCAGCTTGACTAACACCCAGATGACTAGCACATCCTGGGTCCACGAGATCTAGCCACTCTTGCCACCGCAGGGTGAACGCTCCTCCGGTGCAC	TRUE	nan	TRUE	2:1I:C-CA	2706	TRUE	NA	NA	NA	NA	NA	NA	1.23	1.23	2.49	NA	NA	NA	NA	NA	NA	NA	NA	NA	NA	NA	NA	NA	NA	NA	NA	NA	NA	NA	NA	NA	NA	NA	NA	NA
B104.G00000404203	B104.G00000404203_2	TACCAGGGAGACGACGCCCTGCAGCTTGACTAACACCCAGATGACTAGCATCCTGGGTCCACGAGATCTAGCCACTCTTGCCACCGCAGGGTGAACGCTCCTCCGGTGCAC	G00000404203	1	2655	2767	()	((2705, Seq('AC'), Seq('A')),)	TACCAGGGAGACGACGCCCTGCAGCTTGACTAACACCCAGATGACTAGCACTCCTGGGTCCACGAGATCTAGCCACTCTTGCCACCGCAGGGTGAACGCTCCTCCGGTGCAC ||||||||||||||||||||||||||||||||||||||||||||||||||-||||||||||||||||||||||||||||||||||||||||||||||||||||||||||||| TACCAGGGAGACGACGCCCTGCAGCTTGACTAACACCCAGATGACTAGCA-TCCTGGGTCCACGAGATCTAGCCACTCTTGCCACCGCAGGGTGAACGCTCCTCCGGTGCAC	TRUE	nan	TRUE	1:1D:AC-A	2706	TRUE	NA	NA	NA	NA	NA	NA	5.21	7.41	6.08	NA	NA	NA	NA	NA	NA	NA	NA	NA	NA	NA	NA	NA	NA	NA	NA	NA	NA	NA	NA	NA	NA	NA	NA	NA
B104.G00000404203	B104.G00000404203_2	TACCAGGGAGACGACGCCCTGCAGCTTGACTAACACCCAGATGACTTCCTGGGTCCACGAGATCTAGCCACTCTTGCCACCGCAGGGTGAACGCTCCTCCGGTGCAC	G00000404203	5	2655	2767	()	((2701, Seq('TAGCAC'), Seq('T')),)	TACCAGGGAGACGACGCCCTGCAGCTTGACTAACACCCAGATGACTAGCACTCCTGGGTCCACGAGATCTAGCCACTCTTGCCACCGCAGGGTGAACGCTCCTCCGGTGCAC ||||||||||||||||||||||||||||||||||||||||||||||-----||||||||||||||||||||||||||||||||||||||||||||||||||||||||||||| TACCAGGGAGACGACGCCCTGCAGCTTGACTAACACCCAGATGACT-----TCCTGGGTCCACGAGATCTAGCCACTCTTGCCACCGCAGGGTGAACGCTCCTCCGGTGCAC	TRUE	nan	TRUE	-3:5D:TAGCAC-T	2706	TRUE	NA	NA	NA	NA	NA	NA	NA	1.85	2.02	NA	NA	NA	NA	NA	NA	NA	NA	NA	NA	NA	NA	NA	NA	NA	NA	NA	NA	NA	NA	NA	NA	NA	NA	NA
B104.G00000404203	B104.G00000404203_2	TACCAGGGAGACGACGCCCTGCAGCTTGACTAACACCCAGATGACTAGCACCTCCTGGGTCCACGAGATCTAGCCACTCTTGCCACCGCAGGGTGAACGCTCCTCCGGTGCAC	G00000404203	-1	2655	2767	()	((2705, Seq('A'), Seq('AC')),)	TACCAGGGAGACGACGCCCTGCAGCTTGACTAACACCCAGATGACTAGCA-CTCCTGGGTCCACGAGATCTAGCCACTCTTGCCACCGCAGGGTGAACGCTCCTCCGGTGCAC ||||||||||||||||||||||||||||||||||||||||||||||||||-|||||||||||||||||||||||||||||||||||||||||||||||||||||||||||||| TACCAGGGAGACGACGCCCTGCAGCTTGACTAACACCCAGATGACTAGCACCTCCTGGGTCCACGAGATCTAGCCACTCTTGCCACCGCAGGGTGAACGCTCCTCCGGTGCAC	TRUE	nan	TRUE	1:1I:A-AC	2706	TRUE	NA	NA	NA	NA	NA	NA	NA	NA	1.57	NA	NA	NA	NA	NA	NA	NA	NA	NA	NA	NA	NA	NA	NA	NA	NA	NA	NA	NA	NA	NA	NA	NA	NA	NA
B104.G00000404203	B104.G00000404203_2	TACCAGGGAGACGACGCCCTGCAGCTTGACTAACACCCAGATGACTAGCAACTCCTGGGTCCACGAGATCTAGCCACTCTTGCCACCGCAGGGTGAACGCTCCTCCGGTGCAC	G00000404203	-1	2655	2767	()	((2704, Seq('C'), Seq('CA')),)	TACCAGGGAGACGACGCCCTGCAGCTTGACTAACACCCAGATGACTAGC-ACTCCTGGGTCCACGAGATCTAGCCACTCTTGCCACCGCAGGGTGAACGCTCCTCCGGTGCAC |||||||||||||||||||||||||||||||||||||||||||||||||-||||||||||||||||||||||||||||||||||||||||||||||||||||||||||||||| TACCAGGGAGACGACGCCCTGCAGCTTGACTAACACCCAGATGACTAGCAACTCCTGGGTCCACGAGATCTAGCCACTCTTGCCACCGCAGGGTGAACGCTCCTCCGGTGCAC	TRUE	nan	TRUE	0:1I:C-CA	2706	TRUE	NA	NA	NA	NA	NA	NA	NA	1.85	NA	NA	NA	NA	NA	NA	NA	NA	NA	NA	NA	NA	NA	NA	NA	NA	NA	NA	NA	NA	NA	NA	NA	NA	NA	NA
B104.G00000404203	B104.G00000404203_2	TACCAGGGAGACGACGCCCTGCAGCTTGACTAACACCCAGATGATCCTGGGTCCACGAGATCTAGCCACTCTTGCCACCGCAGGGTGAACGCTCCTCCGGTGCAC	G00000404203	7	2655	2767	()	((2699, Seq('ACTAGCAC'), Seq('A')),)	TACCAGGGAGACGACGCCCTGCAGCTTGACTAACACCCAGATGACTAGCACTCCTGGGTCCACGAGATCTAGCCACTCTTGCCACCGCAGGGTGAACGCTCCTCCGGTGCAC ||||||||||||||||||||||||||||||||||||||||||||-------||||||||||||||||||||||||||||||||||||||||||||||||||||||||||||| TACCAGGGAGACGACGCCCTGCAGCTTGACTAACACCCAGATGA-------TCCTGGGTCCACGAGATCTAGCCACTCTTGCCACCGCAGGGTGAACGCTCCTCCGGTGCAC	TRUE	nan	TRUE	-5:7D:ACTAGCAC-A	2706	TRUE	NA	NA	NA	NA	NA	NA	1.92	3.08	1.42	NA	NA	NA	NA	NA	NA	NA	NA	NA	NA	NA	NA	NA	NA	NA	NA	NA	NA	NA	NA	NA	NA	NA	NA	NA
B104.G00000404203	B104.G00000404203_2	TACCAGGGAGACGACGCCCTGCAGCTTGACTAACACCCAGATGTCCTGGGTCCACGAGATCTAGCCACTCTTGCCACCGCAGGGTGAACGCTCCTCCGGTGCAC	G00000404203	8	2655	2767	()	((2698, Seq('GACTAGCAC'), Seq('G')),)	TACCAGGGAGACGACGCCCTGCAGCTTGACTAACACCCAGATGACTAGCACTCCTGGGTCCACGAGATCTAGCCACTCTTGCCACCGCAGGGTGAACGCTCCTCCGGTGCAC |||||||||||||||||||||||||||||||||||||||||||--------||||||||||||||||||||||||||||||||||||||||||||||||||||||||||||| TACCAGGGAGACGACGCCCTGCAGCTTGACTAACACCCAGATG--------TCCTGGGTCCACGAGATCTAGCCACTCTTGCCACCGCAGGGTGAACGCTCCTCCGGTGCAC	TRUE	nan	TRUE	-6:8D:GACTAGCAC-G	2706	TRUE	NA	NA	NA	NA	NA	NA	1.3	3.7	NA	NA	NA	NA	NA	NA	NA	NA	NA	NA	NA	NA	NA	NA	NA	NA	NA	NA	NA	NA	NA	NA	NA	NA	NA	NA
B104.G00000404203	B104.G00000404203_2	TACCAGGGAGACGACGCCCTGCAGCTTGACTAACACCCAGATGATTCCTGGGTCCACGAGATCTAGCCACTCTTGCCACCGCAGGGTGAACGCTCCTCCGGTGCAC	G00000404203	6	2655	2767	()	((2699, Seq('AC'), Seq('A')), (2701, Seq('TAGCAC'), Seq('T')))	TACCAGGGAGACGACGCCCTGCAGCTTGACTAACACCCAGATGACTAGCACTCCTGGGTCCACGAGATCTAGCCACTCTTGCCACCGCAGGGTGAACGCTCCTCCGGTGCAC ||||||||||||||||||||||||||||||||||||||||||||-|-----||||||||||||||||||||||||||||||||||||||||||||||||||||||||||||| TACCAGGGAGACGACGCCCTGCAGCTTGACTAACACCCAGATGA-T-----TCCTGGGTCCACGAGATCTAGCCACTCTTGCCACCGCAGGGTGAACGCTCCTCCGGTGCAC	TRUE	nan	TRUE	-5:1D:AC-A,-3:5D:TAGCAC-T	2706	TRUE	NA	NA	NA	NA	NA	NA	NA	1.85	NA	NA	NA	NA	NA	NA	NA	NA	NA	NA	NA	NA	NA	NA	NA	NA	NA	NA	NA	NA	NA	NA	NA	NA	NA	NA
B104.G00000669429	B104.G00000669429_2	CTGTGCCCGTCCTACGACTCGCTCGTCGGCACGTGCGGCGAGCCGTCACCGTACAGAGACTTCACCTTCGGGGAGTACAGGAGGAAGGTGCAGGAGGACGTCAAGAGG	G00000669429	ref	2240	2348	nan	nan	nan	nan	nan	nan	ref	2294	nan	100	100	100	100	100	100	49.16	39.22	47.53	100	100	100	100	100	100	100	100	100	100	100	100	100	100	100	100	100	100	100	100	100	100	100	100	100
B104.G00000669429	B104.G00000669429_2	CTGTGCCCGTCCTACGACTCGCTCGTCGGCACGTGCGGCGAGCCGTCACCGTACAAGAGACTTCACCTTCGGGGAGTACAGGAGGAAGGTGCAGGAGGACGTCAAGAGG	G00000669429	-1	2240	2348	()	((2294, Seq('C'), Seq('CA')),)	CTGTGCCCGTCCTACGACTCGCTCGTCGGCACGTGCGGCGAGCCGTCACCGTAC-AGAGACTTCACCTTCGGGGAGTACAGGAGGAAGGTGCAGGAGGACGTCAAGAGG ||||||||||||||||||||||||||||||||||||||||||||||||||||||-|||||||||||||||||||||||||||||||||||||||||||||||||||||| CTGTGCCCGTCCTACGACTCGCTCGTCGGCACGTGCGGCGAGCCGTCACCGTACAAGAGACTTCACCTTCGGGGAGTACAGGAGGAAGGTGCAGGAGGACGTCAAGAGG	TRUE	nan	TRUE	-2:1I:C-CA	2294	TRUE	NA	NA	NA	NA	NA	NA	5.8	7.92	7.68	NA	NA	NA	NA	NA	NA	NA	NA	NA	NA	NA	NA	NA	NA	NA	NA	NA	NA	NA	NA	NA	NA	NA	NA	NA
B104.G00000669429	B104.G00000669429_2	CTGTGCCCGTCCTACGACTCGCTCGTCGGCACGTGCGGCGAGCCGTCACCGTACCACCTTCGGGGAGTACAGGAGGAAGGTGCAGGAGGACGTCAAGAGG	G00000669429	8	2240	2348	()	((2294, Seq('CAGAGACTT'), Seq('C')),)	CTGTGCCCGTCCTACGACTCGCTCGTCGGCACGTGCGGCGAGCCGTCACCGTACAGAGACTTCACCTTCGGGGAGTACAGGAGGAAGGTGCAGGAGGACGTCAAGAGG ||||||||||||||||||||||||||||||||||||||||||||||||||||||--------|||||||||||||||||||||||||||||||||||||||||||||| CTGTGCCCGTCCTACGACTCGCTCGTCGGCACGTGCGGCGAGCCGTCACCGTAC--------CACCTTCGGGGAGTACAGGAGGAAGGTGCAGGAGGACGTCAAGAGG	TRUE	nan	TRUE	-2:8D:CAGAGACTT-C	2294	TRUE	NA	NA	NA	NA	NA	NA	NA	1.98	NA	NA	NA	NA	NA	NA	NA	NA	NA	NA	NA	NA	NA	NA	NA	NA	NA	NA	NA	NA	NA	NA	NA	NA	NA	NA
B104.G00000669429	B104.G00000669429_2	CTGTGCCCGTCCTACGACTCGCTCGTCGGCACGTGCGGCGAGCCGTCACCGTACACCTTCGGGGAGTACAGGAGGAAGGTGCAGGAGGACGTCAAGAGG	G00000669429	9	2240	2348	()	((2293, Seq('ACAGAGACTT'), Seq('A')),)	CTGTGCCCGTCCTACGACTCGCTCGTCGGCACGTGCGGCGAGCCGTCACCGTACAGAGACTTCACCTTCGGGGAGTACAGGAGGAAGGTGCAGGAGGACGTCAAGAGG |||||||||||||||||||||||||||||||||||||||||||||||||||||---------|||||||||||||||||||||||||||||||||||||||||||||| CTGTGCCCGTCCTACGACTCGCTCGTCGGCACGTGCGGCGAGCCGTCACCGTA---------CACCTTCGGGGAGTACAGGAGGAAGGTGCAGGAGGACGTCAAGAGG	TRUE	nan	TRUE	-1:9D:ACAGAGACTT-A	2294	TRUE	NA	NA	NA	NA	NA	NA	2.82	3.96	2.84	NA	NA	NA	NA	NA	NA	NA	NA	NA	NA	NA	NA	NA	NA	NA	NA	NA	NA	NA	NA	NA	NA	NA	NA	NA
B104.G00000669429	B104.G00000669429_2	CTGTGCCCGTCCTACGACTCGCTCGTCGGCACGTGCGGCGAGCCGTCACCGTACGACTTCACCTTCGGGGAGTACAGGAGGAAGGTGCAGGAGGACGTCAAGAGG	G00000669429	3	2240	2348	()	((2294, Seq('CAGA'), Seq('C')),)	CTGTGCCCGTCCTACGACTCGCTCGTCGGCACGTGCGGCGAGCCGTCACCGTACAGAGACTTCACCTTCGGGGAGTACAGGAGGAAGGTGCAGGAGGACGTCAAGAGG ||||||||||||||||||||||||||||||||||||||||||||||||||||||---||||||||||||||||||||||||||||||||||||||||||||||||||| CTGTGCCCGTCCTACGACTCGCTCGTCGGCACGTGCGGCGAGCCGTCACCGTAC---GACTTCACCTTCGGGGAGTACAGGAGGAAGGTGCAGGAGGACGTCAAGAGG	TRUE	nan	TRUE	-2:3D:CAGA-C	2294	TRUE	NA	NA	NA	NA	NA	NA	3.4	2.18	2.15	NA	NA	NA	NA	NA	NA	NA	NA	NA	NA	NA	NA	NA	NA	NA	NA	NA	NA	NA	NA	NA	NA	NA	NA	NA
B104.G00000669429	B104.G00000669429_2	CTGTGCCCGTCCTACGACTCGCTCGTCGGCACGTGCGGCGAGCCGTCACCGTACACTTCACCTTCGGGGAGTACAGGAGGAAGGTGCAGGAGGACGTCAAGAGG	G00000669429	4	2240	2348	()	((2294, Seq('CAGAG'), Seq('C')),)	CTGTGCCCGTCCTACGACTCGCTCGTCGGCACGTGCGGCGAGCCGTCACCGTACAGAGACTTCACCTTCGGGGAGTACAGGAGGAAGGTGCAGGAGGACGTCAAGAGG ||||||||||||||||||||||||||||||||||||||||||||||||||||||----|||||||||||||||||||||||||||||||||||||||||||||||||| CTGTGCCCGTCCTACGACTCGCTCGTCGGCACGTGCGGCGAGCCGTCACCGTAC----ACTTCACCTTCGGGGAGTACAGGAGGAAGGTGCAGGAGGACGTCAAGAGG	TRUE	nan	TRUE	-2:4D:CAGAG-C	2294	TRUE	NA	NA	NA	NA	NA	NA	6.75	6.54	7.52	NA	NA	NA	NA	NA	NA	NA	NA	NA	NA	NA	NA	NA	NA	NA	NA	NA	NA	NA	NA	NA	NA	NA	NA	NA
B104.G00000669429	B104.G00000669429_2	CTGTGCCCGTCCTACGACTCGCTCGTCGGCACGTGCGGCGAGCCGTCACCGTACTTCACCTTCGGGGAGTACAGGAGGAAGGTGCAGGAGGACGTCAAGAGG	G00000669429	6	2240	2348	()	((2292, Seq('TACAGAG'), Seq('T')),)	CTGTGCCCGTCCTACGACTCGCTCGTCGGCACGTGCGGCGAGCCGTCACCGTACAGAGACTTCACCTTCGGGGAGTACAGGAGGAAGGTGCAGGAGGACGTCAAGAGG ||||||||||||||||||||||||||||||||||||||||||||||||||||------|||||||||||||||||||||||||||||||||||||||||||||||||| CTGTGCCCGTCCTACGACTCGCTCGTCGGCACGTGCGGCGAGCCGTCACCGT------ACTTCACCTTCGGGGAGTACAGGAGGAAGGTGCAGGAGGACGTCAAGAGG	TRUE	nan	TRUE	0:6D:TACAGAG-T	2294	TRUE	NA	NA	NA	NA	NA	NA	10.01	7.72	8.11	NA	NA	NA	NA	NA	NA	NA	NA	NA	NA	NA	NA	NA	NA	NA	NA	NA	NA	NA	NA	NA	NA	NA	NA	NA
B104.G00000669429	B104.G00000669429_2	CTGTGCCCGTCCTACGACTCGCTCGTCGGCACGTGCGGCGAGCCGTCACCGTACGAGACTTCACCTTCGGGGAGTACAGGAGGAAGGTGCAGGAGGACGTCAAGAGG	G00000669429	1	2240	2348	()	((2294, Seq('CA'), Seq('C')),)	CTGTGCCCGTCCTACGACTCGCTCGTCGGCACGTGCGGCGAGCCGTCACCGTACAGAGACTTCACCTTCGGGGAGTACAGGAGGAAGGTGCAGGAGGACGTCAAGAGG ||||||||||||||||||||||||||||||||||||||||||||||||||||||-||||||||||||||||||||||||||||||||||||||||||||||||||||| CTGTGCCCGTCCTACGACTCGCTCGTCGGCACGTGCGGCGAGCCGTCACCGTAC-GAGACTTCACCTTCGGGGAGTACAGGAGGAAGGTGCAGGAGGACGTCAAGAGG	TRUE	nan	TRUE	-2:1D:CA-C	2294	TRUE	NA	NA	NA	NA	NA	NA	4.93	5.35	5.44	NA	NA	NA	NA	NA	NA	NA	NA	NA	NA	NA	NA	NA	NA	NA	NA	NA	NA	NA	NA	NA	NA	NA	NA	NA
B104.G00000669429	B104.G00000669429_2	CTGTGCCCGTCCTACGACTCGCTCGTCGGCACGTGCGGCGAGCCGTCACCGTACAAGACTTCACCTTCGGGGAGTACAGGAGGAAGGTGCAGGAGGACGTCAAGAGG	G00000669429	1	2240	2348	()	((2295, Seq('AG'), Seq('A')),)	CTGTGCCCGTCCTACGACTCGCTCGTCGGCACGTGCGGCGAGCCGTCACCGTACAGAGACTTCACCTTCGGGGAGTACAGGAGGAAGGTGCAGGAGGACGTCAAGAGG |||||||||||||||||||||||||||||||||||||||||||||||||||||||-|||||||||||||||||||||||||||||||||||||||||||||||||||| CTGTGCCCGTCCTACGACTCGCTCGTCGGCACGTGCGGCGAGCCGTCACCGTACA-AGACTTCACCTTCGGGGAGTACAGGAGGAAGGTGCAGGAGGACGTCAAGAGG	TRUE	nan	TRUE	-3:1D:AG-A	2294	TRUE	NA	NA	NA	NA	NA	NA	4.45	5.15	4.41	NA	NA	NA	NA	NA	NA	NA	NA	NA	NA	NA	NA	NA	NA	NA	NA	NA	NA	NA	NA	NA	NA	NA	NA	NA
B104.G00000669429	B104.G00000669429_2	CTGTGCCCGTCCTACGACTCGCTCGTCGGCACGTGCGGCGAGCCGTCACCGTACAGACTTCACCTTCGGGGAGTACAGGAGGAAGGTGCAGGAGGACGTCAAGAGG	G00000669429	2	2240	2348	()	((2294, Seq('CAG'), Seq('C')),)	CTGTGCCCGTCCTACGACTCGCTCGTCGGCACGTGCGGCGAGCCGTCACCGTACAGAGACTTCACCTTCGGGGAGTACAGGAGGAAGGTGCAGGAGGACGTCAAGAGG ||||||||||||||||||||||||||||||||||||||||||||||||||||||--|||||||||||||||||||||||||||||||||||||||||||||||||||| CTGTGCCCGTCCTACGACTCGCTCGTCGGCACGTGCGGCGAGCCGTCACCGTAC--AGACTTCACCTTCGGGGAGTACAGGAGGAAGGTGCAGGAGGACGTCAAGAGG	TRUE	nan	TRUE	-2:2D:CAG-C	2294	TRUE	NA	NA	NA	NA	NA	NA	5.36	6.54	6.22	NA	NA	NA	NA	NA	NA	NA	NA	NA	NA	NA	NA	NA	NA	NA	NA	NA	NA	NA	NA	NA	NA	NA	NA	NA
B104.G00000669429	B104.G00000669429_2	CTGTGCCCGTCCTACGACTCGCTCGTCGGCACGTGCGGCGAGCCGTCACCGTACACACCTTCGGGGAGTACAGGAGGAAGGTGCAGGAGGACGTCAAGAGG	G00000669429	7	2240	2348	()	((2295, Seq('AGAGACTT'), Seq('A')),)	CTGTGCCCGTCCTACGACTCGCTCGTCGGCACGTGCGGCGAGCCGTCACCGTACAGAGACTTCACCTTCGGGGAGTACAGGAGGAAGGTGCAGGAGGACGTCAAGAGG |||||||||||||||||||||||||||||||||||||||||||||||||||||||-------|||||||||||||||||||||||||||||||||||||||||||||| CTGTGCCCGTCCTACGACTCGCTCGTCGGCACGTGCGGCGAGCCGTCACCGTACA-------CACCTTCGGGGAGTACAGGAGGAAGGTGCAGGAGGACGTCAAGAGG	TRUE	nan	TRUE	-3:7D:AGAGACTT-A	2294	TRUE	NA	NA	NA	NA	NA	NA	NA	1.58	NA	NA	NA	NA	NA	NA	NA	NA	NA	NA	NA	NA	NA	NA	NA	NA	NA	NA	NA	NA	NA	NA	NA	NA	NA	NA
B104.G00000669429	B104.G00000669429_2	CTGTGCCCGTCCTACGACTCGCTCGTCGGCACGTGCGGCGAGCCGTCACCGTACATTCACCTTCGGGGAGTACAGGAGGAAGGTGCAGGAGGACGTCAAGAGG	G00000669429	5	2240	2348	()	((2295, Seq('AGAGAC'), Seq('A')),)	CTGTGCCCGTCCTACGACTCGCTCGTCGGCACGTGCGGCGAGCCGTCACCGTACAGAGACTTCACCTTCGGGGAGTACAGGAGGAAGGTGCAGGAGGACGTCAAGAGG |||||||||||||||||||||||||||||||||||||||||||||||||||||||-----|||||||||||||||||||||||||||||||||||||||||||||||| CTGTGCCCGTCCTACGACTCGCTCGTCGGCACGTGCGGCGAGCCGTCACCGTACA-----TTCACCTTCGGGGAGTACAGGAGGAAGGTGCAGGAGGACGTCAAGAGG	TRUE	nan	TRUE	-3:5D:AGAGAC-A	2294	TRUE	NA	NA	NA	NA	NA	NA	NA	1.98	1.45	NA	NA	NA	NA	NA	NA	NA	NA	NA	NA	NA	NA	NA	NA	NA	NA	NA	NA	NA	NA	NA	NA	NA	NA	NA
B104.G00000669429	B104.G00000669429_2	CTGTGCCCGTCCTACGACTCGCTCGTCGGCACGTGCGGCGAGCCGTCACCGTACATCACCTTCGGGGAGTACAGGAGGAAGGTGCAGGAGGACGTCAAGAGG	G00000669429	6	2240	2348	()	((2295, Seq('AGAGACT'), Seq('A')),)	CTGTGCCCGTCCTACGACTCGCTCGTCGGCACGTGCGGCGAGCCGTCACCGTACAGAGACTTCACCTTCGGGGAGTACAGGAGGAAGGTGCAGGAGGACGTCAAGAGG |||||||||||||||||||||||||||||||||||||||||||||||||||||||------||||||||||||||||||||||||||||||||||||||||||||||| CTGTGCCCGTCCTACGACTCGCTCGTCGGCACGTGCGGCGAGCCGTCACCGTACA------TCACCTTCGGGGAGTACAGGAGGAAGGTGCAGGAGGACGTCAAGAGG	TRUE	nan	TRUE	-3:6D:AGAGACT-A	2294	TRUE	NA	NA	NA	NA	NA	NA	1.39	2.18	1.6	NA	NA	NA	NA	NA	NA	NA	NA	NA	NA	NA	NA	NA	NA	NA	NA	NA	NA	NA	NA	NA	NA	NA	NA	NA
B104.G00000669429	B104.G00000669429_2	CTGTGCCCGTCCTACGACTCGCTCGTCGGCACGTGCGGCGAGCCGTCACCGTACCTTCACCTTCGGGGAGTACAGGAGGAAGGTGCAGGAGGACGTCAAGAGG	G00000669429	5	2240	2348	()	((2294, Seq('CAGAGA'), Seq('C')),)	CTGTGCCCGTCCTACGACTCGCTCGTCGGCACGTGCGGCGAGCCGTCACCGTACAGAGACTTCACCTTCGGGGAGTACAGGAGGAAGGTGCAGGAGGACGTCAAGAGG ||||||||||||||||||||||||||||||||||||||||||||||||||||||-----||||||||||||||||||||||||||||||||||||||||||||||||| CTGTGCCCGTCCTACGACTCGCTCGTCGGCACGTGCGGCGAGCCGTCACCGTAC-----CTTCACCTTCGGGGAGTACAGGAGGAAGGTGCAGGAGGACGTCAAGAGG	TRUE	nan	TRUE	-2:5D:CAGAGA-C	2294	TRUE	NA	NA	NA	NA	NA	NA	2.54	1.58	3.08	NA	NA	NA	NA	NA	NA	NA	NA	NA	NA	NA	NA	NA	NA	NA	NA	NA	NA	NA	NA	NA	NA	NA	NA	NA
B104.G00000669429	B104.G00000669429_2	CTGTGCCCGTCCTACGACTCGCTCGTCGGCACGTGCGGCGAGCCGTCACCGTACTCACCTTCGGGGAGTACAGGAGGAAGGTGCAGGAGGACGTCAAGAGG	G00000669429	7	2240	2348	()	((2294, Seq('CAGAGACT'), Seq('C')),)	CTGTGCCCGTCCTACGACTCGCTCGTCGGCACGTGCGGCGAGCCGTCACCGTACAGAGACTTCACCTTCGGGGAGTACAGGAGGAAGGTGCAGGAGGACGTCAAGAGG ||||||||||||||||||||||||||||||||||||||||||||||||||||||-------||||||||||||||||||||||||||||||||||||||||||||||| CTGTGCCCGTCCTACGACTCGCTCGTCGGCACGTGCGGCGAGCCGTCACCGTAC-------TCACCTTCGGGGAGTACAGGAGGAAGGTGCAGGAGGACGTCAAGAGG	TRUE	nan	TRUE	-2:7D:CAGAGACT-C	2294	TRUE	NA	NA	NA	NA	NA	NA	3.4	2.97	1.97	NA	NA	NA	NA	NA	NA	NA	NA	NA	NA	NA	NA	NA	NA	NA	NA	NA	NA	NA	NA	NA	NA	NA	NA	NA
B104.G00000669429	B104.G00000669429_2	CTGTGCCCGTCCTACGACTCGCTCGTCGGCACGTGCGGCGAGCCGTCACCGTACAACCTTCGGGGAGTACAGGAGGAAGGTGCAGGAGGACGTCAAGAGG	G00000669429	8	2240	2348	()	((2295, Seq('AGAGACTTC'), Seq('A')),)	CTGTGCCCGTCCTACGACTCGCTCGTCGGCACGTGCGGCGAGCCGTCACCGTACAGAGACTTCACCTTCGGGGAGTACAGGAGGAAGGTGCAGGAGGACGTCAAGAGG |||||||||||||||||||||||||||||||||||||||||||||||||||||||--------||||||||||||||||||||||||||||||||||||||||||||| CTGTGCCCGTCCTACGACTCGCTCGTCGGCACGTGCGGCGAGCCGTCACCGTACA--------ACCTTCGGGGAGTACAGGAGGAAGGTGCAGGAGGACGTCAAGAGG	TRUE	nan	TRUE	-3:8D:AGAGACTTC-A	2294	TRUE	NA	NA	NA	NA	NA	NA	NA	1.58	NA	NA	NA	NA	NA	NA	NA	NA	NA	NA	NA	NA	NA	NA	NA	NA	NA	NA	NA	NA	NA	NA	NA	NA	NA	NA
B104.G00000669429	B104.G00000669429_2	CTGTGCCCGTCCTACGACTCGCTCGTCGGCACGTGCGGCGAGCCGTCACCGTACCTTCGGGGAGTACAGGAGGAAGGTGCAGGAGGACGTCAAGAGG	G00000669429	11	2240	2348	()	((2292, Seq('TACAGAGACTTC'), Seq('T')),)	CTGTGCCCGTCCTACGACTCGCTCGTCGGCACGTGCGGCGAGCCGTCACCGTACAGAGACTTCACCTTCGGGGAGTACAGGAGGAAGGTGCAGGAGGACGTCAAGAGG ||||||||||||||||||||||||||||||||||||||||||||||||||||-----------||||||||||||||||||||||||||||||||||||||||||||| CTGTGCCCGTCCTACGACTCGCTCGTCGGCACGTGCGGCGAGCCGTCACCGT-----------ACCTTCGGGGAGTACAGGAGGAAGGTGCAGGAGGACGTCAAGAGG	TRUE	nan	TRUE	0:11D:TACAGAGACTTC-T	2294	TRUE	NA	NA	NA	NA	NA	NA	NA	1.58	NA	NA	NA	NA	NA	NA	NA	NA	NA	NA	NA	NA	NA	NA	NA	NA	NA	NA	NA	NA	NA	NA	NA	NA	NA	NA
B104.G00000773661	B104.G00000773661_2	CGGGGACTAGGACACCGCTGCTTTACTTGTCGGCTTTGACTCGCCGGTGGTGGTGGTGGTCCGCCACTGAGATGAGTCAGTCTCGGCGACG	G00000773661	ref	2438	2529	nan	nan	nan	nan	nan	nan	ref	2479	nan	100	100	100	100	100	100	98.75	93.44	94.4	100	100	100	100	100	100	100	100	100	100	100	100	100	100	100	100	100	100	100	100	100	100	100	100	100
B104.G00000773661	B104.G00000773661_2	CGGGGACTAGGACACCGCTGCTTTACTTGTCGGCTTTGACCGCCGGTGGTGGTGGTGGTCCGCCACTGAGATGAGTCAGTCTCGGCGACG	G00000773661	1	2438	2529	()	((2478, Seq('CT'), Seq('C')),)	CGGGGACTAGGACACCGCTGCTTTACTTGTCGGCTTTGACTCGCCGGTGGTGGTGGTGGTCCGCCACTGAGATGAGTCAGTCTCGGCGACG ||||||||||||||||||||||||||||||||||||||||-|||||||||||||||||||||||||||||||||||||||||||||||||| CGGGGACTAGGACACCGCTGCTTTACTTGTCGGCTTTGAC-CGCCGGTGGTGGTGGTGGTCCGCCACTGAGATGAGTCAGTCTCGGCGACG	TRUE	nan	TRUE	1:1D:CT-C	2479	TRUE	NA	NA	NA	NA	NA	NA	NA	3.86	2.79	NA	NA	NA	NA	NA	NA	NA	NA	NA	NA	NA	NA	NA	NA	NA	NA	NA	NA	NA	NA	NA	NA	NA	NA	NA
B104.G00000773661	B104.G00000773661_2	CGGGGACTAGGACACCGCTGCTTTACTTGTCGGCTTTGACGCCGGTGGTGGTGGTGGTCCGCCACTGAGATGAGTCAGTCTCGGCGACG	G00000773661	2	2438	2529	()	((2477, Seq('ACT'), Seq('A')),)	CGGGGACTAGGACACCGCTGCTTTACTTGTCGGCTTTGACTCGCCGGTGGTGGTGGTGGTCCGCCACTGAGATGAGTCAGTCTCGGCGACG |||||||||||||||||||||||||||||||||||||||--|||||||||||||||||||||||||||||||||||||||||||||||||| CGGGGACTAGGACACCGCTGCTTTACTTGTCGGCTTTGA--CGCCGGTGGTGGTGGTGGTCCGCCACTGAGATGAGTCAGTCTCGGCGACG	TRUE	nan	TRUE	0:2D:ACT-A	2479	TRUE	NA	NA	NA	NA	NA	NA	1.31	2.66	2.81	NA	NA	NA	NA	NA	NA	NA	NA	NA	NA	NA	NA	NA	NA	NA	NA	NA	NA	NA	NA	NA	NA	NA	NA	NA
B104.G00000966167	B104.G00000966167_1	AGAAGATGTTAGCATTCCGCAGCTGGTGGAGCTGCGGCCGCTGAAGCTGAAGCGGTCTTACTCCCACGGCGGCGACGAGGACGAA	G00000966167	ref	159	244	nan	nan	nan	nan	nan	nan	ref	222	nan	100	100	100	100	100	91.25	64.3	NA	60.3	100	100	100	100	100	100	100	100	100	100	100	100	100	100	100	100	100	100	100	100	100	100	100	100	97.6
B104.G00000966167	B104.G00000966167_1	AGAAGATGTTAGCATTCCGCCGCTGGTGGAGCTGCGGCCGCTGAAGCTGAAGCGGTCTTACTCCCACGGCGGCGACGAGGACGAA	G00000966167	0	159	244	((179, 'A', 'C'),)	()	AGAAGATGTTAGCATTCCGCAGCTGGTGGAGCTGCGGCCGCTGAAGCTGAAGCGGTCTTACTCCCACGGCGGCGACGAGGACGAA ||||||||||||||||||||.|||||||||||||||||||||||||||||||||||||||||||||||||||||||||||||||| AGAAGATGTTAGCATTCCGCCGCTGGTGGAGCTGCGGCCGCTGAAGCTGAAGCGGTCTTACTCCCACGGCGGCGACGAGGACGAA	nan	FALSE	FALSE	-41:S:A-C	222	FALSE	NA	NA	NA	NA	NA	1.25	NA	NA	NA	NA	NA	NA	NA	NA	NA	NA	NA	NA	NA	NA	NA	NA	NA	NA	NA	NA	NA	NA	NA	NA	NA	NA	NA	NA
B104.G00000966167	B104.G00000966167_1	AGAAGATGTTAGCATTCCGCAGCTGGTGGAGCTGCGGCCGCTGAAGCTGAAGCGGTCTTACTCCCCACGGCGGCGACGAGGACGAA	G00000966167	-1	159	244	()	((221, Seq('T'), Seq('TC')),)	AGAAGATGTTAGCATTCCGCAGCTGGTGGAGCTGCGGCCGCTGAAGCTGAAGCGGTCTTACT-CCCACGGCGGCGACGAGGACGAA ||||||||||||||||||||||||||||||||||||||||||||||||||||||||||||||-||||||||||||||||||||||| AGAAGATGTTAGCATTCCGCAGCTGGTGGAGCTGCGGCCGCTGAAGCTGAAGCGGTCTTACTCCCCACGGCGGCGACGAGGACGAA	TRUE	nan	TRUE	1:1I:T-TC	222	TRUE	NA	NA	NA	NA	NA	NA	4.44	NA	3.15	NA	NA	NA	NA	NA	NA	NA	NA	NA	NA	NA	NA	NA	NA	NA	NA	NA	NA	NA	NA	NA	NA	NA	NA	NA
B104.G00000966167	B104.G00000966167_1	AGAAGATGTTAGCATTCCGCAGCTGGTGGAGCTGCGGCCGCTGAAGCTGAAGCGGTCTTACTCCACGGCGGCGACGAGGACGAA	G00000966167	1	159	244	()	((221, Seq('TC'), Seq('T')),)	AGAAGATGTTAGCATTCCGCAGCTGGTGGAGCTGCGGCCGCTGAAGCTGAAGCGGTCTTACTCCCACGGCGGCGACGAGGACGAA ||||||||||||||||||||||||||||||||||||||||||||||||||||||||||||||-|||||||||||||||||||||| AGAAGATGTTAGCATTCCGCAGCTGGTGGAGCTGCGGCCGCTGAAGCTGAAGCGGTCTTACT-CCACGGCGGCGACGAGGACGAA	TRUE	nan	TRUE	1:1D:TC-T	222	TRUE	NA	NA	NA	NA	NA	NA	11.27	NA	14.19	NA	NA	NA	NA	NA	NA	NA	NA	NA	NA	NA	NA	NA	NA	NA	NA	NA	NA	NA	NA	NA	NA	NA	NA	NA
B104.G00000966167	B104.G00000966167_1	AGAAGATGTTAGCATTCCGCAGCTGGTGGAGCTGCGGCCGCTGAAGCTGAAGCGGTCTTACTCTCCACGGCGGCGACGAGGACGAA	G00000966167	-1	159	244	()	((222, Seq('C'), Seq('CT')),)	AGAAGATGTTAGCATTCCGCAGCTGGTGGAGCTGCGGCCGCTGAAGCTGAAGCGGTCTTACTC-CCACGGCGGCGACGAGGACGAA |||||||||||||||||||||||||||||||||||||||||||||||||||||||||||||||-|||||||||||||||||||||| AGAAGATGTTAGCATTCCGCAGCTGGTGGAGCTGCGGCCGCTGAAGCTGAAGCGGTCTTACTCTCCACGGCGGCGACGAGGACGAA	TRUE	nan	TRUE	2:1I:C-CT	222	TRUE	NA	NA	NA	NA	NA	NA	2.22	NA	2.04	NA	NA	NA	NA	NA	NA	NA	NA	NA	NA	NA	NA	NA	NA	NA	NA	NA	NA	NA	NA	NA	NA	NA	NA	NA
B104.G00000966167	B104.G00000966167_1	AGAAGATGTTAGCATTCCGCAGCTGGTAGAGCTGCGGCCGCTGAAGCTGAAGCGGTCTTACTCCCACGGCGGCGACGAGGACGAA	G00000966167	0	159	244	((186, 'G', 'A'),)	()	AGAAGATGTTAGCATTCCGCAGCTGGTGGAGCTGCGGCCGCTGAAGCTGAAGCGGTCTTACTCCCACGGCGGCGACGAGGACGAA |||||||||||||||||||||||||||.||||||||||||||||||||||||||||||||||||||||||||||||||||||||| AGAAGATGTTAGCATTCCGCAGCTGGTAGAGCTGCGGCCGCTGAAGCTGAAGCGGTCTTACTCCCACGGCGGCGACGAGGACGAA	nan	FALSE	FALSE	-34:S:G-A	222	FALSE	NA	NA	NA	NA	NA	1.25	NA	NA	NA	NA	NA	NA	NA	NA	NA	NA	NA	NA	NA	NA	NA	NA	NA	NA	NA	NA	NA	NA	NA	NA	NA	NA	NA	NA
B104.G00000966167	B104.G00000966167_1	AGAAGATGTTAGCATTCCGCAGCTGGTGGAGCTGCGGCCGCTGAAGCTCAAGCGGTCTTACTCCCACGGCGGCGACGAGGACGAA	G00000966167	0	159	244	((207, 'G', 'C'),)	()	AGAAGATGTTAGCATTCCGCAGCTGGTGGAGCTGCGGCCGCTGAAGCTGAAGCGGTCTTACTCCCACGGCGGCGACGAGGACGAA ||||||||||||||||||||||||||||||||||||||||||||||||.|||||||||||||||||||||||||||||||||||| AGAAGATGTTAGCATTCCGCAGCTGGTGGAGCTGCGGCCGCTGAAGCTCAAGCGGTCTTACTCCCACGGCGGCGACGAGGACGAA	nan	FALSE	FALSE	-13:S:G-C	222	FALSE	NA	NA	NA	NA	NA	1.25	NA	NA	NA	NA	NA	NA	NA	NA	NA	NA	NA	NA	NA	NA	NA	NA	NA	NA	NA	NA	NA	NA	NA	NA	NA	NA	NA	NA
B104.G00000966167	B104.G00000966167_1	AGAAGATGTTAGCATTCCGCAGCTGGTGGAGCTGCGGCCGCGGAAGCTGAAGCGGTCTTACTCCCACGGCGGCGACGAGGACGAA	G00000966167	0	159	244	((200, 'T', 'G'),)	()	AGAAGATGTTAGCATTCCGCAGCTGGTGGAGCTGCGGCCGCTGAAGCTGAAGCGGTCTTACTCCCACGGCGGCGACGAGGACGAA |||||||||||||||||||||||||||||||||||||||||.||||||||||||||||||||||||||||||||||||||||||| AGAAGATGTTAGCATTCCGCAGCTGGTGGAGCTGCGGCCGCGGAAGCTGAAGCGGTCTTACTCCCACGGCGGCGACGAGGACGAA	nan	FALSE	FALSE	-20:S:T-G	222	FALSE	NA	NA	NA	NA	NA	1.25	NA	NA	NA	NA	NA	NA	NA	NA	NA	NA	NA	NA	NA	NA	NA	NA	NA	NA	NA	NA	NA	NA	NA	NA	NA	NA	NA	NA
B104.G00000966167	B104.G00000966167_1	AGAAGATGTTAGCATTCCGCAGCTGGTTGAGCTGCGGCCGCTGAAGCTGAAGCGGTCTTACTCCCACGGCGGCGACGAGGACGAA	G00000966167	0	159	244	((186, 'G', 'T'),)	()	AGAAGATGTTAGCATTCCGCAGCTGGTGGAGCTGCGGCCGCTGAAGCTGAAGCGGTCTTACTCCCACGGCGGCGACGAGGACGAA |||||||||||||||||||||||||||.||||||||||||||||||||||||||||||||||||||||||||||||||||||||| AGAAGATGTTAGCATTCCGCAGCTGGTTGAGCTGCGGCCGCTGAAGCTGAAGCGGTCTTACTCCCACGGCGGCGACGAGGACGAA	nan	FALSE	FALSE	-34:S:G-T	222	FALSE	NA	NA	NA	NA	NA	1.25	NA	NA	NA	NA	NA	NA	NA	NA	NA	NA	NA	NA	NA	NA	NA	NA	NA	NA	NA	NA	NA	NA	NA	NA	NA	NA	NA	NA
B104.G00000966167	B104.G00000966167_1	AGAAGATGTTTGCATTCCGCAGCTGGTAGAGCTGCGGCCGCTGAAGCTGAAGCGGTCTTACTCCCACGGCGGCGACGAGGACGAA	G00000966167	0	159	244	((169, 'A', 'T'), (186, 'G', 'A'))	()	AGAAGATGTTAGCATTCCGCAGCTGGTGGAGCTGCGGCCGCTGAAGCTGAAGCGGTCTTACTCCCACGGCGGCGACGAGGACGAA ||||||||||.||||||||||||||||.||||||||||||||||||||||||||||||||||||||||||||||||||||||||| AGAAGATGTTTGCATTCCGCAGCTGGTAGAGCTGCGGCCGCTGAAGCTGAAGCGGTCTTACTCCCACGGCGGCGACGAGGACGAA	nan	FALSE	FALSE	-51:S:A-T,-34:S:G-A	222	FALSE	NA	NA	NA	NA	NA	1.25	NA	NA	NA	NA	NA	NA	NA	NA	NA	NA	NA	NA	NA	NA	NA	NA	NA	NA	NA	NA	NA	NA	NA	NA	NA	NA	NA	NA
B104.G00000966167	B104.G00000966167_1	ATAATATGTTAGCATTCCGCAGCTGGTGGAGCTGCGGCCGCTGAAGCTGAAGCGGTCTTACTCCCACGGCGGCGACGAGGACGAA	G00000966167	0	159	244	((160, 'G', 'T'), (163, 'G', 'T'))	()	AGAAGATGTTAGCATTCCGCAGCTGGTGGAGCTGCGGCCGCTGAAGCTGAAGCGGTCTTACTCCCACGGCGGCGACGAGGACGAA |.||.|||||||||||||||||||||||||||||||||||||||||||||||||||||||||||||||||||||||||||||||| ATAATATGTTAGCATTCCGCAGCTGGTGGAGCTGCGGCCGCTGAAGCTGAAGCGGTCTTACTCCCACGGCGGCGACGAGGACGAA	nan	FALSE	FALSE	-60:S:G-T,-57:S:G-T	222	FALSE	NA	NA	NA	NA	NA	1.25	NA	NA	NA	NA	NA	NA	NA	NA	NA	NA	NA	NA	NA	NA	NA	NA	NA	NA	NA	NA	NA	NA	NA	NA	NA	NA	NA	NA
B104.G00000966167	B104.G00000966167_1	AGAAGATGTTAGCATTCCGCAGCTGGTGGAGCTGCGGCCGCTGAAGCTGAAGCGGTCTTACTCACCACGGCGGCGACGAGGACGAA	G00000966167	-1	159	244	()	((222, Seq('C'), Seq('CA')),)	AGAAGATGTTAGCATTCCGCAGCTGGTGGAGCTGCGGCCGCTGAAGCTGAAGCGGTCTTACTC-CCACGGCGGCGACGAGGACGAA |||||||||||||||||||||||||||||||||||||||||||||||||||||||||||||||-|||||||||||||||||||||| AGAAGATGTTAGCATTCCGCAGCTGGTGGAGCTGCGGCCGCTGAAGCTGAAGCGGTCTTACTCACCACGGCGGCGACGAGGACGAA	TRUE	nan	TRUE	2:1I:C-CA	222	TRUE	NA	NA	NA	NA	NA	NA	5.18	NA	5.26	NA	NA	NA	NA	NA	NA	NA	NA	NA	NA	NA	NA	NA	NA	NA	NA	NA	NA	NA	NA	NA	NA	NA	NA	NA
B104.G00000966167	B104.G00000966167_1	AGAAGATGTTAGCATTCCGCAGCTGGTGGAGCTGCGGCCGCTGAAGCTGAAGCGGTCCCACGGCGGCGACGAGGACGAA	G00000966167	6	159	244	()	((214, Seq('GTCTTAC'), Seq('G')),)	AGAAGATGTTAGCATTCCGCAGCTGGTGGAGCTGCGGCCGCTGAAGCTGAAGCGGTCTTACTCCCACGGCGGCGACGAGGACGAA |||||||||||||||||||||||||||||||||||||||||||||||||||||||------|||||||||||||||||||||||| AGAAGATGTTAGCATTCCGCAGCTGGTGGAGCTGCGGCCGCTGAAGCTGAAGCGG------TCCCACGGCGGCGACGAGGACGAA	TRUE	nan	TRUE	-6:6D:GTCTTAC-G	222	TRUE	NA	NA	NA	NA	NA	NA	1.66	NA	2.22	NA	NA	NA	NA	NA	NA	NA	NA	NA	NA	NA	NA	NA	NA	NA	NA	NA	NA	NA	NA	NA	NA	NA	NA	NA
B104.G00000966167	B104.G00000966167_1	AGAAGATGTTAGCATTCCGCAGCTGGTGGAGCTGCGGCCGCTGAAGCTGAAGCGGTCTTACCACGGCGGCGACGAGGACGAA	G00000966167	3	159	244	()	((219, Seq('ACTC'), Seq('A')),)	AGAAGATGTTAGCATTCCGCAGCTGGTGGAGCTGCGGCCGCTGAAGCTGAAGCGGTCTTACTCCCACGGCGGCGACGAGGACGAA ||||||||||||||||||||||||||||||||||||||||||||||||||||||||||||---|||||||||||||||||||||| AGAAGATGTTAGCATTCCGCAGCTGGTGGAGCTGCGGCCGCTGAAGCTGAAGCGGTCTTA---CCACGGCGGCGACGAGGACGAA	TRUE	nan	TRUE	-1:3D:ACTC-A	222	TRUE	NA	NA	NA	NA	NA	NA	4.44	NA	4.73	NA	NA	NA	NA	NA	NA	NA	NA	NA	NA	NA	NA	NA	NA	NA	NA	NA	NA	NA	NA	NA	NA	NA	NA	NA
B104.G00000966167	B104.G00000966167_1	AGAAGATGTTAGCATTCCGCAGCTGGTGGAGCTGCGGCCGCTGAAGCTGAAGCGGTCCACGGCGGCGACGAGGACGAA	G00000966167	7	159	244	()	((215, Seq('TCTTACTC'), Seq('T')),)	AGAAGATGTTAGCATTCCGCAGCTGGTGGAGCTGCGGCCGCTGAAGCTGAAGCGGTCTTACTCCCACGGCGGCGACGAGGACGAA ||||||||||||||||||||||||||||||||||||||||||||||||||||||||-------|||||||||||||||||||||| AGAAGATGTTAGCATTCCGCAGCTGGTGGAGCTGCGGCCGCTGAAGCTGAAGCGGT-------CCACGGCGGCGACGAGGACGAA	TRUE	nan	TRUE	-5:7D:TCTTACTC-T	222	TRUE	NA	NA	NA	NA	NA	NA	1.85	NA	1.98	NA	NA	NA	NA	NA	NA	NA	NA	NA	NA	NA	NA	NA	NA	NA	NA	NA	NA	NA	NA	NA	NA	NA	NA	NA
B104.G00000966167	B104.G00000966167_1	AGAAGATGTTAGCATTCCGCAGCTGGTGGAGCTGCGGCCGCTGAAGCTGAAGCGGTCTCCACGGCGGCGACGAGGACGAA	G00000966167	5	159	244	()	((217, Seq('TTACTC'), Seq('T')),)	AGAAGATGTTAGCATTCCGCAGCTGGTGGAGCTGCGGCCGCTGAAGCTGAAGCGGTCTTACTCCCACGGCGGCGACGAGGACGAA ||||||||||||||||||||||||||||||||||||||||||||||||||||||||||-----|||||||||||||||||||||| AGAAGATGTTAGCATTCCGCAGCTGGTGGAGCTGCGGCCGCTGAAGCTGAAGCGGTCT-----CCACGGCGGCGACGAGGACGAA	TRUE	nan	TRUE	-3:5D:TTACTC-T	222	TRUE	NA	NA	NA	NA	NA	NA	NA	NA	1.98	NA	NA	NA	NA	NA	NA	NA	NA	NA	NA	NA	NA	NA	NA	NA	NA	NA	NA	NA	NA	NA	NA	NA	NA	NA
B104.G00000966167	B104.G00000966167_1	AGAAGATGTTAGCATTCCGCAGCTGGTGGAGCTGCGGCCGCTGAAGCTGAAGCGGTCTTCCACGGCGGCGACGAGGACGAA	G00000966167	4	159	244	()	((218, Seq('TACTC'), Seq('T')),)	AGAAGATGTTAGCATTCCGCAGCTGGTGGAGCTGCGGCCGCTGAAGCTGAAGCGGTCTTACTCCCACGGCGGCGACGAGGACGAA |||||||||||||||||||||||||||||||||||||||||||||||||||||||||||----|||||||||||||||||||||| AGAAGATGTTAGCATTCCGCAGCTGGTGGAGCTGCGGCCGCTGAAGCTGAAGCGGTCTT----CCACGGCGGCGACGAGGACGAA	TRUE	nan	TRUE	-2:4D:TACTC-T	222	TRUE	NA	NA	NA	NA	NA	NA	1.66	NA	1.52	NA	NA	NA	NA	NA	NA	NA	NA	NA	NA	NA	NA	NA	NA	NA	NA	NA	NA	NA	NA	NA	NA	NA	NA	NA
B104.G00000966167	B104.G00000966167_1	AGAAGATGTTAGCATTCCGCAGCTGGTGGAGCTGCGGCCGCTGAAGCTGAAGCGGTCTTACCCACGGCGGCGACGAGGACGAA	G00000966167	2	159	244	()	((219, Seq('ACT'), Seq('A')),)	AGAAGATGTTAGCATTCCGCAGCTGGTGGAGCTGCGGCCGCTGAAGCTGAAGCGGTCTTACTCCCACGGCGGCGACGAGGACGAA ||||||||||||||||||||||||||||||||||||||||||||||||||||||||||||--||||||||||||||||||||||| AGAAGATGTTAGCATTCCGCAGCTGGTGGAGCTGCGGCCGCTGAAGCTGAAGCGGTCTTA--CCCACGGCGGCGACGAGGACGAA	TRUE	nan	TRUE	-1:2D:ACT-A	222	TRUE	NA	NA	NA	NA	NA	NA	2.96	NA	2.63	NA	NA	NA	NA	NA	NA	NA	NA	NA	NA	NA	NA	NA	NA	NA	NA	NA	NA	NA	NA	NA	NA	NA	NA	NA
B104.G00000966167	B104.G00000966167_1	AAAAGATGTTAGCATTCCGCAGCTGGTGGAGCTGCGGCCGCTGAAGCTGAAGCGGTCTTACTCCCACGGCGGCGACGAGGACGAA	G00000966167	0	159	244	((160, 'G', 'A'),)	()	AGAAGATGTTAGCATTCCGCAGCTGGTGGAGCTGCGGCCGCTGAAGCTGAAGCGGTCTTACTCCCACGGCGGCGACGAGGACGAA |.||||||||||||||||||||||||||||||||||||||||||||||||||||||||||||||||||||||||||||||||||| AAAAGATGTTAGCATTCCGCAGCTGGTGGAGCTGCGGCCGCTGAAGCTGAAGCGGTCTTACTCCCACGGCGGCGACGAGGACGAA	nan	FALSE	FALSE	-60:S:G-A	222	FALSE	NA	NA	NA	NA	NA	NA	NA	NA	NA	NA	NA	NA	NA	NA	NA	NA	NA	NA	NA	NA	NA	NA	NA	NA	NA	NA	NA	NA	NA	NA	NA	NA	NA	2.33
B104.G00001309466	B104.G00001309466_1	GCGGGTGGGAGACGCCGAAGCGCGAGGAGTGCCGCATCCCGGCGACGCTGCCGTGCCCCGCGGCGCCGAGGAAGGCCGTGCCGGACTTCGGGAAGCGGCGCAGCCCGCC	G00001309466	ref	300	409	nan	nan	nan	nan	nan	nan	ref	371	nan	100	100	100	100	100	100	72.56	NA	71.44	100	100	100	100	100	100	100	100	100	100	100	100	100	100	100	100	100	100	100	100	100	100	100	100	100
B104.G00001309466	B104.G00001309466_1	GCGGGTGGGAGACGCCGAAGCGCGAGGAGTGCCGCATCCCGGCGACGCTGCCGTGCCCCGCGGCGCCGAGGAGGCCGTGCCGGACTTCGGGAAGCGGCGCAGCCCGCC	G00001309466	1	300	409	()	((371, Seq('GA'), Seq('G')),)	GCGGGTGGGAGACGCCGAAGCGCGAGGAGTGCCGCATCCCGGCGACGCTGCCGTGCCCCGCGGCGCCGAGGAAGGCCGTGCCGGACTTCGGGAAGCGGCGCAGCCCGCC |||||||||||||||||||||||||||||||||||||||||||||||||||||||||||||||||||||||-||||||||||||||||||||||||||||||||||||| GCGGGTGGGAGACGCCGAAGCGCGAGGAGTGCCGCATCCCGGCGACGCTGCCGTGCCCCGCGGCGCCGAGG-AGGCCGTGCCGGACTTCGGGAAGCGGCGCAGCCCGCC	TRUE	nan	TRUE	-2:1D:GA-G	371	TRUE	NA	NA	NA	NA	NA	NA	8.4	NA	10.33	NA	NA	NA	NA	NA	NA	NA	NA	NA	NA	NA	NA	NA	NA	NA	NA	NA	NA	NA	NA	NA	NA	NA	NA	NA
B104.G00001309466	B104.G00001309466_1	GCGGGTGGGAGACGCCGAAGCGCGAGGAGTGCCGCATCCCGGCGACGCTGCCGTGCCCCGCGGCGCCGAGGAGCCGTGCCGGACTTCGGGAAGCGGCGCAGCCCGCC	G00001309466	2	300	409	()	((372, Seq('AAG'), Seq('A')),)	GCGGGTGGGAGACGCCGAAGCGCGAGGAGTGCCGCATCCCGGCGACGCTGCCGTGCCCCGCGGCGCCGAGGAAGGCCGTGCCGGACTTCGGGAAGCGGCGCAGCCCGCC ||||||||||||||||||||||||||||||||||||||||||||||||||||||||||||||||||||||||--||||||||||||||||||||||||||||||||||| GCGGGTGGGAGACGCCGAAGCGCGAGGAGTGCCGCATCCCGGCGACGCTGCCGTGCCCCGCGGCGCCGAGGA--GCCGTGCCGGACTTCGGGAAGCGGCGCAGCCCGCC	TRUE	nan	TRUE	-3:2D:AAG-A	371	TRUE	NA	NA	NA	NA	NA	NA	1.5	NA	NA	NA	NA	NA	NA	NA	NA	NA	NA	NA	NA	NA	NA	NA	NA	NA	NA	NA	NA	NA	NA	NA	NA	NA	NA	NA
B104.G00001309466	B104.G00001309466_1	GCGGGTGGGAGACGCCGAAGCGCGAGGAGTGCCGCATCCCGGCGACGCTGCCGTGCCCCGCGGCGCCGAGGCCGTGCCGGACTTCGGGAAGCGGCGCAGCCCGCC	G00001309466	4	300	409	()	((368, Seq('GAGGA'), Seq('G')),)	GCGGGTGGGAGACGCCGAAGCGCGAGGAGTGCCGCATCCCGGCGACGCTGCCGTGCCCCGCGGCGCCGAGGAAGGCCGTGCCGGACTTCGGGAAGCGGCGCAGCCCGCC ||||||||||||||||||||||||||||||||||||||||||||||||||||||||||||||||||||----||||||||||||||||||||||||||||||||||||| GCGGGTGGGAGACGCCGAAGCGCGAGGAGTGCCGCATCCCGGCGACGCTGCCGTGCCCCGCGGCGCCG----AGGCCGTGCCGGACTTCGGGAAGCGGCGCAGCCCGCC	TRUE	nan	TRUE	1:4D:GAGGA-G	371	TRUE	NA	NA	NA	NA	NA	NA	4.35	NA	4.42	NA	NA	NA	NA	NA	NA	NA	NA	NA	NA	NA	NA	NA	NA	NA	NA	NA	NA	NA	NA	NA	NA	NA	NA	NA
B104.G00001309466	B104.G00001309466_1	GCGGGTGGGAGACGCCGAAGCGCGAGGAGTGCCGCATCCCGGCGACGCTGCCGTGCCCCGCGGCGCCGAGGGTGCCGGACTTCGGGAAGCGGCGCAGCCCGCC	G00001309466	6	300	409	()	((371, Seq('GAAGGCC'), Seq('G')),)	GCGGGTGGGAGACGCCGAAGCGCGAGGAGTGCCGCATCCCGGCGACGCTGCCGTGCCCCGCGGCGCCGAGGAAGGCCGTGCCGGACTTCGGGAAGCGGCGCAGCCCGCC |||||||||||||||||||||||||||||||||||||||||||||||||||||||||||||||||||||||------|||||||||||||||||||||||||||||||| GCGGGTGGGAGACGCCGAAGCGCGAGGAGTGCCGCATCCCGGCGACGCTGCCGTGCCCCGCGGCGCCGAGG------GTGCCGGACTTCGGGAAGCGGCGCAGCCCGCC	TRUE	nan	TRUE	-2:6D:GAAGGCC-G	371	TRUE	NA	NA	NA	NA	NA	NA	1.95	NA	1.34	NA	NA	NA	NA	NA	NA	NA	NA	NA	NA	NA	NA	NA	NA	NA	NA	NA	NA	NA	NA	NA	NA	NA	NA	NA
B104.G00001309466	B104.G00001309466_1	GCGGGTGGGAGACGCCGAAGCGCGAGGAGTGCCGCATCCCGGCGACGCTGCCGTGCCCCGCGGCGCCGAGGGCCGTGCCGGACTTCGGGAAGCGGCGCAGCCCGCC	G00001309466	3	300	409	()	((370, Seq('GGAA'), Seq('G')),)	GCGGGTGGGAGACGCCGAAGCGCGAGGAGTGCCGCATCCCGGCGACGCTGCCGTGCCCCGCGGCGCCGAGGAAGGCCGTGCCGGACTTCGGGAAGCGGCGCAGCCCGCC ||||||||||||||||||||||||||||||||||||||||||||||||||||||||||||||||||||||---|||||||||||||||||||||||||||||||||||| GCGGGTGGGAGACGCCGAAGCGCGAGGAGTGCCGCATCCCGGCGACGCTGCCGTGCCCCGCGGCGCCGAG---GGCCGTGCCGGACTTCGGGAAGCGGCGCAGCCCGCC	TRUE	nan	TRUE	-1:3D:GGAA-G	371	TRUE	NA	NA	NA	NA	NA	NA	3.75	NA	5.78	NA	NA	NA	NA	NA	NA	NA	NA	NA	NA	NA	NA	NA	NA	NA	NA	NA	NA	NA	NA	NA	NA	NA	NA	NA
B104.G00001309466	B104.G00001309466_1	GCGGGTGGGAGACGCCGAAGCGCGAGGAGTGCCGCATCCCGGCGACGCTGCCGTGCCCCGCGGCGCCGAGGGGCCGTGCCGGACTTCGGGAAGCGGCGCAGCCCGCC	G00001309466	2	300	409	()	((371, Seq('GAA'), Seq('G')),)	GCGGGTGGGAGACGCCGAAGCGCGAGGAGTGCCGCATCCCGGCGACGCTGCCGTGCCCCGCGGCGCCGAGGAAGGCCGTGCCGGACTTCGGGAAGCGGCGCAGCCCGCC |||||||||||||||||||||||||||||||||||||||||||||||||||||||||||||||||||||||--|||||||||||||||||||||||||||||||||||| GCGGGTGGGAGACGCCGAAGCGCGAGGAGTGCCGCATCCCGGCGACGCTGCCGTGCCCCGCGGCGCCGAGG--GGCCGTGCCGGACTTCGGGAAGCGGCGCAGCCCGCC	TRUE	nan	TRUE	-2:2D:GAA-G	371	TRUE	NA	NA	NA	NA	NA	NA	3	NA	3.9	NA	NA	NA	NA	NA	NA	NA	NA	NA	NA	NA	NA	NA	NA	NA	NA	NA	NA	NA	NA	NA	NA	NA	NA	NA
B104.G00001309466	B104.G00001309466_1	GCGGGTGGGAGACGCCGAAGCGCGAGGAGTGCCGCATCCCGGCGACGCTGCCGTGCCCCGCGGCGCCGAGGAAAGGCCGTGCCGGACTTCGGGAAGCGGCGCAGCCCGCC	G00001309466	-1	300	409	()	((371, Seq('G'), Seq('GA')),)	GCGGGTGGGAGACGCCGAAGCGCGAGGAGTGCCGCATCCCGGCGACGCTGCCGTGCCCCGCGGCGCCGAGG-AAGGCCGTGCCGGACTTCGGGAAGCGGCGCAGCCCGCC |||||||||||||||||||||||||||||||||||||||||||||||||||||||||||||||||||||||-|||||||||||||||||||||||||||||||||||||| GCGGGTGGGAGACGCCGAAGCGCGAGGAGTGCCGCATCCCGGCGACGCTGCCGTGCCCCGCGGCGCCGAGGAAAGGCCGTGCCGGACTTCGGGAAGCGGCGCAGCCCGCC	TRUE	nan	TRUE	-2:1I:G-GA	371	TRUE	NA	NA	NA	NA	NA	NA	1.8	NA	1.46	NA	NA	NA	NA	NA	NA	NA	NA	NA	NA	NA	NA	NA	NA	NA	NA	NA	NA	NA	NA	NA	NA	NA	NA	NA
B104.G00001309466	B104.G00001309466_1	GCGGGTGGGAGACGCCGAAGCGCGAGGAGTGCCGCATCCCGGCGACGCTGCCGTGCCCCGCGGCGCCGAGGTGCCGGACTTCGGGAAGCGGCGCAGCCCGCC	G00001309466	7	300	409	()	((370, Seq('GGAAGGCC'), Seq('G')),)	GCGGGTGGGAGACGCCGAAGCGCGAGGAGTGCCGCATCCCGGCGACGCTGCCGTGCCCCGCGGCGCCGAGGAAGGCCGTGCCGGACTTCGGGAAGCGGCGCAGCCCGCC ||||||||||||||||||||||||||||||||||||||||||||||||||||||||||||||||||||||-------|||||||||||||||||||||||||||||||| GCGGGTGGGAGACGCCGAAGCGCGAGGAGTGCCGCATCCCGGCGACGCTGCCGTGCCCCGCGGCGCCGAG-------GTGCCGGACTTCGGGAAGCGGCGCAGCCCGCC	TRUE	nan	TRUE	-1:7D:GGAAGGCC-G	371	TRUE	NA	NA	NA	NA	NA	NA	2.7	NA	1.32	NA	NA	NA	NA	NA	NA	NA	NA	NA	NA	NA	NA	NA	NA	NA	NA	NA	NA	NA	NA	NA	NA	NA	NA	NA
B104.G00000966167	B104.G00000966167_2	ACGCCCCCCGCGCTGCCCGCCGGCGCCGAAGAAGCCGAGGCTGCTGCTAGGGTGTAGCCTGGACGGGTTCAAGGTGCTGCGCGTGATGGACCTGCGTTGCTTCCTGC	G00000966167	ref	303	410	nan	nan	nan	nan	nan	nan	ref	364	nan	100	100	100	98.5	98.9	86.25	98	NA	98.4	61.62	62.3	69.9	100	98.5	93.25	100	100	100	98.94	100	97.75	100	98.4	98.2	100	95.25	98.75	97.44	98.3	98.75	98.9	100	100	85.94
B104.G00000966167	B104.G00000966167_2	GGCTGCTGCTAGGGTGTAGCCTGGACGGGTTCAAGGTGCTGCGCGTGATGGACCTGCGTTGCTTCCTGC	G00000966167	38	303	410	()	((303, Seq('ACGCCCCCCGCGCTGCCCGCCGGCGCCGAAGAAGCCGA'), Seq('')),)	ACGCCCCCCGCGCTGCCCGCCGGCGCCGAAGAAGCCGAGGCTGCTGCTAGGGTGTAGCCTGGACGGGTTCAAGGTGCTGCGCGTGATGGACCTGCGTTGCTTCCTGC --------------------------------------||||||||||||||||||||||||||||||||||||||||||||||||||||||||||||||||||||| --------------------------------------GGCTGCTGCTAGGGTGTAGCCTGGACGGGTTCAAGGTGCTGCGCGTGATGGACCTGCGTTGCTTCCTGC	FALSE	nan	FALSE	-59:38D:ACGCCCCCCGCGCTGCCCGCCGGCGCCGAAGAAGCCGA-	364	FALSE	NA	NA	NA	1.51	1.1	10.34	1.99	NA	1.63	NA	NA	NA	NA	1.52	NA	NA	NA	NA	1.06	NA	2.24	NA	1.56	1.88	NA	3.62	1.29	2.55	1.67	NA	1.12	NA	NA	6.25
B104.G00000966167	B104.G00000966167_2	ACGCCCCCCGCGCTGCCCGCCGGCGCCGAAGAAGCCGAGGCTGCTGCTAGGGTGTAGCCTGACGGGTTCAAGGTGCTGCGCGTGATGGACCTGCGTTGCTTCCTGC	G00000966167	1	303	410	()	((363, Seq('TG'), Seq('T')),)	ACGCCCCCCGCGCTGCCCGCCGGCGCCGAAGAAGCCGAGGCTGCTGCTAGGGTGTAGCCTGGACGGGTTCAAGGTGCTGCGCGTGATGGACCTGCGTTGCTTCCTGC ||||||||||||||||||||||||||||||||||||||||||||||||||||||||||||-|||||||||||||||||||||||||||||||||||||||||||||| ACGCCCCCCGCGCTGCCCGCCGGCGCCGAAGAAGCCGAGGCTGCTGCTAGGGTGTAGCCT-GACGGGTTCAAGGTGCTGCGCGTGATGGACCTGCGTTGCTTCCTGC	TRUE	nan	TRUE	1:1D:TG-T	364	TRUE	NA	NA	NA	NA	NA	NA	NA	NA	NA	12.08	12.7	12.41	NA	NA	NA	NA	NA	NA	NA	NA	NA	NA	NA	NA	NA	NA	NA	NA	NA	NA	NA	NA	NA	NA
B104.G00000966167	B104.G00000966167_2	ACGCCCCCCGCGCTGCCCGCCGGCGCCGAAGAAGCCGAGGCTGCTGCTAGGGTGTAGCCTGAGACGGGTTCAAGGTGCTGCGCGTGATGGACCTGCGTTGCTTCCTGC	G00000966167	-1	303	410	()	((364, Seq('G'), Seq('GA')),)	ACGCCCCCCGCGCTGCCCGCCGGCGCCGAAGAAGCCGAGGCTGCTGCTAGGGTGTAGCCTG-GACGGGTTCAAGGTGCTGCGCGTGATGGACCTGCGTTGCTTCCTGC |||||||||||||||||||||||||||||||||||||||||||||||||||||||||||||-|||||||||||||||||||||||||||||||||||||||||||||| ACGCCCCCCGCGCTGCCCGCCGGCGCCGAAGAAGCCGAGGCTGCTGCTAGGGTGTAGCCTGAGACGGGTTCAAGGTGCTGCGCGTGATGGACCTGCGTTGCTTCCTGC	TRUE	nan	TRUE	2:1I:G-GA	364	TRUE	NA	NA	NA	NA	NA	NA	NA	NA	NA	4.89	5.62	4.67	NA	NA	NA	NA	NA	NA	NA	NA	NA	NA	NA	NA	NA	NA	NA	NA	NA	NA	NA	NA	NA	NA
B104.G00000966167	B104.G00000966167_2	ACGCCCCCCGCGCTGCCCGCCGGCGCCGAAGAAGCCGAGGCTGCTGCTAGGGTGTAGCCTGGACGGGTTCAAGGTGCTGCGCGTGCTGGACCTGCGTTGCTTCCTGC	G00000966167	0	303	410	((388, 'A', 'C'),)	()	ACGCCCCCCGCGCTGCCCGCCGGCGCCGAAGAAGCCGAGGCTGCTGCTAGGGTGTAGCCTGGACGGGTTCAAGGTGCTGCGCGTGATGGACCTGCGTTGCTTCCTGC |||||||||||||||||||||||||||||||||||||||||||||||||||||||||||||||||||||||||||||||||||||.||||||||||||||||||||| ACGCCCCCCGCGCTGCCCGCCGGCGCCGAAGAAGCCGAGGCTGCTGCTAGGGTGTAGCCTGGACGGGTTCAAGGTGCTGCGCGTGCTGGACCTGCGTTGCTTCCTGC	nan	FALSE	FALSE	26:S:A-C	364	FALSE	NA	NA	NA	NA	NA	NA	NA	NA	NA	NA	NA	NA	NA	NA	NA	NA	NA	NA	NA	NA	NA	NA	NA	NA	NA	1.04	NA	NA	NA	NA	NA	NA	NA	NA
B104.G00000966167	B104.G00000966167_2	ACGCCCCCCGCGCTGCCCGCCGGCGCCGAAGAAGCCGAGGCTGCTGCTAGGGTGTAGCCTGTGACGGGTTCAAGGTGCTGCGCGTGATGGACCTGCGTTGCTTCCTGC	G00000966167	-1	303	410	()	((364, Seq('G'), Seq('GT')),)	ACGCCCCCCGCGCTGCCCGCCGGCGCCGAAGAAGCCGAGGCTGCTGCTAGGGTGTAGCCTG-GACGGGTTCAAGGTGCTGCGCGTGATGGACCTGCGTTGCTTCCTGC |||||||||||||||||||||||||||||||||||||||||||||||||||||||||||||-|||||||||||||||||||||||||||||||||||||||||||||| ACGCCCCCCGCGCTGCCCGCCGGCGCCGAAGAAGCCGAGGCTGCTGCTAGGGTGTAGCCTGTGACGGGTTCAAGGTGCTGCGCGTGATGGACCTGCGTTGCTTCCTGC	TRUE	nan	TRUE	2:1I:G-GT	364	TRUE	NA	NA	NA	NA	NA	NA	NA	NA	NA	4.89	3.57	3.46	NA	NA	NA	NA	NA	NA	NA	NA	NA	NA	NA	NA	NA	NA	NA	NA	NA	NA	NA	NA	NA	NA
B104.G00000966167	B104.G00000966167_2	ACGCCCCCCGCGCTGCCCGCCGGCGCCGAAGAAGCCGAGGCTGCTGCTAGGGTGTAGCCTGGACGGGTTCAAGGTGCTGCGCGTGATGGACCTACGTTGCTTCCTGC	G00000966167	0	303	410	((396, 'G', 'A'),)	()	ACGCCCCCCGCGCTGCCCGCCGGCGCCGAAGAAGCCGAGGCTGCTGCTAGGGTGTAGCCTGGACGGGTTCAAGGTGCTGCGCGTGATGGACCTGCGTTGCTTCCTGC |||||||||||||||||||||||||||||||||||||||||||||||||||||||||||||||||||||||||||||||||||||||||||||.||||||||||||| ACGCCCCCCGCGCTGCCCGCCGGCGCCGAAGAAGCCGAGGCTGCTGCTAGGGTGTAGCCTGGACGGGTTCAAGGTGCTGCGCGTGATGGACCTACGTTGCTTCCTGC	nan	FALSE	FALSE	34:S:G-A	364	FALSE	NA	NA	NA	NA	NA	NA	NA	NA	NA	NA	NA	NA	NA	NA	NA	NA	NA	NA	NA	NA	NA	NA	NA	NA	NA	NA	NA	NA	NA	NA	NA	NA	NA	1.56
B104.G00000966167	B104.G00000966167_2	ACGCCCCCCGCCCTGCCCGCCGGCGCCGAAGAAGCCGAGGCTGCTGCTAGGGTGTAGCCTGGACGGGTTCAAGGTGCTGCGCGTGATGGACCTGCGTTGCTTCCTGC	G00000966167	0	303	410	((314, 'G', 'C'),)	()	ACGCCCCCCGCGCTGCCCGCCGGCGCCGAAGAAGCCGAGGCTGCTGCTAGGGTGTAGCCTGGACGGGTTCAAGGTGCTGCGCGTGATGGACCTGCGTTGCTTCCTGC |||||||||||.||||||||||||||||||||||||||||||||||||||||||||||||||||||||||||||||||||||||||||||||||||||||||||||| ACGCCCCCCGCCCTGCCCGCCGGCGCCGAAGAAGCCGAGGCTGCTGCTAGGGTGTAGCCTGGACGGGTTCAAGGTGCTGCGCGTGATGGACCTGCGTTGCTTCCTGC	nan	FALSE	FALSE	-48:S:G-C	364	FALSE	NA	NA	NA	NA	NA	NA	NA	NA	NA	NA	NA	NA	NA	NA	NA	NA	NA	NA	NA	NA	NA	NA	NA	NA	NA	NA	NA	NA	NA	1.21	NA	NA	NA	NA
B104.G00000966167	B104.G00000966167_2	ACGCCCCCCGCGCTGCCCGCCGGCGCCGAAGAAGCCGAGGCTGCTGCTAGGGTGTAGCATGGACGGGTTCAAGGTGCTGCGCGTGATGGACCTGCGTTGCTTCCTGC	G00000966167	0	303	410	((361, 'C', 'A'),)	()	ACGCCCCCCGCGCTGCCCGCCGGCGCCGAAGAAGCCGAGGCTGCTGCTAGGGTGTAGCCTGGACGGGTTCAAGGTGCTGCGCGTGATGGACCTGCGTTGCTTCCTGC ||||||||||||||||||||||||||||||||||||||||||||||||||||||||||.|||||||||||||||||||||||||||||||||||||||||||||||| ACGCCCCCCGCGCTGCCCGCCGGCGCCGAAGAAGCCGAGGCTGCTGCTAGGGTGTAGCATGGACGGGTTCAAGGTGCTGCGCGTGATGGACCTGCGTTGCTTCCTGC	nan	TRUE	TRUE	-1:S:C-A	364	TRUE	NA	NA	NA	NA	NA	1.15	NA	NA	NA	NA	NA	NA	NA	NA	NA	NA	NA	NA	NA	NA	NA	NA	NA	NA	NA	NA	NA	NA	NA	NA	NA	NA	NA	NA
B104.G00000966167	B104.G00000966167_2	ACGCCCCCCGCGCTGCCCGCCGGCGCCGAAGAAGCCGAGGCTGCTGCTAGGGTGTAGCCGGGACGGGTTCAAGGTGCTGCGCGTGATGGACCTGCGTTGCTTCCTGC	G00000966167	0	303	410	((362, 'T', 'G'),)	()	ACGCCCCCCGCGCTGCCCGCCGGCGCCGAAGAAGCCGAGGCTGCTGCTAGGGTGTAGCCTGGACGGGTTCAAGGTGCTGCGCGTGATGGACCTGCGTTGCTTCCTGC |||||||||||||||||||||||||||||||||||||||||||||||||||||||||||.||||||||||||||||||||||||||||||||||||||||||||||| ACGCCCCCCGCGCTGCCCGCCGGCGCCGAAGAAGCCGAGGCTGCTGCTAGGGTGTAGCCGGGACGGGTTCAAGGTGCTGCGCGTGATGGACCTGCGTTGCTTCCTGC	nan	TRUE	TRUE	0:S:T-G	364	TRUE	NA	NA	NA	NA	NA	1.15	NA	NA	NA	NA	NA	NA	NA	NA	NA	NA	NA	NA	NA	NA	NA	NA	NA	NA	NA	NA	NA	NA	NA	NA	NA	NA	NA	NA
B104.G00000966167	B104.G00000966167_2	ACGCCCCCCGCGCTGCCCGCCGGCGCCGAAGAAGCCGAGGCTGCTGCTTGGGTGTAGCCTGGACGGGTTCAAGGTGCTGCGCGTGATGGACCTGCGTTGCTTCCTGC	G00000966167	0	303	410	((351, 'A', 'T'),)	()	ACGCCCCCCGCGCTGCCCGCCGGCGCCGAAGAAGCCGAGGCTGCTGCTAGGGTGTAGCCTGGACGGGTTCAAGGTGCTGCGCGTGATGGACCTGCGTTGCTTCCTGC ||||||||||||||||||||||||||||||||||||||||||||||||.|||||||||||||||||||||||||||||||||||||||||||||||||||||||||| ACGCCCCCCGCGCTGCCCGCCGGCGCCGAAGAAGCCGAGGCTGCTGCTTGGGTGTAGCCTGGACGGGTTCAAGGTGCTGCGCGTGATGGACCTGCGTTGCTTCCTGC	nan	FALSE	FALSE	-11:S:A-T	364	FALSE	NA	NA	NA	NA	NA	1.15	NA	NA	NA	NA	NA	NA	NA	NA	NA	NA	NA	NA	NA	NA	NA	NA	NA	NA	NA	NA	NA	NA	NA	NA	NA	NA	NA	NA
B104.G00000966167	B104.G00000966167_2	ACGCCCCCCGCGCTGCCCGCCGGCGCCGAAGAAGCCGAGGCTGCTGCTAGGGTGTAGCCTGCGACGGGTTCAAGGTGCTGCGCGTGATGGACCTGCGTTGCTTCCTGC	G00000966167	-1	303	410	()	((364, Seq('G'), Seq('GC')),)	ACGCCCCCCGCGCTGCCCGCCGGCGCCGAAGAAGCCGAGGCTGCTGCTAGGGTGTAGCCTG-GACGGGTTCAAGGTGCTGCGCGTGATGGACCTGCGTTGCTTCCTGC |||||||||||||||||||||||||||||||||||||||||||||||||||||||||||||-|||||||||||||||||||||||||||||||||||||||||||||| ACGCCCCCCGCGCTGCCCGCCGGCGCCGAAGAAGCCGAGGCTGCTGCTAGGGTGTAGCCTGCGACGGGTTCAAGGTGCTGCGCGTGATGGACCTGCGTTGCTTCCTGC	TRUE	nan	TRUE	2:1I:G-GC	364	TRUE	NA	NA	NA	NA	NA	NA	NA	NA	NA	2.31	1.53	NA	NA	NA	NA	NA	NA	NA	NA	NA	NA	NA	NA	NA	NA	NA	NA	NA	NA	NA	NA	NA	NA	NA
B104.G00000966167	B104.G00000966167_2	ACGCCCCCCGCGCTGCCCGCCGGCGCCGAAGAAGCCGAGGCTGCTGCTAGGGTGTAGCCTGGACGGGTTCAAGGTGCTGCGCGTGATGGTCCTGCGTTGCTTCCTGC	G00000966167	0	303	410	((392, 'A', 'T'),)	()	ACGCCCCCCGCGCTGCCCGCCGGCGCCGAAGAAGCCGAGGCTGCTGCTAGGGTGTAGCCTGGACGGGTTCAAGGTGCTGCGCGTGATGGACCTGCGTTGCTTCCTGC |||||||||||||||||||||||||||||||||||||||||||||||||||||||||||||||||||||||||||||||||||||||||.||||||||||||||||| ACGCCCCCCGCGCTGCCCGCCGGCGCCGAAGAAGCCGAGGCTGCTGCTAGGGTGTAGCCTGGACGGGTTCAAGGTGCTGCGCGTGATGGTCCTGCGTTGCTTCCTGC	nan	FALSE	FALSE	30:S:A-T	364	FALSE	NA	NA	NA	NA	NA	NA	NA	NA	NA	NA	NA	NA	NA	NA	NA	NA	NA	NA	NA	NA	NA	NA	NA	NA	NA	NA	NA	NA	NA	NA	NA	NA	NA	1.56
B104.G00000966167	B104.G00000966167_2	ACGCCCCCCGCGCTGCCCGCCGGCGCCGAAGAAGCCGAGGCTGCTGCTAGGGTGTAGGACGGGTTCAAGGTGCTGCGCGTGATGGACCTGCGTTGCTTCCTGC	G00000966167	4	303	410	()	((359, Seq('AGCCT'), Seq('A')),)	ACGCCCCCCGCGCTGCCCGCCGGCGCCGAAGAAGCCGAGGCTGCTGCTAGGGTGTAGCCTGGACGGGTTCAAGGTGCTGCGCGTGATGGACCTGCGTTGCTTCCTGC ||||||||||||||||||||||||||||||||||||||||||||||||||||||||----||||||||||||||||||||||||||||||||||||||||||||||| ACGCCCCCCGCGCTGCCCGCCGGCGCCGAAGAAGCCGAGGCTGCTGCTAGGGTGTA----GGACGGGTTCAAGGTGCTGCGCGTGATGGACCTGCGTTGCTTCCTGC	TRUE	nan	TRUE	-3:4D:AGCCT-A	364	TRUE	NA	NA	NA	NA	NA	NA	NA	NA	NA	2.04	2.04	1.93	NA	NA	NA	NA	NA	NA	NA	NA	NA	NA	NA	NA	NA	NA	NA	NA	NA	NA	NA	NA	NA	NA
B104.G00000966167	B104.G00000966167_2	ACGCCCCCCGCGCTGCCCGCCGGCGCCGAAGAAGCCGAGGCTGCTGCTAGGGTGTAGACGGGTTCAAGGTGCTGCGCGTGATGGACCTGCGTTGCTTCCTGC	G00000966167	5	303	410	()	((359, Seq('AGCCTG'), Seq('A')),)	ACGCCCCCCGCGCTGCCCGCCGGCGCCGAAGAAGCCGAGGCTGCTGCTAGGGTGTAGCCTGGACGGGTTCAAGGTGCTGCGCGTGATGGACCTGCGTTGCTTCCTGC ||||||||||||||||||||||||||||||||||||||||||||||||||||||||-----|||||||||||||||||||||||||||||||||||||||||||||| ACGCCCCCCGCGCTGCCCGCCGGCGCCGAAGAAGCCGAGGCTGCTGCTAGGGTGTA-----GACGGGTTCAAGGTGCTGCGCGTGATGGACCTGCGTTGCTTCCTGC	TRUE	nan	TRUE	-3:5D:AGCCTG-A	364	TRUE	NA	NA	NA	NA	NA	NA	NA	NA	NA	1.63	2.1	3.06	NA	NA	NA	NA	NA	NA	NA	NA	NA	NA	NA	NA	NA	NA	NA	NA	NA	NA	NA	NA	NA	NA
B104.G00000966167	B104.G00000966167_2	ACGCCCCCCGCGCTGCCCGCCGGCGCCGAAGAAGCCGAGGCTGCTGCTAGGGTGTAGCCGACGGGTTCAAGGTGCTGCGCGTGATGGACCTGCGTTGCTTCCTGC	G00000966167	2	303	410	()	((362, Seq('CTG'), Seq('C')),)	ACGCCCCCCGCGCTGCCCGCCGGCGCCGAAGAAGCCGAGGCTGCTGCTAGGGTGTAGCCTGGACGGGTTCAAGGTGCTGCGCGTGATGGACCTGCGTTGCTTCCTGC |||||||||||||||||||||||||||||||||||||||||||||||||||||||||||--|||||||||||||||||||||||||||||||||||||||||||||| ACGCCCCCCGCGCTGCCCGCCGGCGCCGAAGAAGCCGAGGCTGCTGCTAGGGTGTAGCC--GACGGGTTCAAGGTGCTGCGCGTGATGGACCTGCGTTGCTTCCTGC	TRUE	nan	TRUE	0:2D:CTG-C	364	TRUE	NA	NA	NA	NA	NA	NA	NA	NA	NA	1.76	1.85	NA	NA	NA	NA	NA	NA	NA	NA	NA	NA	NA	NA	NA	NA	NA	NA	NA	NA	NA	NA	NA	NA	NA
B104.G00000966167	B104.G00000966167_2	ACGCCCCCCGCGCTGCCCGCCGGCGCCGAAGAAGCCGAGGCTGCTGCTAGGGTGGACGGGTTCAAGGTGCTGCGCGTGATGGACCTGCGTTGCTTCCTGC	G00000966167	7	303	410	()	((355, Seq('GTGTAGCC'), Seq('G')),)	ACGCCCCCCGCGCTGCCCGCCGGCGCCGAAGAAGCCGAGGCTGCTGCTAGGGTGTAGCCTGGACGGGTTCAAGGTGCTGCGCGTGATGGACCTGCGTTGCTTCCTGC ||||||||||||||||||||||||||||||||||||||||||||||||||||-------|||||||||||||||||||||||||||||||||||||||||||||||| ACGCCCCCCGCGCTGCCCGCCGGCGCCGAAGAAGCCGAGGCTGCTGCTAGGG-------TGGACGGGTTCAAGGTGCTGCGCGTGATGGACCTGCGTTGCTTCCTGC	TRUE	nan	TRUE	-7:7D:GTGTAGCC-G	364	TRUE	NA	NA	NA	NA	NA	NA	NA	NA	NA	1.63	2.3	NA	NA	NA	NA	NA	NA	NA	NA	NA	NA	NA	NA	NA	NA	NA	NA	NA	NA	NA	NA	NA	NA	NA
B104.G00000966167	B104.G00000966167_2	ACGCCCCCCGCGCTGCCCGCCGGCGCCGAAGAAGCCGAGGCTGCTGCTAGGGTGTAGCGACGGGTTCAAGGTGCTGCGCGTGATGGACCTGCGTTGCTTCCTGC	G00000966167	3	303	410	()	((361, Seq('CCTG'), Seq('C')),)	ACGCCCCCCGCGCTGCCCGCCGGCGCCGAAGAAGCCGAGGCTGCTGCTAGGGTGTAGCCTGGACGGGTTCAAGGTGCTGCGCGTGATGGACCTGCGTTGCTTCCTGC ||||||||||||||||||||||||||||||||||||||||||||||||||||||||||---|||||||||||||||||||||||||||||||||||||||||||||| ACGCCCCCCGCGCTGCCCGCCGGCGCCGAAGAAGCCGAGGCTGCTGCTAGGGTGTAGC---GACGGGTTCAAGGTGCTGCGCGTGATGGACCTGCGTTGCTTCCTGC	TRUE	nan	TRUE	-1:3D:CCTG-C	364	TRUE	NA	NA	NA	NA	NA	NA	NA	NA	NA	2.04	2.36	2.66	NA	NA	NA	NA	NA	NA	NA	NA	NA	NA	NA	NA	NA	NA	NA	NA	NA	NA	NA	NA	NA	NA
B104.G00000966167	B104.G00000966167_2	ACGCCCCCCGCGCTGCCCGCCGGCGCCGAAGAAGCCGAGGCTGCTGCTAGGGTGTGACGGGTTCAAGGTGCTGCGCGTGATGGACCTGCGTTGCTTCCTGC	G00000966167	6	303	410	()	((358, Seq('TAGCCTG'), Seq('T')),)	ACGCCCCCCGCGCTGCCCGCCGGCGCCGAAGAAGCCGAGGCTGCTGCTAGGGTGTAGCCTGGACGGGTTCAAGGTGCTGCGCGTGATGGACCTGCGTTGCTTCCTGC |||||||||||||||||||||||||||||||||||||||||||||||||||||||------|||||||||||||||||||||||||||||||||||||||||||||| ACGCCCCCCGCGCTGCCCGCCGGCGCCGAAGAAGCCGAGGCTGCTGCTAGGGTGT------GACGGGTTCAAGGTGCTGCGCGTGATGGACCTGCGTTGCTTCCTGC	TRUE	nan	TRUE	-4:6D:TAGCCTG-T	364	TRUE	NA	NA	NA	NA	NA	NA	NA	NA	NA	1.22	1.28	NA	NA	NA	NA	NA	NA	NA	NA	NA	NA	NA	NA	NA	NA	NA	NA	NA	NA	NA	NA	NA	NA	NA
B104.G00000966167	B104.G00000966167_2	ACGCCCCCCGCGCTGCCCGCCGGCGCCGAAGAAGCCGAGGCTGCTGCTAGGGTGACGGGTTCAAGGTGCTGCGCGTGATGGACCTGCGTTGCTTCCTGC	G00000966167	8	303	410	()	((356, Seq('TGTAGCCTG'), Seq('T')),)	ACGCCCCCCGCGCTGCCCGCCGGCGCCGAAGAAGCCGAGGCTGCTGCTAGGGTGTAGCCTGGACGGGTTCAAGGTGCTGCGCGTGATGGACCTGCGTTGCTTCCTGC |||||||||||||||||||||||||||||||||||||||||||||||||||||--------|||||||||||||||||||||||||||||||||||||||||||||| ACGCCCCCCGCGCTGCCCGCCGGCGCCGAAGAAGCCGAGGCTGCTGCTAGGGT--------GACGGGTTCAAGGTGCTGCGCGTGATGGACCTGCGTTGCTTCCTGC	TRUE	nan	TRUE	-6:8D:TGTAGCCTG-T	364	TRUE	NA	NA	NA	NA	NA	NA	NA	NA	NA	2.58	2.36	1.93	NA	NA	NA	NA	NA	NA	NA	NA	NA	NA	NA	NA	NA	NA	NA	NA	NA	NA	NA	NA	NA	NA
B104.G00000966167	B104.G00000966167_2	ACGCCCCCCGCGCTGCCCGCCGGCGCCGAAGAAGCCGAGGCTGCTGCTAGGGTGTAGCCTGGGACGGGTTCAAGGTGCTGCGCGTGATGGACCTGCGTTGCTTCCTGC	G00000966167	-1	303	410	()	((363, Seq('T'), Seq('TG')),)	ACGCCCCCCGCGCTGCCCGCCGGCGCCGAAGAAGCCGAGGCTGCTGCTAGGGTGTAGCCT-GGACGGGTTCAAGGTGCTGCGCGTGATGGACCTGCGTTGCTTCCTGC ||||||||||||||||||||||||||||||||||||||||||||||||||||||||||||-||||||||||||||||||||||||||||||||||||||||||||||| ACGCCCCCCGCGCTGCCCGCCGGCGCCGAAGAAGCCGAGGCTGCTGCTAGGGTGTAGCCTGGGACGGGTTCAAGGTGCTGCGCGTGATGGACCTGCGTTGCTTCCTGC	TRUE	nan	TRUE	1:1I:T-TG	364	TRUE	NA	NA	NA	NA	NA	NA	NA	NA	NA	1.36	NA	NA	NA	NA	NA	NA	NA	NA	NA	NA	NA	NA	NA	NA	NA	NA	NA	NA	NA	NA	NA	NA	NA	NA
B104.G00000966167	B104.G00000966167_2	ACGCCCCCCGCGCTGCCCGCCGGCGCCGAAGAAGCCGAGGCTGCTGCTAGGGTGTAGCCTGGACGGGTTCAAGGAGCTGCGCGTGATGGACCTGCGTTGCTTCCTGC	G00000966167	0	303	410	((377, 'T', 'A'),)	()	ACGCCCCCCGCGCTGCCCGCCGGCGCCGAAGAAGCCGAGGCTGCTGCTAGGGTGTAGCCTGGACGGGTTCAAGGTGCTGCGCGTGATGGACCTGCGTTGCTTCCTGC ||||||||||||||||||||||||||||||||||||||||||||||||||||||||||||||||||||||||||.|||||||||||||||||||||||||||||||| ACGCCCCCCGCGCTGCCCGCCGGCGCCGAAGAAGCCGAGGCTGCTGCTAGGGTGTAGCCTGGACGGGTTCAAGGAGCTGCGCGTGATGGACCTGCGTTGCTTCCTGC	nan	FALSE	FALSE	15:S:T-A	364	FALSE	NA	NA	NA	NA	NA	NA	NA	NA	NA	NA	NA	NA	NA	NA	NA	NA	NA	NA	NA	NA	NA	NA	NA	NA	NA	NA	NA	NA	NA	NA	NA	NA	NA	1.56
B104.G00000966167	B104.G00000966167_2	ACGCCCCCCGCGCTGCCCGCCGGCGCCGAAGAAGCCGAGGCTGCTGCTAGGGTGTAGCCTTGACGGGTTCAAGGTGCTGCGCGTGATGGACCTGCGTTGCTTCCTGC	G00000966167	0	303	410	((363, 'G', 'T'),)	()	ACGCCCCCCGCGCTGCCCGCCGGCGCCGAAGAAGCCGAGGCTGCTGCTAGGGTGTAGCCTGGACGGGTTCAAGGTGCTGCGCGTGATGGACCTGCGTTGCTTCCTGC ||||||||||||||||||||||||||||||||||||||||||||||||||||||||||||.|||||||||||||||||||||||||||||||||||||||||||||| ACGCCCCCCGCGCTGCCCGCCGGCGCCGAAGAAGCCGAGGCTGCTGCTAGGGTGTAGCCTTGACGGGTTCAAGGTGCTGCGCGTGATGGACCTGCGTTGCTTCCTGC	nan	TRUE	TRUE	1:S:G-T	364	TRUE	NA	NA	NA	NA	NA	NA	NA	NA	NA	NA	NA	NA	NA	NA	1.35	NA	NA	NA	NA	NA	NA	NA	NA	NA	NA	NA	NA	NA	NA	NA	NA	NA	NA	NA
B104.G00000966167	B104.G00000966167_2	ACGCCCCCCGCGCTGCCCGCCGGCGCCGAAGAAGCCGAGGCTGCTGCTAGGGTGTAGCCTGGACGGGTTCAATGTGCTGCGCGTGATGGACCTGCGTTGCTTCCTGC	G00000966167	0	303	410	((375, 'G', 'T'),)	()	ACGCCCCCCGCGCTGCCCGCCGGCGCCGAAGAAGCCGAGGCTGCTGCTAGGGTGTAGCCTGGACGGGTTCAAGGTGCTGCGCGTGATGGACCTGCGTTGCTTCCTGC ||||||||||||||||||||||||||||||||||||||||||||||||||||||||||||||||||||||||.|||||||||||||||||||||||||||||||||| ACGCCCCCCGCGCTGCCCGCCGGCGCCGAAGAAGCCGAGGCTGCTGCTAGGGTGTAGCCTGGACGGGTTCAATGTGCTGCGCGTGATGGACCTGCGTTGCTTCCTGC	nan	FALSE	FALSE	13:S:G-T	364	FALSE	NA	NA	NA	NA	NA	NA	NA	NA	NA	NA	NA	NA	NA	NA	1.35	NA	NA	NA	NA	NA	NA	NA	NA	NA	NA	NA	NA	NA	NA	NA	NA	NA	NA	NA
B104.G00000966167	B104.G00000966167_2	ACGCCCCCCGCGCTGCCCGCCGGCGCCGAAGAAGCCGAGGCTGCTGCTAGGCTGTAGCCTGGACGGGTTCAAGGTGCTGCGCGTGATGGACCTGCGTTGCTTCCTGC	G00000966167	0	303	410	((354, 'G', 'C'),)	()	ACGCCCCCCGCGCTGCCCGCCGGCGCCGAAGAAGCCGAGGCTGCTGCTAGGGTGTAGCCTGGACGGGTTCAAGGTGCTGCGCGTGATGGACCTGCGTTGCTTCCTGC |||||||||||||||||||||||||||||||||||||||||||||||||||.||||||||||||||||||||||||||||||||||||||||||||||||||||||| ACGCCCCCCGCGCTGCCCGCCGGCGCCGAAGAAGCCGAGGCTGCTGCTAGGCTGTAGCCTGGACGGGTTCAAGGTGCTGCGCGTGATGGACCTGCGTTGCTTCCTGC	nan	TRUE	TRUE	-8:S:G-C	364	TRUE	NA	NA	NA	NA	NA	NA	NA	NA	NA	NA	NA	NA	NA	NA	NA	NA	NA	NA	NA	NA	NA	NA	NA	NA	NA	NA	NA	NA	NA	NA	NA	NA	NA	1.56
B104.G00000966167	B104.G00000966167_2	ACGCCCCCCGCGCTGCCCGCCGGCGCCGAAGAAGCCGAGGCTGCTGCTTGGGTGTAGCCTGGACGGGTTCAAGGTGCTGGGGGTTTTTGACCTGCGTTGCTTCCTGC	G00000966167	0	303	410	((351, 'A', 'T'),)	((382, Seq('GCGCGTGAT'), Seq('G')), (391, Seq('G'), Seq('GGGGTTTTT')))	ACGCCCCCCGCGCTGCCCGCCGGCGCCGAAGAAGCCGAGGCTGCTGCTAGGGTGTAGCCTGGACGGGTTCAAGGTGCTGCGCGTGATG--------GACCTGCGTTGCTTCCTGC ||||||||||||||||||||||||||||||||||||||||||||||||.||||||||||||||||||||||||||||||--------|--------||||||||||||||||||| ACGCCCCCCGCGCTGCCCGCCGGCGCCGAAGAAGCCGAGGCTGCTGCTTGGGTGTAGCCTGGACGGGTTCAAGGTGCTG--------GGGGTTTTTGACCTGCGTTGCTTCCTGC	FALSE	FALSE	FALSE	20:8D:GCGCGTGAT-G,29:8I:G-GGGGTTTTT,-11:S:A-T	364	FALSE	NA	NA	NA	NA	NA	NA	NA	NA	NA	NA	NA	NA	NA	NA	NA	NA	NA	NA	NA	NA	NA	NA	NA	NA	NA	NA	NA	NA	NA	NA	NA	NA	NA	1.56
B104.G00000966167	B104.G00000966167_2	ACGCCCCCCGCGCTGCCCGCCGGCGCCGAAGAAGCCGAGGCTGCTGCTAGGGTTTAGCCTGGACGGGTTCAAGGTGCTGCGCGTGATGGACCTGCGTTGCTTCCTGC	G00000966167	0	303	410	((356, 'G', 'T'),)	()	ACGCCCCCCGCGCTGCCCGCCGGCGCCGAAGAAGCCGAGGCTGCTGCTAGGGTGTAGCCTGGACGGGTTCAAGGTGCTGCGCGTGATGGACCTGCGTTGCTTCCTGC |||||||||||||||||||||||||||||||||||||||||||||||||||||.||||||||||||||||||||||||||||||||||||||||||||||||||||| ACGCCCCCCGCGCTGCCCGCCGGCGCCGAAGAAGCCGAGGCTGCTGCTAGGGTTTAGCCTGGACGGGTTCAAGGTGCTGCGCGTGATGGACCTGCGTTGCTTCCTGC	nan	TRUE	TRUE	-6:S:G-T	364	TRUE	NA	NA	NA	NA	NA	NA	NA	NA	NA	NA	NA	NA	NA	NA	1.35	NA	NA	NA	NA	NA	NA	NA	NA	NA	NA	NA	NA	NA	NA	NA	NA	NA	NA	NA
B104.G00000966167	B104.G00000966167_2	ACGCCCGCCGCGCTGCCCGCCGGCGCCGAAGAAGCCGAGGCGGCTGCTAGGCTGTAGCCTGGACGGGTTCAAGGTGCTGCGCGTGATGGACCTGCGTTGCTTCCTGC	G00000966167	0	303	410	((309, 'C', 'G'), (344, 'T', 'G'), (354, 'G', 'C'))	()	ACGCCCCCCGCGCTGCCCGCCGGCGCCGAAGAAGCCGAGGCTGCTGCTAGGGTGTAGCCTGGACGGGTTCAAGGTGCTGCGCGTGATGGACCTGCGTTGCTTCCTGC ||||||.||||||||||||||||||||||||||||||||||.|||||||||.||||||||||||||||||||||||||||||||||||||||||||||||||||||| ACGCCCGCCGCGCTGCCCGCCGGCGCCGAAGAAGCCGAGGCGGCTGCTAGGCTGTAGCCTGGACGGGTTCAAGGTGCTGCGCGTGATGGACCTGCGTTGCTTCCTGC	nan	TRUE	TRUE	-53:S:C-G,-18:S:T-G,-8:S:G-C	364	TRUE	NA	NA	NA	NA	NA	NA	NA	NA	NA	NA	NA	NA	NA	NA	1.35	NA	NA	NA	NA	NA	NA	NA	NA	NA	NA	NA	NA	NA	NA	NA	NA	NA	NA	NA
B104.G00000966167	B104.G00000966167_2	ACGCCCCCCGCGCTGCCCGCCGGCGCCGAAGAAGCCGAGGCTGCTTCTAGGGTGTAACCTGGACGGGTTCAAGGTGCTGCGCGTGATGGACCTGCGTTGCTTCCTGC	G00000966167	0	303	410	((348, 'G', 'T'), (359, 'G', 'A'))	()	ACGCCCCCCGCGCTGCCCGCCGGCGCCGAAGAAGCCGAGGCTGCTGCTAGGGTGTAGCCTGGACGGGTTCAAGGTGCTGCGCGTGATGGACCTGCGTTGCTTCCTGC |||||||||||||||||||||||||||||||||||||||||||||.||||||||||.|||||||||||||||||||||||||||||||||||||||||||||||||| ACGCCCCCCGCGCTGCCCGCCGGCGCCGAAGAAGCCGAGGCTGCTTCTAGGGTGTAACCTGGACGGGTTCAAGGTGCTGCGCGTGATGGACCTGCGTTGCTTCCTGC	nan	TRUE	TRUE	-14:S:G-T,-3:S:G-A	364	TRUE	NA	NA	NA	NA	NA	NA	NA	NA	NA	NA	NA	NA	NA	NA	1.35	NA	NA	NA	NA	NA	NA	NA	NA	NA	NA	NA	NA	NA	NA	NA	NA	NA	NA	NA
B104.G00001347442	B104.G00001347442_1	GGTGGGGAGGTTCCCCGGCGGCTACCACCGGTTCATGGAGCTGGACAGCGCGTTGGGCATGGTCAGTGGCGCAATGGCGCTGCCGTATAAC	G00001347442	ref	2208	2299	nan	nan	nan	nan	nan	nan	ref	2228	nan	100	100	100	100	100	100	100	100	100	77.9	76.44	75.56	100	100	100	100	100	100	100	100	100	100	100	100	100	100	100	100	100	100	100	100	100	100
B104.G00001347442	B104.G00001347442_1	GGTGGGGAGGTTCCCCGGCGACCACCGGTTCATGGAGCTGGACAGCGCGTTGGGCATGGTCAGTGGCGCAATGGCGCTGCCGTATAAC	G00001347442	3	2208	2299	()	((2228, Seq('GGCT'), Seq('G')),)	GGTGGGGAGGTTCCCCGGCGGCTACCACCGGTTCATGGAGCTGGACAGCGCGTTGGGCATGGTCAGTGGCGCAATGGCGCTGCCGTATAAC ||||||||||||||||||||---|||||||||||||||||||||||||||||||||||||||||||||||||||||||||||||||||||| GGTGGGGAGGTTCCCCGGCG---ACCACCGGTTCATGGAGCTGGACAGCGCGTTGGGCATGGTCAGTGGCGCAATGGCGCTGCCGTATAAC	TRUE	nan	TRUE	-2:3D:GGCT-G	2228	TRUE	NA	NA	NA	NA	NA	NA	NA	NA	NA	3.24	4.07	4.45	NA	NA	NA	NA	NA	NA	NA	NA	NA	NA	NA	NA	NA	NA	NA	NA	NA	NA	NA	NA	NA	NA
B104.G00001347442	B104.G00001347442_1	GGTGGGGAGGTTCCCCGGCGCTACCACCGGTTCATGGAGCTGGACAGCGCGTTGGGCATGGTCAGTGGCGCAATGGCGCTGCCGTATAAC	G00001347442	1	2208	2299	()	((2227, Seq('CG'), Seq('C')),)	GGTGGGGAGGTTCCCCGGCGGCTACCACCGGTTCATGGAGCTGGACAGCGCGTTGGGCATGGTCAGTGGCGCAATGGCGCTGCCGTATAAC |||||||||||||||||||-||||||||||||||||||||||||||||||||||||||||||||||||||||||||||||||||||||||| GGTGGGGAGGTTCCCCGGC-GCTACCACCGGTTCATGGAGCTGGACAGCGCGTTGGGCATGGTCAGTGGCGCAATGGCGCTGCCGTATAAC	TRUE	nan	TRUE	-1:1D:CG-C	2228	TRUE	NA	NA	NA	NA	NA	NA	NA	NA	NA	7.46	7.39	8.16	NA	NA	NA	NA	NA	NA	NA	NA	NA	NA	NA	NA	NA	NA	NA	NA	NA	NA	NA	NA	NA	NA
B104.G00001347442	B104.G00001347442_1	GGTGGGGAGGTTCCCCGGCGTACCACCGGTTCATGGAGCTGGACAGCGCGTTGGGCATGGTCAGTGGCGCAATGGCGCTGCCGTATAAC	G00001347442	2	2208	2299	()	((2228, Seq('GGC'), Seq('G')),)	GGTGGGGAGGTTCCCCGGCGGCTACCACCGGTTCATGGAGCTGGACAGCGCGTTGGGCATGGTCAGTGGCGCAATGGCGCTGCCGTATAAC ||||||||||||||||||||--||||||||||||||||||||||||||||||||||||||||||||||||||||||||||||||||||||| GGTGGGGAGGTTCCCCGGCG--TACCACCGGTTCATGGAGCTGGACAGCGCGTTGGGCATGGTCAGTGGCGCAATGGCGCTGCCGTATAAC	TRUE	nan	TRUE	-2:2D:GGC-G	2228	TRUE	NA	NA	NA	NA	NA	NA	NA	NA	NA	4.43	4.99	3.93	NA	NA	NA	NA	NA	NA	NA	NA	NA	NA	NA	NA	NA	NA	NA	NA	NA	NA	NA	NA	NA	NA
B104.G00001347442	B104.G00001347442_1	GGTGGGGAGGTTCCCCGGCGCACCGGTTCATGGAGCTGGACAGCGCGTTGGGCATGGTCAGTGGCGCAATGGCGCTGCCGTATAAC	G00001347442	5	2208	2299	()	((2228, Seq('GGCTAC'), Seq('G')),)	GGTGGGGAGGTTCCCCGGCGGCTACCACCGGTTCATGGAGCTGGACAGCGCGTTGGGCATGGTCAGTGGCGCAATGGCGCTGCCGTATAAC ||||||||||||||||||||-----|||||||||||||||||||||||||||||||||||||||||||||||||||||||||||||||||| GGTGGGGAGGTTCCCCGGCG-----CACCGGTTCATGGAGCTGGACAGCGCGTTGGGCATGGTCAGTGGCGCAATGGCGCTGCCGTATAAC	TRUE	nan	TRUE	-2:5D:GGCTAC-G	2228	TRUE	NA	NA	NA	NA	NA	NA	NA	NA	NA	1.55	1.76	1.3	NA	NA	NA	NA	NA	NA	NA	NA	NA	NA	NA	NA	NA	NA	NA	NA	NA	NA	NA	NA	NA	NA
B104.G00001347442	B104.G00001347442_1	GGTGGGGAGGTTCCCCGGCGCCACCGGTTCATGGAGCTGGACAGCGCGTTGGGCATGGTCAGTGGCGCAATGGCGCTGCCGTATAAC	G00001347442	4	2208	2299	()	((2228, Seq('GGCTA'), Seq('G')),)	GGTGGGGAGGTTCCCCGGCGGCTACCACCGGTTCATGGAGCTGGACAGCGCGTTGGGCATGGTCAGTGGCGCAATGGCGCTGCCGTATAAC ||||||||||||||||||||----||||||||||||||||||||||||||||||||||||||||||||||||||||||||||||||||||| GGTGGGGAGGTTCCCCGGCG----CCACCGGTTCATGGAGCTGGACAGCGCGTTGGGCATGGTCAGTGGCGCAATGGCGCTGCCGTATAAC	TRUE	nan	TRUE	-2:4D:GGCTA-G	2228	TRUE	NA	NA	NA	NA	NA	NA	NA	NA	NA	4.03	3.62	3.62	NA	NA	NA	NA	NA	NA	NA	NA	NA	NA	NA	NA	NA	NA	NA	NA	NA	NA	NA	NA	NA	NA
B104.G00001347442	B104.G00001347442_1	GGTGGGGAGGTTCCCCGGCGAGCTACCACCGGTTCATGGAGCTGGACAGCGCGTTGGGCATGGTCAGTGGCGCAATGGCGCTGCCGTATAAC	G00001347442	-1	2208	2299	()	((2228, Seq('G'), Seq('GA')),)	GGTGGGGAGGTTCCCCGGCG-GCTACCACCGGTTCATGGAGCTGGACAGCGCGTTGGGCATGGTCAGTGGCGCAATGGCGCTGCCGTATAAC ||||||||||||||||||||-||||||||||||||||||||||||||||||||||||||||||||||||||||||||||||||||||||||| GGTGGGGAGGTTCCCCGGCGAGCTACCACCGGTTCATGGAGCTGGACAGCGCGTTGGGCATGGTCAGTGGCGCAATGGCGCTGCCGTATAAC	TRUE	nan	TRUE	-2:1I:G-GA	2228	TRUE	NA	NA	NA	NA	NA	NA	NA	NA	NA	1.39	1.68	1.75	NA	NA	NA	NA	NA	NA	NA	NA	NA	NA	NA	NA	NA	NA	NA	NA	NA	NA	NA	NA	NA	NA
B104.G00001347442	B104.G00001347442_1	GGTGGGGAGGTTCCCCGGCGTGCTACCACCGGTTCATGGAGCTGGACAGCGCGTTGGGCATGGTCAGTGGCGCAATGGCGCTGCCGTATAAC	G00001347442	-1	2208	2299	()	((2228, Seq('G'), Seq('GT')),)	GGTGGGGAGGTTCCCCGGCG-GCTACCACCGGTTCATGGAGCTGGACAGCGCGTTGGGCATGGTCAGTGGCGCAATGGCGCTGCCGTATAAC ||||||||||||||||||||-||||||||||||||||||||||||||||||||||||||||||||||||||||||||||||||||||||||| GGTGGGGAGGTTCCCCGGCGTGCTACCACCGGTTCATGGAGCTGGACAGCGCGTTGGGCATGGTCAGTGGCGCAATGGCGCTGCCGTATAAC	TRUE	nan	TRUE	-2:1I:G-GT	2228	TRUE	NA	NA	NA	NA	NA	NA	NA	NA	NA	NA	NA	1.2	NA	NA	NA	NA	NA	NA	NA	NA	NA	NA	NA	NA	NA	NA	NA	NA	NA	NA	NA	NA	NA	NA
B104.G00001350775	B104.G00001350775_1	GTTCCCTTGCTGCGTGGCCCGCGCGCTCGAGTGTGTTTTCGTGTCCGCCGTTCGTCTACAGTGCCGCACCAACGAGCTCGCTAGATTCTGCGGTACTATTATAAAA	G00001350775	ref	1216	1322	nan	nan	nan	nan	nan	nan	ref	1269	nan	100	100	100	100	100	98.75	100	100	100	62.47	65.06	68.2	100	100	100	100	100	100	100	100	100	100	100	100	100	100	100	100	100	100	100	100	100	100
B104.G00001350775	B104.G00001350775_1	GTTCCCTTGCTGCGTGGCCCGCGCGCTCGAGTGTGTTTTCGTGTCCACCGTTCGTCTACAGTGCCGCACCAACGAGCTCGCTAGATTCTGCGGTACTATTATAAAA	G00001350775	0	1216	1322	((1262, 'G', 'A'),)	()	GTTCCCTTGCTGCGTGGCCCGCGCGCTCGAGTGTGTTTTCGTGTCCGCCGTTCGTCTACAGTGCCGCACCAACGAGCTCGCTAGATTCTGCGGTACTATTATAAAA ||||||||||||||||||||||||||||||||||||||||||||||.||||||||||||||||||||||||||||||||||||||||||||||||||||||||||| GTTCCCTTGCTGCGTGGCCCGCGCGCTCGAGTGTGTTTTCGTGTCCACCGTTCGTCTACAGTGCCGCACCAACGAGCTCGCTAGATTCTGCGGTACTATTATAAAA	nan	TRUE	TRUE	5:S:G-A	1269	TRUE	NA	NA	NA	NA	NA	1.3	NA	NA	NA	NA	NA	NA	NA	NA	NA	NA	NA	NA	NA	NA	NA	NA	NA	NA	NA	NA	NA	NA	NA	NA	NA	NA	NA	NA
B104.G00001350775	B104.G00001350775_1	GTTCCCTTGCTGCGTGGCCCGCGCGCTCGAGTGTGTTTTCGTGTCCGCCGTTCTCTACAGTGCCGCACCAACGAGCTCGCTAGATTCTGCGGTACTATTATAAAA	G00001350775	1	1216	1322	()	((1269, Seq('CG'), Seq('C')),)	GTTCCCTTGCTGCGTGGCCCGCGCGCTCGAGTGTGTTTTCGTGTCCGCCGTTCGTCTACAGTGCCGCACCAACGAGCTCGCTAGATTCTGCGGTACTATTATAAAA |||||||||||||||||||||||||||||||||||||||||||||||||||||-|||||||||||||||||||||||||||||||||||||||||||||||||||| GTTCCCTTGCTGCGTGGCCCGCGCGCTCGAGTGTGTTTTCGTGTCCGCCGTTC-TCTACAGTGCCGCACCAACGAGCTCGCTAGATTCTGCGGTACTATTATAAAA	TRUE	nan	TRUE	-2:1D:CG-C	1269	TRUE	NA	NA	NA	NA	NA	NA	NA	NA	NA	5.99	4.42	4.74	NA	NA	NA	NA	NA	NA	NA	NA	NA	NA	NA	NA	NA	NA	NA	NA	NA	NA	NA	NA	NA	NA
B104.G00001350775	B104.G00001350775_1	GTTCCCTTGCTGCGTGGCCCGCGCGCTCGAGTGTGTTTTCGTGTCCGCCGTTCGACAGTGCCGCACCAACGAGCTCGCTAGATTCTGCGGTACTATTATAAAA	G00001350775	3	1216	1322	()	((1270, Seq('GTCT'), Seq('G')),)	GTTCCCTTGCTGCGTGGCCCGCGCGCTCGAGTGTGTTTTCGTGTCCGCCGTTCGTCTACAGTGCCGCACCAACGAGCTCGCTAGATTCTGCGGTACTATTATAAAA ||||||||||||||||||||||||||||||||||||||||||||||||||||||---||||||||||||||||||||||||||||||||||||||||||||||||| GTTCCCTTGCTGCGTGGCCCGCGCGCTCGAGTGTGTTTTCGTGTCCGCCGTTCG---ACAGTGCCGCACCAACGAGCTCGCTAGATTCTGCGGTACTATTATAAAA	TRUE	nan	TRUE	-3:3D:GTCT-G	1269	TRUE	NA	NA	NA	NA	NA	NA	NA	NA	NA	3.5	2.9	3.24	NA	NA	NA	NA	NA	NA	NA	NA	NA	NA	NA	NA	NA	NA	NA	NA	NA	NA	NA	NA	NA	NA
B104.G00001350775	B104.G00001350775_1	GTTCCCTTGCTGCGTGGCCCGCGCGCTCGAGTGTGTTTTCGTGTCCGCCGTTCGTACAGTGCCGCACCAACGAGCTCGCTAGATTCTGCGGTACTATTATAAAA	G00001350775	2	1216	1322	()	((1270, Seq('GTC'), Seq('G')),)	GTTCCCTTGCTGCGTGGCCCGCGCGCTCGAGTGTGTTTTCGTGTCCGCCGTTCGTCTACAGTGCCGCACCAACGAGCTCGCTAGATTCTGCGGTACTATTATAAAA ||||||||||||||||||||||||||||||||||||||||||||||||||||||--|||||||||||||||||||||||||||||||||||||||||||||||||| GTTCCCTTGCTGCGTGGCCCGCGCGCTCGAGTGTGTTTTCGTGTCCGCCGTTCG--TACAGTGCCGCACCAACGAGCTCGCTAGATTCTGCGGTACTATTATAAAA	TRUE	nan	TRUE	-3:2D:GTC-G	1269	TRUE	NA	NA	NA	NA	NA	NA	NA	NA	NA	3.9	4.38	2.49	NA	NA	NA	NA	NA	NA	NA	NA	NA	NA	NA	NA	NA	NA	NA	NA	NA	NA	NA	NA	NA	NA
B104.G00001350775	B104.G00001350775_1	GTTCCCTTGCTGCGTGGCCCGCGCGCTCGAGTGTGTTTTCGTGTCCGCCGTTCTACAGTGCCGCACCAACGAGCTCGCTAGATTCTGCGGTACTATTATAAAA	G00001350775	3	1216	1322	()	((1267, Seq('TTCG'), Seq('T')),)	GTTCCCTTGCTGCGTGGCCCGCGCGCTCGAGTGTGTTTTCGTGTCCGCCGTTCGTCTACAGTGCCGCACCAACGAGCTCGCTAGATTCTGCGGTACTATTATAAAA |||||||||||||||||||||||||||||||||||||||||||||||||||---|||||||||||||||||||||||||||||||||||||||||||||||||||| GTTCCCTTGCTGCGTGGCCCGCGCGCTCGAGTGTGTTTTCGTGTCCGCCGT---TCTACAGTGCCGCACCAACGAGCTCGCTAGATTCTGCGGTACTATTATAAAA	TRUE	nan	TRUE	0:3D:TTCG-T	1269	TRUE	NA	NA	NA	NA	NA	NA	NA	NA	NA	6.66	6.26	6.05	NA	NA	NA	NA	NA	NA	NA	NA	NA	NA	NA	NA	NA	NA	NA	NA	NA	NA	NA	NA	NA	NA
B104.G00001350775	B104.G00001350775_1	GTTCCCTTGCTGCGTGGCCCGCGCGCTCGAGTGTGTTTTCGTGTCCGCCGTTCACAGTGCCGCACCAACGAGCTCGCTAGATTCTGCGGTACTATTATAAAA	G00001350775	4	1216	1322	()	((1269, Seq('CGTCT'), Seq('C')),)	GTTCCCTTGCTGCGTGGCCCGCGCGCTCGAGTGTGTTTTCGTGTCCGCCGTTCGTCTACAGTGCCGCACCAACGAGCTCGCTAGATTCTGCGGTACTATTATAAAA |||||||||||||||||||||||||||||||||||||||||||||||||||||----||||||||||||||||||||||||||||||||||||||||||||||||| GTTCCCTTGCTGCGTGGCCCGCGCGCTCGAGTGTGTTTTCGTGTCCGCCGTTC----ACAGTGCCGCACCAACGAGCTCGCTAGATTCTGCGGTACTATTATAAAA	TRUE	nan	TRUE	-2:4D:CGTCT-C	1269	TRUE	NA	NA	NA	NA	NA	NA	NA	NA	NA	6.52	6.22	7.01	NA	NA	NA	NA	NA	NA	NA	NA	NA	NA	NA	NA	NA	NA	NA	NA	NA	NA	NA	NA	NA	NA
B104.G00001350775	B104.G00001350775_1	GTTCCCTTGCTGCGTGGCCCGCGCGCTCGAGTGTGTTTTCGTGTCCGCCGTTCAGTGCCGCACCAACGAGCTCGCTAGATTCTGCGGTACTATTATAAAA	G00001350775	6	1216	1322	()	((1268, Seq('TCGTCTA'), Seq('T')),)	GTTCCCTTGCTGCGTGGCCCGCGCGCTCGAGTGTGTTTTCGTGTCCGCCGTTCGTCTACAGTGCCGCACCAACGAGCTCGCTAGATTCTGCGGTACTATTATAAAA ||||||||||||||||||||||||||||||||||||||||||||||||||||------|||||||||||||||||||||||||||||||||||||||||||||||| GTTCCCTTGCTGCGTGGCCCGCGCGCTCGAGTGTGTTTTCGTGTCCGCCGTT------CAGTGCCGCACCAACGAGCTCGCTAGATTCTGCGGTACTATTATAAAA	TRUE	nan	TRUE	-1:6D:TCGTCTA-T	1269	TRUE	NA	NA	NA	NA	NA	NA	NA	NA	NA	2.02	1.43	1.55	NA	NA	NA	NA	NA	NA	NA	NA	NA	NA	NA	NA	NA	NA	NA	NA	NA	NA	NA	NA	NA	NA
B104.G00001350775	B104.G00001350775_1	GTTCCCTTGCTGCGTGGCCCGCGCGCTCGAGTGTGTTTTCGTGTCCGCCGTTCGGTCTACAGTGCCGCACCAACGAGCTCGCTAGATTCTGCGGTACTATTATAAAA	G00001350775	-1	1216	1322	()	((1269, Seq('C'), Seq('CG')),)	GTTCCCTTGCTGCGTGGCCCGCGCGCTCGAGTGTGTTTTCGTGTCCGCCGTTC-GTCTACAGTGCCGCACCAACGAGCTCGCTAGATTCTGCGGTACTATTATAAAA |||||||||||||||||||||||||||||||||||||||||||||||||||||-||||||||||||||||||||||||||||||||||||||||||||||||||||| GTTCCCTTGCTGCGTGGCCCGCGCGCTCGAGTGTGTTTTCGTGTCCGCCGTTCGGTCTACAGTGCCGCACCAACGAGCTCGCTAGATTCTGCGGTACTATTATAAAA	TRUE	nan	TRUE	-2:1I:C-CG	1269	TRUE	NA	NA	NA	NA	NA	NA	NA	NA	NA	7.54	7.28	5.49	NA	NA	NA	NA	NA	NA	NA	NA	NA	NA	NA	NA	NA	NA	NA	NA	NA	NA	NA	NA	NA	NA
B104.G00001350775	B104.G00001350775_1	GTTCCCTTGCTGCGTGGCCCGCGCGCTCGAGTGTGTTTTCGTGTCCGCCGTTTACAGTGCCGCACCAACGAGCTCGCTAGATTCTGCGGTACTATTATAAAA	G00001350775	4	1216	1322	()	((1268, Seq('TCGTC'), Seq('T')),)	GTTCCCTTGCTGCGTGGCCCGCGCGCTCGAGTGTGTTTTCGTGTCCGCCGTTCGTCTACAGTGCCGCACCAACGAGCTCGCTAGATTCTGCGGTACTATTATAAAA ||||||||||||||||||||||||||||||||||||||||||||||||||||----|||||||||||||||||||||||||||||||||||||||||||||||||| GTTCCCTTGCTGCGTGGCCCGCGCGCTCGAGTGTGTTTTCGTGTCCGCCGTT----TACAGTGCCGCACCAACGAGCTCGCTAGATTCTGCGGTACTATTATAAAA	TRUE	nan	TRUE	-1:4D:TCGTC-T	1269	TRUE	NA	NA	NA	NA	NA	NA	NA	NA	NA	1.35	2.03	1.2	NA	NA	NA	NA	NA	NA	NA	NA	NA	NA	NA	NA	NA	NA	NA	NA	NA	NA	NA	NA	NA	NA
B104.G00001727303	B104.G00001727303_2	CCTGACACTGACCGCCGTCTCCGTCGCCTGCTGGTCCAGTCCACTCCGCTGCCGACGTCGTCGTCTCGTCTCTCTCTCTCTCTTTTTTCCCTC	G00001727303	ref	646	739	nan	nan	nan	nan	nan	nan	ref	672	nan	100	100	100	98.3	98.75	96.9	100	97.4	95.8	61.97	61.03	64.5	100	98.75	100	100	100	100	100	98.75	98.4	100	98.9	97.6	100	100	100	100	98.5	100	98.75	100	98.3	98.5
B104.G00001727303	B104.G00001727303_2	CCTGACACTGACCGCCGTCTCCGTCGCCTGCTGGTCCAGTCCACTCCGCTGCCGACGTCGTCGTCTCGTCTCTCTCTCTCTTTTTTCCCTC	G00001727303	2	646	739	()	((714, Seq('GTC'), Seq('G')),)	CCTGACACTGACCGCCGTCTCCGTCGCCTGCTGGTCCAGTCCACTCCGCTGCCGACGTCGTCGTCTCGTCTCTCTCTCTCTCTTTTTTCCCTC ||||||||||||||||||||||||||||||||||||||||||||||||||||||||||||||||||||--||||||||||||||||||||||| CCTGACACTGACCGCCGTCTCCGTCGCCTGCTGGTCCAGTCCACTCCGCTGCCGACGTCGTCGTCTCG--TCTCTCTCTCTCTTTTTTCCCTC	FALSE	nan	FALSE	-44:2D:GTC-G	672	FALSE	NA	NA	NA	1.66	1.26	3.14	NA	2.65	4.17	NA	2.17	1.4	NA	1.24	NA	NA	NA	NA	NA	1.27	1.54	NA	1.11	2.42	NA	NA	NA	NA	1.53	NA	1.21	NA	1.65	1.52
B104.G00001727303	B104.G00001727303_2	CCTGACACTGACCGCCGTCTCCGTCGACCTGCTGGTCCAGTCCACTCCGCTGCCGACGTCGTCGTCTCGTCTCTCTCTCTCTCTTTTTTCCCTC	G00001727303	-1	646	739	()	((672, Seq('G'), Seq('GA')),)	CCTGACACTGACCGCCGTCTCCGTCG-CCTGCTGGTCCAGTCCACTCCGCTGCCGACGTCGTCGTCTCGTCTCTCTCTCTCTCTTTTTTCCCTC ||||||||||||||||||||||||||-||||||||||||||||||||||||||||||||||||||||||||||||||||||||||||||||||| CCTGACACTGACCGCCGTCTCCGTCGACCTGCTGGTCCAGTCCACTCCGCTGCCGACGTCGTCGTCTCGTCTCTCTCTCTCTCTTTTTTCCCTC	TRUE	nan	TRUE	-2:1I:G-GA	672	TRUE	NA	NA	NA	NA	NA	NA	NA	NA	NA	6.81	7.04	5.84	NA	NA	NA	NA	NA	NA	NA	NA	NA	NA	NA	NA	NA	NA	NA	NA	NA	NA	NA	NA	NA	NA
B104.G00001727303	B104.G00001727303_2	CCTGACACTGACCGCCGTCTCCGTCGCTGCTGGTCCAGTCCACTCCGCTGCCGACGTCGTCGTCTCGTCTCTCTCTCTCTCTTTTTTCCCTC	G00001727303	1	646	739	()	((672, Seq('GC'), Seq('G')),)	CCTGACACTGACCGCCGTCTCCGTCGCCTGCTGGTCCAGTCCACTCCGCTGCCGACGTCGTCGTCTCGTCTCTCTCTCTCTCTTTTTTCCCTC ||||||||||||||||||||||||||-|||||||||||||||||||||||||||||||||||||||||||||||||||||||||||||||||| CCTGACACTGACCGCCGTCTCCGTCG-CTGCTGGTCCAGTCCACTCCGCTGCCGACGTCGTCGTCTCGTCTCTCTCTCTCTCTTTTTTCCCTC	TRUE	nan	TRUE	-2:1D:GC-G	672	TRUE	NA	NA	NA	NA	NA	NA	NA	NA	NA	7.34	8	6.54	NA	NA	NA	NA	NA	NA	NA	NA	NA	NA	NA	NA	NA	NA	NA	NA	NA	NA	NA	NA	NA	NA
B104.G00001727303	B104.G00001727303_2	CCTGACACTGACCGCCGTCTCCGTCGTCCTGCTGGTCCAGTCCACTCCGCTGCCGACGTCGTCGTCTCGTCTCTCTCTCTCTCTTTTTTCCCTC	G00001727303	-1	646	739	()	((672, Seq('G'), Seq('GT')),)	CCTGACACTGACCGCCGTCTCCGTCG-CCTGCTGGTCCAGTCCACTCCGCTGCCGACGTCGTCGTCTCGTCTCTCTCTCTCTCTTTTTTCCCTC ||||||||||||||||||||||||||-||||||||||||||||||||||||||||||||||||||||||||||||||||||||||||||||||| CCTGACACTGACCGCCGTCTCCGTCGTCCTGCTGGTCCAGTCCACTCCGCTGCCGACGTCGTCGTCTCGTCTCTCTCTCTCTCTTTTTTCCCTC	TRUE	nan	TRUE	-2:1I:G-GT	672	TRUE	NA	NA	NA	NA	NA	NA	NA	NA	NA	8.92	8.16	8.33	NA	NA	NA	NA	NA	NA	NA	NA	NA	NA	NA	NA	NA	NA	NA	NA	NA	NA	NA	NA	NA	NA
B104.G00001727303	B104.G00001727303_2	CCTGACACTGACCGCCGTCTCCGTCGCCCTGCTGGTCCAGTCCACTCCGCTGCCGACGTCGTCGTCTCGTCTCTCTCTCTCTCTTTTTTCCCTC	G00001727303	-1	646	739	()	((672, Seq('G'), Seq('GC')),)	CCTGACACTGACCGCCGTCTCCGTCG-CCTGCTGGTCCAGTCCACTCCGCTGCCGACGTCGTCGTCTCGTCTCTCTCTCTCTCTTTTTTCCCTC ||||||||||||||||||||||||||-||||||||||||||||||||||||||||||||||||||||||||||||||||||||||||||||||| CCTGACACTGACCGCCGTCTCCGTCGCCCTGCTGGTCCAGTCCACTCCGCTGCCGACGTCGTCGTCTCGTCTCTCTCTCTCTCTTTTTTCCCTC	TRUE	nan	TRUE	-2:1I:G-GC	672	TRUE	NA	NA	NA	NA	NA	NA	NA	NA	NA	7.58	7.27	7.32	NA	NA	NA	NA	NA	NA	NA	NA	NA	NA	NA	NA	NA	NA	NA	NA	NA	NA	NA	NA	NA	NA
B104.G00001727303	B104.G00001727303_2	CCTGACACTGACCGCCGTCTCCGTCCCTGCTGGTCCAGTCCACTCCGCTGCCGACGTCGTCGTCTCGTCTCTCTCTCTCTCTTTTTTCCCTC	G00001727303	1	646	739	()	((671, Seq('CG'), Seq('C')),)	CCTGACACTGACCGCCGTCTCCGTCGCCTGCTGGTCCAGTCCACTCCGCTGCCGACGTCGTCGTCTCGTCTCTCTCTCTCTCTTTTTTCCCTC |||||||||||||||||||||||||-||||||||||||||||||||||||||||||||||||||||||||||||||||||||||||||||||| CCTGACACTGACCGCCGTCTCCGTC-CCTGCTGGTCCAGTCCACTCCGCTGCCGACGTCGTCGTCTCGTCTCTCTCTCTCTCTTTTTTCCCTC	TRUE	nan	TRUE	-1:1D:CG-C	672	TRUE	NA	NA	NA	NA	NA	NA	NA	NA	NA	3.1	3.26	3.04	NA	NA	NA	NA	NA	NA	NA	NA	NA	NA	NA	NA	NA	NA	NA	NA	NA	NA	NA	NA	NA	NA
B104.G00001727303	B104.G00001727303_2	CCTGACACTGACCGCCGTCTCCGTCGTGGTCCAGTCCACTCCGCTGCCGACGTCGTCGTCTCGTCTCTCTCTCTCTCTTTTTTCCCTC	G00001727303	5	646	739	()	((672, Seq('GCCTGC'), Seq('G')),)	CCTGACACTGACCGCCGTCTCCGTCGCCTGCTGGTCCAGTCCACTCCGCTGCCGACGTCGTCGTCTCGTCTCTCTCTCTCTCTTTTTTCCCTC ||||||||||||||||||||||||||-----|||||||||||||||||||||||||||||||||||||||||||||||||||||||||||||| CCTGACACTGACCGCCGTCTCCGTCG-----TGGTCCAGTCCACTCCGCTGCCGACGTCGTCGTCTCGTCTCTCTCTCTCTCTTTTTTCCCTC	TRUE	nan	TRUE	-2:5D:GCCTGC-G	672	TRUE	NA	NA	NA	NA	NA	NA	NA	NA	NA	1.26	1.37	1.4	NA	NA	NA	NA	NA	NA	NA	NA	NA	NA	NA	NA	NA	NA	NA	NA	NA	NA	NA	NA	NA	NA
B104.G00001727303	B104.G00001727303_2	CCTGACACTGACCGCCGTCTCCGTCGCTGGTCCAGTCCACTCCGCTGCCGACGTCGTCGTCTCGTCTCTCTCTCTCTCTTTTTTCCCTC	G00001727303	4	646	739	()	((671, Seq('CGCCT'), Seq('C')),)	CCTGACACTGACCGCCGTCTCCGTCGCCTGCTGGTCCAGTCCACTCCGCTGCCGACGTCGTCGTCTCGTCTCTCTCTCTCTCTTTTTTCCCTC |||||||||||||||||||||||||----|||||||||||||||||||||||||||||||||||||||||||||||||||||||||||||||| CCTGACACTGACCGCCGTCTCCGTC----GCTGGTCCAGTCCACTCCGCTGCCGACGTCGTCGTCTCGTCTCTCTCTCTCTCTTTTTTCCCTC	TRUE	nan	TRUE	-1:4D:CGCCT-C	672	TRUE	NA	NA	NA	NA	NA	NA	NA	NA	NA	1.56	1.67	1.62	NA	NA	NA	NA	NA	NA	NA	NA	NA	NA	NA	NA	NA	NA	NA	NA	NA	NA	NA	NA	NA	NA
B104.G00001727303	B104.G00001727303_2	CCTGACACTGACCGCCGTCTCCGTCGGTCCAGTCCACTCCGCTGCCGACGTCGTCGTCTCGTCTCTCTCTCTCTCTTTTTTCCCTC	G00001727303	7	646	739	()	((671, Seq('CGCCTGCT'), Seq('C')),)	CCTGACACTGACCGCCGTCTCCGTCGCCTGCTGGTCCAGTCCACTCCGCTGCCGACGTCGTCGTCTCGTCTCTCTCTCTCTCTTTTTTCCCTC |||||||||||||||||||||||||-------||||||||||||||||||||||||||||||||||||||||||||||||||||||||||||| CCTGACACTGACCGCCGTCTCCGTC-------GGTCCAGTCCACTCCGCTGCCGACGTCGTCGTCTCGTCTCTCTCTCTCTCTTTTTTCCCTC	TRUE	nan	TRUE	-1:7D:CGCCTGCT-C	672	TRUE	NA	NA	NA	NA	NA	NA	NA	NA	NA	1.45	NA	NA	NA	NA	NA	NA	NA	NA	NA	NA	NA	NA	NA	NA	NA	NA	NA	NA	NA	NA	NA	NA	NA	NA
B104.G00001759522	B104.G00001759522_1	TCGTACCCCACCAGCAGCCCAGCCAATTCCCAGCATGCCTACCACCGCCACTCAGCTGACCATGACCACAGCAACAACATGCAACATGCAGGTAAATTAAAAACA	G00001759522	ref	810	915	nan	nan	nan	nan	nan	nan	ref	834	nan	100	100	100	100	100	100	100	100	100	55.62	46.03	52.7	100	100	100	100	100	100	100	100	100	100	100	100	100	100	100	100	100	100	100	100	100	100
B104.G00001759522	B104.G00001759522_1	TCGTACCCCACCAGCAGCCCAGCCTCCCAGCATGCCTACCACCGCCACTCAGCTGACCATGACCACAGCAACAACATGCAACATGCAGGTAAATTAAAAACA	G00001759522	3	810	915	()	((834, Seq('CAAT'), Seq('C')),)	TCGTACCCCACCAGCAGCCCAGCCAATTCCCAGCATGCCTACCACCGCCACTCAGCTGACCATGACCACAGCAACAACATGCAACATGCAGGTAAATTAAAAACA ||||||||||||||||||||||||---|||||||||||||||||||||||||||||||||||||||||||||||||||||||||||||||||||||||||||||| TCGTACCCCACCAGCAGCCCAGCC---TCCCAGCATGCCTACCACCGCCACTCAGCTGACCATGACCACAGCAACAACATGCAACATGCAGGTAAATTAAAAACA	TRUE	nan	TRUE	-2:3D:CAAT-C	834	TRUE	NA	NA	NA	NA	NA	NA	NA	NA	NA	9.25	11.48	8.98	NA	NA	NA	NA	NA	NA	NA	NA	NA	NA	NA	NA	NA	NA	NA	NA	NA	NA	NA	NA	NA	NA
B104.G00001759522	B104.G00001759522_1	TCGTACCCCACCAGCAGCCCAGCCATTCCCAGCATGCCTACCACCGCCACTCAGCTGACCATGACCACAGCAACAACATGCAACATGCAGGTAAATTAAAAACA	G00001759522	1	810	915	()	((834, Seq('CA'), Seq('C')),)	TCGTACCCCACCAGCAGCCCAGCCAATTCCCAGCATGCCTACCACCGCCACTCAGCTGACCATGACCACAGCAACAACATGCAACATGCAGGTAAATTAAAAACA ||||||||||||||||||||||||-|||||||||||||||||||||||||||||||||||||||||||||||||||||||||||||||||||||||||||||||| TCGTACCCCACCAGCAGCCCAGCC-ATTCCCAGCATGCCTACCACCGCCACTCAGCTGACCATGACCACAGCAACAACATGCAACATGCAGGTAAATTAAAAACA	TRUE	nan	TRUE	-2:1D:CA-C	834	TRUE	NA	NA	NA	NA	NA	NA	NA	NA	NA	14	16.83	15.93	NA	NA	NA	NA	NA	NA	NA	NA	NA	NA	NA	NA	NA	NA	NA	NA	NA	NA	NA	NA	NA	NA
B104.G00001759522	B104.G00001759522_1	TCGTACCCCACCAGCAGCCCAGCCATCCCAGCATGCCTACCACCGCCACTCAGCTGACCATGACCACAGCAACAACATGCAACATGCAGGTAAATTAAAAACA	G00001759522	2	810	915	()	((835, Seq('AAT'), Seq('A')),)	TCGTACCCCACCAGCAGCCCAGCCAATTCCCAGCATGCCTACCACCGCCACTCAGCTGACCATGACCACAGCAACAACATGCAACATGCAGGTAAATTAAAAACA |||||||||||||||||||||||||--|||||||||||||||||||||||||||||||||||||||||||||||||||||||||||||||||||||||||||||| TCGTACCCCACCAGCAGCCCAGCCA--TCCCAGCATGCCTACCACCGCCACTCAGCTGACCATGACCACAGCAACAACATGCAACATGCAGGTAAATTAAAAACA	TRUE	nan	TRUE	-3:2D:AAT-A	834	TRUE	NA	NA	NA	NA	NA	NA	NA	NA	NA	1.94	2.53	2.86	NA	NA	NA	NA	NA	NA	NA	NA	NA	NA	NA	NA	NA	NA	NA	NA	NA	NA	NA	NA	NA	NA
B104.G00001759522	B104.G00001759522_1	TCGTACCCCACCAGCAGCCCAGCCCCCAGCATGCCTACCACCGCCACTCAGCTGACCATGACCACAGCAACAACATGCAACATGCAGGTAAATTAAAAACA	G00001759522	4	810	915	()	((834, Seq('CAATT'), Seq('C')),)	TCGTACCCCACCAGCAGCCCAGCCAATTCCCAGCATGCCTACCACCGCCACTCAGCTGACCATGACCACAGCAACAACATGCAACATGCAGGTAAATTAAAAACA ||||||||||||||||||||||||----||||||||||||||||||||||||||||||||||||||||||||||||||||||||||||||||||||||||||||| TCGTACCCCACCAGCAGCCCAGCC----CCCAGCATGCCTACCACCGCCACTCAGCTGACCATGACCACAGCAACAACATGCAACATGCAGGTAAATTAAAAACA	TRUE	nan	TRUE	-2:4D:CAATT-C	834	TRUE	NA	NA	NA	NA	NA	NA	NA	NA	NA	2.33	2.57	2.49	NA	NA	NA	NA	NA	NA	NA	NA	NA	NA	NA	NA	NA	NA	NA	NA	NA	NA	NA	NA	NA	NA
B104.G00001759522	B104.G00001759522_1	TCGTACCCCACCAGCAGCCCAGCCAATCCCAGCATGCCTACCACCGCCACTCAGCTGACCATGACCACAGCAACAACATGCAACATGCAGGTAAATTAAAAACA	G00001759522	1	810	915	()	((836, Seq('AT'), Seq('A')),)	TCGTACCCCACCAGCAGCCCAGCCAATTCCCAGCATGCCTACCACCGCCACTCAGCTGACCATGACCACAGCAACAACATGCAACATGCAGGTAAATTAAAAACA ||||||||||||||||||||||||||-|||||||||||||||||||||||||||||||||||||||||||||||||||||||||||||||||||||||||||||| TCGTACCCCACCAGCAGCCCAGCCAA-TCCCAGCATGCCTACCACCGCCACTCAGCTGACCATGACCACAGCAACAACATGCAACATGCAGGTAAATTAAAAACA	TRUE	nan	TRUE	-4:1D:AT-A	834	TRUE	NA	NA	NA	NA	NA	NA	NA	NA	NA	2.81	1.98	2.23	NA	NA	NA	NA	NA	NA	NA	NA	NA	NA	NA	NA	NA	NA	NA	NA	NA	NA	NA	NA	NA	NA
B104.G00001759522	B104.G00001759522_1	TCGTACCCCACCAGCAGCCCAGCCTTCCCAGCATGCCTACCACCGCCACTCAGCTGACCATGACCACAGCAACAACATGCAACATGCAGGTAAATTAAAAACA	G00001759522	2	810	915	()	((834, Seq('CAA'), Seq('C')),)	TCGTACCCCACCAGCAGCCCAGCCAATTCCCAGCATGCCTACCACCGCCACTCAGCTGACCATGACCACAGCAACAACATGCAACATGCAGGTAAATTAAAAACA ||||||||||||||||||||||||--||||||||||||||||||||||||||||||||||||||||||||||||||||||||||||||||||||||||||||||| TCGTACCCCACCAGCAGCCCAGCC--TTCCCAGCATGCCTACCACCGCCACTCAGCTGACCATGACCACAGCAACAACATGCAACATGCAGGTAAATTAAAAACA	TRUE	nan	TRUE	-2:2D:CAA-C	834	TRUE	NA	NA	NA	NA	NA	NA	NA	NA	NA	9.6	11.48	8.92	NA	NA	NA	NA	NA	NA	NA	NA	NA	NA	NA	NA	NA	NA	NA	NA	NA	NA	NA	NA	NA	NA
B104.G00001759522	B104.G00001759522_1	TCGTACCCCACCAGCAGCCCAGCCAAATTCCCAGCATGCCTACCACCGCCACTCAGCTGACCATGACCACAGCAACAACATGCAACATGCAGGTAAATTAAAAACA	G00001759522	-1	810	915	()	((834, Seq('C'), Seq('CA')),)	TCGTACCCCACCAGCAGCCCAGCC-AATTCCCAGCATGCCTACCACCGCCACTCAGCTGACCATGACCACAGCAACAACATGCAACATGCAGGTAAATTAAAAACA ||||||||||||||||||||||||-||||||||||||||||||||||||||||||||||||||||||||||||||||||||||||||||||||||||||||||||| TCGTACCCCACCAGCAGCCCAGCCAAATTCCCAGCATGCCTACCACCGCCACTCAGCTGACCATGACCACAGCAACAACATGCAACATGCAGGTAAATTAAAAACA	TRUE	nan	TRUE	-2:1I:C-CA	834	TRUE	NA	NA	NA	NA	NA	NA	NA	NA	NA	4.46	5.8	4.72	NA	NA	NA	NA	NA	NA	NA	NA	NA	NA	NA	NA	NA	NA	NA	NA	NA	NA	NA	NA	NA	NA
B104.G00001759522	B104.G00001759522_1	TCGTACCCCACCAGCAGCCCAGCCCCAGCATGCCTACCACCGCCACTCAGCTGACCATGACCACAGCAACAACATGCAACATGCAGGTAAATTAAAAACA	G00001759522	5	810	915	()	((833, Seq('CCAATT'), Seq('C')),)	TCGTACCCCACCAGCAGCCCAGCCAATTCCCAGCATGCCTACCACCGCCACTCAGCTGACCATGACCACAGCAACAACATGCAACATGCAGGTAAATTAAAAACA |||||||||||||||||||||||-----||||||||||||||||||||||||||||||||||||||||||||||||||||||||||||||||||||||||||||| TCGTACCCCACCAGCAGCCCAGC-----CCCAGCATGCCTACCACCGCCACTCAGCTGACCATGACCACAGCAACAACATGCAACATGCAGGTAAATTAAAAACA	TRUE	nan	TRUE	-1:5D:CCAATT-C	834	TRUE	NA	NA	NA	NA	NA	NA	NA	NA	NA	NA	1.32	1.21	NA	NA	NA	NA	NA	NA	NA	NA	NA	NA	NA	NA	NA	NA	NA	NA	NA	NA	NA	NA	NA	NA
B104.G00001955260	B104.G00001955260_2	CTCATCCTCCGGCGCCGGAGCCATGGTGCACGCTAACGCATCGTCGGCACCGCAGGAGATGGTCACGGTCACGGCCGCGACGCCCATCTCACAGACGCCGCCGCCTCCAAC	G00001955260	ref	3314	3425	nan	nan	nan	nan	nan	nan	ref	3355	nan	100	100	100	100	100	100	100	100	100	100	100	100	56.8	56.1	50.44	100	100	100	100	100	100	100	100	100	100	100	100	100	100	100	100	100	100	100
B104.G00001955260	B104.G00001955260_2	CTCATCCTCCGGCGCCGGAGCCATGGTGCACGCTAACGCCGTCGGCACCGCAGGAGATGGTCACGGTCACGGCCGCGACGCCCATCTCACAGACGCCGCCGCCTCCAAC	G00001955260	2	3314	3425	()	((3353, Seq('CAT'), Seq('C')),)	CTCATCCTCCGGCGCCGGAGCCATGGTGCACGCTAACGCATCGTCGGCACCGCAGGAGATGGTCACGGTCACGGCCGCGACGCCCATCTCACAGACGCCGCCGCCTCCAAC |||||||||||||||||||||||||||||||||||||||--|||||||||||||||||||||||||||||||||||||||||||||||||||||||||||||||||||||| CTCATCCTCCGGCGCCGGAGCCATGGTGCACGCTAACGC--CGTCGGCACCGCAGGAGATGGTCACGGTCACGGCCGCGACGCCCATCTCACAGACGCCGCCGCCTCCAAC	TRUE	nan	TRUE	0:2D:CAT-C	3355	TRUE	NA	NA	NA	NA	NA	NA	NA	NA	NA	NA	NA	NA	11.8	10.1	16.94	NA	NA	NA	NA	NA	NA	NA	NA	NA	NA	NA	NA	NA	NA	NA	NA	NA	NA	NA
B104.G00001955260	B104.G00001955260_2	CTCATCCTCCGGCGCCGGAGCCATGGTGCACGCTAACGTCGGCACCGCAGGAGATGGTCACGGTCACGGCCGCGACGCCCATCTCACAGACGCCGCCGCCTCCAAC	G00001955260	5	3314	3425	()	((3350, Seq('ACGCAT'), Seq('A')),)	CTCATCCTCCGGCGCCGGAGCCATGGTGCACGCTAACGCATCGTCGGCACCGCAGGAGATGGTCACGGTCACGGCCGCGACGCCCATCTCACAGACGCCGCCGCCTCCAAC ||||||||||||||||||||||||||||||||||||-----|||||||||||||||||||||||||||||||||||||||||||||||||||||||||||||||||||||| CTCATCCTCCGGCGCCGGAGCCATGGTGCACGCTAA-----CGTCGGCACCGCAGGAGATGGTCACGGTCACGGCCGCGACGCCCATCTCACAGACGCCGCCGCCTCCAAC	TRUE	nan	TRUE	-3:5D:ACGCAT-A	3355	TRUE	NA	NA	NA	NA	NA	NA	NA	NA	NA	NA	NA	NA	5.05	5.21	4.24	NA	NA	NA	NA	NA	NA	NA	NA	NA	NA	NA	NA	NA	NA	NA	NA	NA	NA	NA
B104.G00001955260	B104.G00001955260_2	CTCATCCTCCGGCGCCGGAGCCATGGTGCACGCTAACGCACGTCGGCACCGCAGGAGATGGTCACGGTCACGGCCGCGACGCCCATCTCACAGACGCCGCCGCCTCCAAC	G00001955260	1	3314	3425	()	((3354, Seq('AT'), Seq('A')),)	CTCATCCTCCGGCGCCGGAGCCATGGTGCACGCTAACGCATCGTCGGCACCGCAGGAGATGGTCACGGTCACGGCCGCGACGCCCATCTCACAGACGCCGCCGCCTCCAAC ||||||||||||||||||||||||||||||||||||||||-|||||||||||||||||||||||||||||||||||||||||||||||||||||||||||||||||||||| CTCATCCTCCGGCGCCGGAGCCATGGTGCACGCTAACGCA-CGTCGGCACCGCAGGAGATGGTCACGGTCACGGCCGCGACGCCCATCTCACAGACGCCGCCGCCTCCAAC	TRUE	nan	TRUE	1:1D:AT-A	3355	TRUE	NA	NA	NA	NA	NA	NA	NA	NA	NA	NA	NA	NA	11.92	12.61	12.71	NA	NA	NA	NA	NA	NA	NA	NA	NA	NA	NA	NA	NA	NA	NA	NA	NA	NA	NA
B104.G00001955260	B104.G00001955260_2	CTCATCCTCCGGCGCCGGAGCCATGGTGCACGCTAACGCATTCGTCGGCACCGCAGGAGATGGTCACGGTCACGGCCGCGACGCCCATCTCACAGACGCCGCCGCCTCCAAC	G00001955260	-1	3314	3425	()	((3354, Seq('A'), Seq('AT')),)	CTCATCCTCCGGCGCCGGAGCCATGGTGCACGCTAACGCA-TCGTCGGCACCGCAGGAGATGGTCACGGTCACGGCCGCGACGCCCATCTCACAGACGCCGCCGCCTCCAAC ||||||||||||||||||||||||||||||||||||||||-||||||||||||||||||||||||||||||||||||||||||||||||||||||||||||||||||||||| CTCATCCTCCGGCGCCGGAGCCATGGTGCACGCTAACGCATTCGTCGGCACCGCAGGAGATGGTCACGGTCACGGCCGCGACGCCCATCTCACAGACGCCGCCGCCTCCAAC	TRUE	nan	TRUE	1:1I:A-AT	3355	TRUE	NA	NA	NA	NA	NA	NA	NA	NA	NA	NA	NA	NA	2.56	4.11	3.39	NA	NA	NA	NA	NA	NA	NA	NA	NA	NA	NA	NA	NA	NA	NA	NA	NA	NA	NA
B104.G00001955260	B104.G00001955260_2	CTCATCCTCCGGCGCCGGAGCCATGGTGCACGCTAACGCATACGTCGGCACCGCAGGAGATGGTCACGGTCACGGCCGCGACGCCCATCTCACAGACGCCGCCGCCTCCAAC	G00001955260	-1	3314	3425	()	((3355, Seq('T'), Seq('TA')),)	CTCATCCTCCGGCGCCGGAGCCATGGTGCACGCTAACGCAT-CGTCGGCACCGCAGGAGATGGTCACGGTCACGGCCGCGACGCCCATCTCACAGACGCCGCCGCCTCCAAC |||||||||||||||||||||||||||||||||||||||||-|||||||||||||||||||||||||||||||||||||||||||||||||||||||||||||||||||||| CTCATCCTCCGGCGCCGGAGCCATGGTGCACGCTAACGCATACGTCGGCACCGCAGGAGATGGTCACGGTCACGGCCGCGACGCCCATCTCACAGACGCCGCCGCCTCCAAC	TRUE	nan	TRUE	2:1I:T-TA	3355	TRUE	NA	NA	NA	NA	NA	NA	NA	NA	NA	NA	NA	NA	1.59	1.61	NA	NA	NA	NA	NA	NA	NA	NA	NA	NA	NA	NA	NA	NA	NA	NA	NA	NA	NA	NA
B104.G00001955260	B104.G00001955260_2	CTCATCCTCCGGCGCCGGAGCCATGGTGCACGCTAACGCGTCGGCACCGCAGGAGATGGTCACGGTCACGGCCGCGACGCCCATCTCACAGACGCCGCCGCCTCCAAC	G00001955260	3	3314	3425	()	((3352, Seq('GCAT'), Seq('G')),)	CTCATCCTCCGGCGCCGGAGCCATGGTGCACGCTAACGCATCGTCGGCACCGCAGGAGATGGTCACGGTCACGGCCGCGACGCCCATCTCACAGACGCCGCCGCCTCCAAC ||||||||||||||||||||||||||||||||||||||---|||||||||||||||||||||||||||||||||||||||||||||||||||||||||||||||||||||| CTCATCCTCCGGCGCCGGAGCCATGGTGCACGCTAACG---CGTCGGCACCGCAGGAGATGGTCACGGTCACGGCCGCGACGCCCATCTCACAGACGCCGCCGCCTCCAAC	TRUE	nan	TRUE	-1:3D:GCAT-G	3355	TRUE	NA	NA	NA	NA	NA	NA	NA	NA	NA	NA	NA	NA	4.37	5.62	8.04	NA	NA	NA	NA	NA	NA	NA	NA	NA	NA	NA	NA	NA	NA	NA	NA	NA	NA	NA
B104.G00001955260	B104.G00001955260_2	CTCATCCTCCGGCGCCGGAGCCATGGTGCACGCTAACGCATGTCGGCACCGCAGGAGATGGTCACGGTCACGGCCGCGACGCCCATCTCACAGACGCCGCCGCCTCCAAC	G00001955260	1	3314	3425	()	((3355, Seq('TC'), Seq('T')),)	CTCATCCTCCGGCGCCGGAGCCATGGTGCACGCTAACGCATCGTCGGCACCGCAGGAGATGGTCACGGTCACGGCCGCGACGCCCATCTCACAGACGCCGCCGCCTCCAAC |||||||||||||||||||||||||||||||||||||||||-||||||||||||||||||||||||||||||||||||||||||||||||||||||||||||||||||||| CTCATCCTCCGGCGCCGGAGCCATGGTGCACGCTAACGCAT-GTCGGCACCGCAGGAGATGGTCACGGTCACGGCCGCGACGCCCATCTCACAGACGCCGCCGCCTCCAAC	TRUE	nan	TRUE	2:1D:TC-T	3355	TRUE	NA	NA	NA	NA	NA	NA	NA	NA	NA	NA	NA	NA	2.38	2.19	NA	NA	NA	NA	NA	NA	NA	NA	NA	NA	NA	NA	NA	NA	NA	NA	NA	NA	NA	NA
B104.G00001955260	B104.G00001955260_2	CTCATCCTCCGGCGCCGGAGCCATGGTGCACGCTAACCGTCGGCACCGCAGGAGATGGTCACGGTCACGGCCGCGACGCCCATCTCACAGACGCCGCCGCCTCCAAC	G00001955260	4	3314	3425	()	((3351, Seq('CGCAT'), Seq('C')),)	CTCATCCTCCGGCGCCGGAGCCATGGTGCACGCTAACGCATCGTCGGCACCGCAGGAGATGGTCACGGTCACGGCCGCGACGCCCATCTCACAGACGCCGCCGCCTCCAAC |||||||||||||||||||||||||||||||||||||----|||||||||||||||||||||||||||||||||||||||||||||||||||||||||||||||||||||| CTCATCCTCCGGCGCCGGAGCCATGGTGCACGCTAAC----CGTCGGCACCGCAGGAGATGGTCACGGTCACGGCCGCGACGCCCATCTCACAGACGCCGCCGCCTCCAAC	TRUE	nan	TRUE	-2:4D:CGCAT-C	3355	TRUE	NA	NA	NA	NA	NA	NA	NA	NA	NA	NA	NA	NA	2.04	2.5	2.54	NA	NA	NA	NA	NA	NA	NA	NA	NA	NA	NA	NA	NA	NA	NA	NA	NA	NA	NA
B104.G00001955260	B104.G00001955260_2	CTCATCCTCCGGCGCCGGAGCCATGGTGCACGCTACGTCGGCACCGCAGGAGATGGTCACGGTCACGGCCGCGACGCCCATCTCACAGACGCCGCCGCCTCCAAC	G00001955260	6	3314	3425	()	((3349, Seq('AACGCAT'), Seq('A')),)	CTCATCCTCCGGCGCCGGAGCCATGGTGCACGCTAACGCATCGTCGGCACCGCAGGAGATGGTCACGGTCACGGCCGCGACGCCCATCTCACAGACGCCGCCGCCTCCAAC |||||||||||||||||||||||||||||||||||------|||||||||||||||||||||||||||||||||||||||||||||||||||||||||||||||||||||| CTCATCCTCCGGCGCCGGAGCCATGGTGCACGCTA------CGTCGGCACCGCAGGAGATGGTCACGGTCACGGCCGCGACGCCCATCTCACAGACGCCGCCGCCTCCAAC	TRUE	nan	TRUE	-4:6D:AACGCAT-A	3355	TRUE	NA	NA	NA	NA	NA	NA	NA	NA	NA	NA	NA	NA	1.48	NA	NA	NA	NA	NA	NA	NA	NA	NA	NA	NA	NA	NA	NA	NA	NA	NA	NA	NA	NA	NA
B104.G00001955260	B104.G00001955260_2	CTCATCCTCCGGCGCCGGAGCCATGGTGCACGCTAACGCAATCGTCGGCACCGCAGGAGATGGTCACGGTCACGGCCGCGACGCCCATCTCACAGACGCCGCCGCCTCCAAC	G00001955260	-1	3314	3425	()	((3353, Seq('C'), Seq('CA')),)	CTCATCCTCCGGCGCCGGAGCCATGGTGCACGCTAACGC-ATCGTCGGCACCGCAGGAGATGGTCACGGTCACGGCCGCGACGCCCATCTCACAGACGCCGCCGCCTCCAAC |||||||||||||||||||||||||||||||||||||||-|||||||||||||||||||||||||||||||||||||||||||||||||||||||||||||||||||||||| CTCATCCTCCGGCGCCGGAGCCATGGTGCACGCTAACGCAATCGTCGGCACCGCAGGAGATGGTCACGGTCACGGCCGCGACGCCCATCTCACAGACGCCGCCGCCTCCAAC	TRUE	nan	TRUE	0:1I:C-CA	3355	TRUE	NA	NA	NA	NA	NA	NA	NA	NA	NA	NA	NA	NA	NA	NA	1.7	NA	NA	NA	NA	NA	NA	NA	NA	NA	NA	NA	NA	NA	NA	NA	NA	NA	NA	NA
B104.G00001968996	B104.G00001968996_1	TTGTTGCTTGCAGGAATACCAGGGAGACGACGCCCTGCAGCTTGATTAACTCTCAGATGATCAGCACTCCCAGCA	G00001968996	ref	2620	2695	nan	nan	nan	nan	nan	nan	ref	2659	nan	100	100	100	100	100	100	100	100	100	100	100	100	94.75	85.8	80.7	100	100	100	100	100	100	100	100	100	100	100	100	100	100	100	100	100	100	100
B104.G00001968996	B104.G00001968996_1	TTGTTGCTTGCAGGAATACCAGGGAGACGACGCCCTGCAAACTCTCAGATGATCAGCACTCCCAGCA	G00001968996	8	2620	2695	()	((2659, Seq('AGCTTGATT'), Seq('A')),)	TTGTTGCTTGCAGGAATACCAGGGAGACGACGCCCTGCAGCTTGATTAACTCTCAGATGATCAGCACTCCCAGCA |||||||||||||||||||||||||||||||||||||||--------|||||||||||||||||||||||||||| TTGTTGCTTGCAGGAATACCAGGGAGACGACGCCCTGCA--------AACTCTCAGATGATCAGCACTCCCAGCA	TRUE	nan	TRUE	-2:8D:AGCTTGATT-A	2659	TRUE	NA	NA	NA	NA	NA	NA	NA	NA	NA	NA	NA	NA	NA	NA	1.2	NA	NA	NA	NA	NA	NA	NA	NA	NA	NA	NA	NA	NA	NA	NA	NA	NA	NA	NA
B104.G00001968996	B104.G00001968996_1	TTGTTGCTTGCAGGAATACCAGGGAGACGACGCCCTGCTTGATTAACTCTCAGATGATCAGCACTCCCAGCA	G00001968996	3	2620	2695	()	((2656, Seq('TGCA'), Seq('T')),)	TTGTTGCTTGCAGGAATACCAGGGAGACGACGCCCTGCAGCTTGATTAACTCTCAGATGATCAGCACTCCCAGCA ||||||||||||||||||||||||||||||||||||---|||||||||||||||||||||||||||||||||||| TTGTTGCTTGCAGGAATACCAGGGAGACGACGCCCT---GCTTGATTAACTCTCAGATGATCAGCACTCCCAGCA	TRUE	nan	TRUE	1:3D:TGCA-T	2659	TRUE	NA	NA	NA	NA	NA	NA	NA	NA	NA	NA	NA	NA	NA	3.03	NA	NA	NA	NA	NA	NA	NA	NA	NA	NA	NA	NA	NA	NA	NA	NA	NA	NA	NA	NA
B104.G00001968996	B104.G00001968996_1	TTGTTGCTTGCAGGAATACCAGGGAGACGACGCCCTGCATGCTTGATTAACTCTCAGATGATCAGCACTCCCAGCA	G00001968996	-1	2620	2695	()	((2659, Seq('A'), Seq('AT')),)	TTGTTGCTTGCAGGAATACCAGGGAGACGACGCCCTGCA-GCTTGATTAACTCTCAGATGATCAGCACTCCCAGCA |||||||||||||||||||||||||||||||||||||||-|||||||||||||||||||||||||||||||||||| TTGTTGCTTGCAGGAATACCAGGGAGACGACGCCCTGCATGCTTGATTAACTCTCAGATGATCAGCACTCCCAGCA	TRUE	nan	TRUE	-2:1I:A-AT	2659	TRUE	NA	NA	NA	NA	NA	NA	NA	NA	NA	NA	NA	NA	1.48	2.15	3.61	NA	NA	NA	NA	NA	NA	NA	NA	NA	NA	NA	NA	NA	NA	NA	NA	NA	NA	NA
B104.G00001968996	B104.G00001968996_1	TTGTTGCTTGCAGGAATACCAGGGAGACGACGCCCTGCGCTTGATTAACTCTCAGATGATCAGCACTCCCAGCA	G00001968996	1	2620	2695	()	((2658, Seq('CA'), Seq('C')),)	TTGTTGCTTGCAGGAATACCAGGGAGACGACGCCCTGCAGCTTGATTAACTCTCAGATGATCAGCACTCCCAGCA ||||||||||||||||||||||||||||||||||||||-|||||||||||||||||||||||||||||||||||| TTGTTGCTTGCAGGAATACCAGGGAGACGACGCCCTGC-GCTTGATTAACTCTCAGATGATCAGCACTCCCAGCA	TRUE	nan	TRUE	-1:1D:CA-C	2659	TRUE	NA	NA	NA	NA	NA	NA	NA	NA	NA	NA	NA	NA	NA	2.52	1.81	NA	NA	NA	NA	NA	NA	NA	NA	NA	NA	NA	NA	NA	NA	NA	NA	NA	NA	NA
B104.G00001968996	B104.G00001968996_1	TTGTTGCTTGCAGGAATACCAGGGAGACGACGCCCTGCAAGCTTGATTAACTCTCAGATGATCAGCACTCCCAGCA	G00001968996	-1	2620	2695	()	((2658, Seq('C'), Seq('CA')),)	TTGTTGCTTGCAGGAATACCAGGGAGACGACGCCCTGC-AGCTTGATTAACTCTCAGATGATCAGCACTCCCAGCA ||||||||||||||||||||||||||||||||||||||-||||||||||||||||||||||||||||||||||||| TTGTTGCTTGCAGGAATACCAGGGAGACGACGCCCTGCAAGCTTGATTAACTCTCAGATGATCAGCACTCCCAGCA	TRUE	nan	TRUE	-1:1I:C-CA	2659	TRUE	NA	NA	NA	NA	NA	NA	NA	NA	NA	NA	NA	NA	2.68	3.03	4.22	NA	NA	NA	NA	NA	NA	NA	NA	NA	NA	NA	NA	NA	NA	NA	NA	NA	NA	NA
B104.G00001968996	B104.G00001968996_1	TTGTTGCTTGCAGGAATACCAGGGAGACGACGCCCTGCAGGCTTGATTAACTCTCAGATGATCAGCACTCCCAGCA	G00001968996	-1	2620	2695	()	((2659, Seq('A'), Seq('AG')),)	TTGTTGCTTGCAGGAATACCAGGGAGACGACGCCCTGCA-GCTTGATTAACTCTCAGATGATCAGCACTCCCAGCA |||||||||||||||||||||||||||||||||||||||-|||||||||||||||||||||||||||||||||||| TTGTTGCTTGCAGGAATACCAGGGAGACGACGCCCTGCAGGCTTGATTAACTCTCAGATGATCAGCACTCCCAGCA	TRUE	nan	TRUE	-2:1I:A-AG	2659	TRUE	NA	NA	NA	NA	NA	NA	NA	NA	NA	NA	NA	NA	NA	NA	1.81	NA	NA	NA	NA	NA	NA	NA	NA	NA	NA	NA	NA	NA	NA	NA	NA	NA	NA	NA
B104.G00001968996	B104.G00001968996_1	TTGTTGCTTGCAGGAATACCAGGGAGACGACGCCCTGCACGCTTGATTAACTCTCAGATGATCAGCACTCCCAGCA	G00001968996	-1	2620	2695	()	((2659, Seq('A'), Seq('AC')),)	TTGTTGCTTGCAGGAATACCAGGGAGACGACGCCCTGCA-GCTTGATTAACTCTCAGATGATCAGCACTCCCAGCA |||||||||||||||||||||||||||||||||||||||-|||||||||||||||||||||||||||||||||||| TTGTTGCTTGCAGGAATACCAGGGAGACGACGCCCTGCACGCTTGATTAACTCTCAGATGATCAGCACTCCCAGCA	TRUE	nan	TRUE	-2:1I:A-AC	2659	TRUE	NA	NA	NA	NA	NA	NA	NA	NA	NA	NA	NA	NA	1.19	1.39	NA	NA	NA	NA	NA	NA	NA	NA	NA	NA	NA	NA	NA	NA	NA	NA	NA	NA	NA	NA
B104.G00001968996	B104.G00001968996_1	TTGTTGCTTGCAGGAATACCAGGGAGACGACGCCCTGCACTTGATTAACTCTCAGATGATCAGCACTCCCAGCA	G00001968996	1	2620	2695	()	((2659, Seq('AG'), Seq('A')),)	TTGTTGCTTGCAGGAATACCAGGGAGACGACGCCCTGCAGCTTGATTAACTCTCAGATGATCAGCACTCCCAGCA |||||||||||||||||||||||||||||||||||||||-||||||||||||||||||||||||||||||||||| TTGTTGCTTGCAGGAATACCAGGGAGACGACGCCCTGCA-CTTGATTAACTCTCAGATGATCAGCACTCCCAGCA	TRUE	nan	TRUE	-2:1D:AG-A	2659	TRUE	NA	NA	NA	NA	NA	NA	NA	NA	NA	NA	NA	NA	NA	2.02	3.01	NA	NA	NA	NA	NA	NA	NA	NA	NA	NA	NA	NA	NA	NA	NA	NA	NA	NA	NA
B104.G00001968996	B104.G00001968996_1	TTGTTGCTTGCAGGAATACCAGGGAGACGACGCCCTGGCTTGATTAACTCTCAGATGATCAGCACTCCCAGCA	G00001968996	2	2620	2695	()	((2657, Seq('GCA'), Seq('G')),)	TTGTTGCTTGCAGGAATACCAGGGAGACGACGCCCTGCAGCTTGATTAACTCTCAGATGATCAGCACTCCCAGCA |||||||||||||||||||||||||||||||||||||--|||||||||||||||||||||||||||||||||||| TTGTTGCTTGCAGGAATACCAGGGAGACGACGCCCTG--GCTTGATTAACTCTCAGATGATCAGCACTCCCAGCA	TRUE	nan	TRUE	0:2D:GCA-G	2659	TRUE	NA	NA	NA	NA	NA	NA	NA	NA	NA	NA	NA	NA	NA	NA	2.41	NA	NA	NA	NA	NA	NA	NA	NA	NA	NA	NA	NA	NA	NA	NA	NA	NA	NA	NA
B104.G00001968996	B104.G00001968996_1	TTGTTGCTTGCAGGAATACCAGGGAGACGACGCCCTGTAGCTTGATTAACTCTCAGATGATCAGCACTCCCAGCA	G00001968996	0	2620	2695	((2657, 'C', 'T'),)	()	TTGTTGCTTGCAGGAATACCAGGGAGACGACGCCCTGCAGCTTGATTAACTCTCAGATGATCAGCACTCCCAGCA |||||||||||||||||||||||||||||||||||||.||||||||||||||||||||||||||||||||||||| TTGTTGCTTGCAGGAATACCAGGGAGACGACGCCCTGTAGCTTGATTAACTCTCAGATGATCAGCACTCCCAGCA	nan	TRUE	TRUE	0:S:C-T	2659	TRUE	NA	NA	NA	NA	NA	NA	NA	NA	NA	NA	NA	NA	NA	NA	1.2	NA	NA	NA	NA	NA	NA	NA	NA	NA	NA	NA	NA	NA	NA	NA	NA	NA	NA	NA
B104.G00002052018	B104.G00002052018_1	GGCGGAGGCGGTGGCGTGCCCGCCCGCGCCCAAGAAGCCCAGGACGGCGGTGTCCATCGTCAGAGACACCGCCGGCCGCCGGTGCAACTACGACGGCGGCGAC	G00002052018	ref	366	469	nan	nan	nan	nan	nan	nan	ref	435	nan	98.4	98.6	100	100	98.3	74.6	98.75	NA	98.56	98.56	100	98.6	81.8	59.28	58.38	98.6	96.9	96.2	100	100	100	98.2	100	98.6	98.5	97.06	100	98.4	100	96.2	100	98.2	100	84.9
B104.G00002052018	B104.G00002052018_1	GGCGGAGGCGGTGGCGTGCCCGCCCGCGCCCAAGAAGCCCAGGACGGCGGTGTCCATCGTCAGTGACACCGCCGGCCGCCGGTGCAACTACGACGGCGGCGAC	G00002052018	0	366	469	((429, 'A', 'T'),)	()	GGCGGAGGCGGTGGCGTGCCCGCCCGCGCCCAAGAAGCCCAGGACGGCGGTGTCCATCGTCAGAGACACCGCCGGCCGCCGGTGCAACTACGACGGCGGCGAC |||||||||||||||||||||||||||||||||||||||||||||||||||||||||||||||.||||||||||||||||||||||||||||||||||||||| GGCGGAGGCGGTGGCGTGCCCGCCCGCGCCCAAGAAGCCCAGGACGGCGGTGTCCATCGTCAGTGACACCGCCGGCCGCCGGTGCAACTACGACGGCGGCGAC	nan	TRUE	TRUE	-4:S:A-T	435	TRUE	NA	NA	NA	NA	NA	1.59	NA	NA	NA	NA	NA	NA	NA	NA	NA	NA	NA	NA	NA	NA	NA	NA	NA	NA	NA	NA	NA	NA	NA	NA	NA	NA	NA	NA
B104.G00002052018	B104.G00002052018_1	GGCGGAGGCGGTGGCGTGCCCGCCCGCCCCCAAGAAGCCCAGGACGGCGGTGTCCATCGTCAGAGACACCGCCGGCCGCCGGTGCAACTACGACGGCGGCGAC	G00002052018	0	366	469	((393, 'G', 'C'),)	()	GGCGGAGGCGGTGGCGTGCCCGCCCGCGCCCAAGAAGCCCAGGACGGCGGTGTCCATCGTCAGAGACACCGCCGGCCGCCGGTGCAACTACGACGGCGGCGAC |||||||||||||||||||||||||||.||||||||||||||||||||||||||||||||||||||||||||||||||||||||||||||||||||||||||| GGCGGAGGCGGTGGCGTGCCCGCCCGCCCCCAAGAAGCCCAGGACGGCGGTGTCCATCGTCAGAGACACCGCCGGCCGCCGGTGCAACTACGACGGCGGCGAC	nan	FALSE	FALSE	-40:S:G-C	435	FALSE	NA	NA	NA	NA	NA	NA	NA	NA	NA	NA	NA	NA	NA	NA	NA	NA	NA	NA	NA	NA	NA	NA	NA	NA	NA	NA	NA	NA	NA	NA	NA	NA	NA	3.03
B104.G00002052018	B104.G00002052018_1	GGCGGAGGCGGTGGCGTGCCCGCCCGCGCCCAAGAAGCCCAGGACGGCGGTGTCCATCGACAGAGACACCGCCGGCCGCCGGTGCAACTACGACGGCGGCGAC	G00002052018	0	366	469	((425, 'T', 'A'),)	()	GGCGGAGGCGGTGGCGTGCCCGCCCGCGCCCAAGAAGCCCAGGACGGCGGTGTCCATCGTCAGAGACACCGCCGGCCGCCGGTGCAACTACGACGGCGGCGAC |||||||||||||||||||||||||||||||||||||||||||||||||||||||||||.||||||||||||||||||||||||||||||||||||||||||| GGCGGAGGCGGTGGCGTGCCCGCCCGCGCCCAAGAAGCCCAGGACGGCGGTGTCCATCGACAGAGACACCGCCGGCCGCCGGTGCAACTACGACGGCGGCGAC	nan	TRUE	TRUE	-8:S:T-A	435	TRUE	NA	NA	NA	NA	NA	NA	NA	NA	1.43	NA	NA	NA	NA	NA	NA	NA	1.38	1.44	NA	NA	NA	NA	NA	1.37	NA	NA	NA	NA	NA	NA	NA	NA	NA	NA
B104.G00002052018	B104.G00002052018_1	GGCGGAGGCGGTGGCGTGCCCGCCCGCGCCCAAGAAGCCCAGGACGGCGGTGTCGATCGTCAGAGACACCGCCGGCCGCCGGTGCAACTACGACGGCGGCGAC	G00002052018	0	366	469	((420, 'C', 'G'),)	()	GGCGGAGGCGGTGGCGTGCCCGCCCGCGCCCAAGAAGCCCAGGACGGCGGTGTCCATCGTCAGAGACACCGCCGGCCGCCGGTGCAACTACGACGGCGGCGAC ||||||||||||||||||||||||||||||||||||||||||||||||||||||.|||||||||||||||||||||||||||||||||||||||||||||||| GGCGGAGGCGGTGGCGTGCCCGCCCGCGCCCAAGAAGCCCAGGACGGCGGTGTCGATCGTCAGAGACACCGCCGGCCGCCGGTGCAACTACGACGGCGGCGAC	nan	FALSE	FALSE	-13:S:C-G	435	FALSE	NA	NA	NA	NA	NA	1.59	NA	NA	NA	NA	NA	NA	NA	NA	NA	NA	NA	NA	NA	NA	NA	NA	NA	NA	NA	NA	NA	NA	NA	NA	NA	NA	NA	NA
B104.G00002052018	B104.G00002052018_1	GGCGGAGGCGGTGGCGTGCCCGCCCGCGCCCAAGAAGCCCAGGACGGCGCTGTCCATCGTCAGAGACACCGCCGGCCGCCGGTGCAACTACGACGGCGGCGAC	G00002052018	0	366	469	((415, 'G', 'C'),)	()	GGCGGAGGCGGTGGCGTGCCCGCCCGCGCCCAAGAAGCCCAGGACGGCGGTGTCCATCGTCAGAGACACCGCCGGCCGCCGGTGCAACTACGACGGCGGCGAC |||||||||||||||||||||||||||||||||||||||||||||||||.||||||||||||||||||||||||||||||||||||||||||||||||||||| GGCGGAGGCGGTGGCGTGCCCGCCCGCGCCCAAGAAGCCCAGGACGGCGCTGTCCATCGTCAGAGACACCGCCGGCCGCCGGTGCAACTACGACGGCGGCGAC	nan	FALSE	FALSE	-18:S:G-C	435	FALSE	NA	NA	NA	NA	NA	1.59	NA	NA	NA	NA	NA	NA	NA	NA	NA	NA	NA	NA	NA	NA	NA	NA	NA	NA	NA	NA	NA	NA	NA	NA	NA	NA	NA	NA
B104.G00002052018	B104.G00002052018_1	GGCGGAGGGGGTGGCGTGCCCGCCCGCGCCCAAGAAGCCCAGGACGGCGGTGTCCATCGTCAGAGACACCGCCGGCCGCCGGTGCAACTACGACGGCGGCGAC	G00002052018	0	366	469	((374, 'C', 'G'),)	()	GGCGGAGGCGGTGGCGTGCCCGCCCGCGCCCAAGAAGCCCAGGACGGCGGTGTCCATCGTCAGAGACACCGCCGGCCGCCGGTGCAACTACGACGGCGGCGAC ||||||||.|||||||||||||||||||||||||||||||||||||||||||||||||||||||||||||||||||||||||||||||||||||||||||||| GGCGGAGGGGGTGGCGTGCCCGCCCGCGCCCAAGAAGCCCAGGACGGCGGTGTCCATCGTCAGAGACACCGCCGGCCGCCGGTGCAACTACGACGGCGGCGAC	nan	FALSE	FALSE	-59:S:C-G	435	FALSE	1.61	NA	NA	NA	1.69	NA	1.31	NA	NA	1.41	NA	1.34	NA	NA	NA	NA	1.73	2.45	NA	NA	NA	1.92	NA	NA	1.52	1.46	NA	1.6	NA	2.54	NA	1.78	NA	NA
B104.G00002052018	B104.G00002052018_1	GGCGGAGGCGGTGGCGTGCCCGCCCGCGCCCAAGAAGCCCAGGACGGCGGTGTCCATCGTCAGAGACACTCGCCGGCCGCCGGTGCAACTACGACGGCGGCGAC	G00002052018	-1	366	469	()	((435, Seq('C'), Seq('CT')),)	GGCGGAGGCGGTGGCGTGCCCGCCCGCGCCCAAGAAGCCCAGGACGGCGGTGTCCATCGTCAGAGACAC-CGCCGGCCGCCGGTGCAACTACGACGGCGGCGAC |||||||||||||||||||||||||||||||||||||||||||||||||||||||||||||||||||||-|||||||||||||||||||||||||||||||||| GGCGGAGGCGGTGGCGTGCCCGCCCGCGCCCAAGAAGCCCAGGACGGCGGTGTCCATCGTCAGAGACACTCGCCGGCCGCCGGTGCAACTACGACGGCGGCGAC	TRUE	nan	TRUE	2:1I:C-CT	435	TRUE	NA	NA	NA	NA	NA	NA	NA	NA	NA	NA	NA	NA	NA	1.71	1.52	NA	NA	NA	NA	NA	NA	NA	NA	NA	NA	NA	NA	NA	NA	NA	NA	NA	NA	NA
B104.G00002052018	B104.G00002052018_1	GGCGGAGGCGGTGGCGTGCCCGCCCGCGCCCAAGAAGCCCAGGACGGCGGTGTCCATCGTCAGAGACACCGCGGGCCGCCGGTGCAACTACGACGGCGGCGAC	G00002052018	0	366	469	((438, 'C', 'G'),)	()	GGCGGAGGCGGTGGCGTGCCCGCCCGCGCCCAAGAAGCCCAGGACGGCGGTGTCCATCGTCAGAGACACCGCCGGCCGCCGGTGCAACTACGACGGCGGCGAC ||||||||||||||||||||||||||||||||||||||||||||||||||||||||||||||||||||||||.|||||||||||||||||||||||||||||| GGCGGAGGCGGTGGCGTGCCCGCCCGCGCCCAAGAAGCCCAGGACGGCGGTGTCCATCGTCAGAGACACCGCGGGCCGCCGGTGCAACTACGACGGCGGCGAC	nan	TRUE	TRUE	5:S:C-G	435	TRUE	NA	NA	NA	NA	NA	1.59	NA	NA	NA	NA	NA	NA	NA	NA	NA	NA	NA	NA	NA	NA	NA	NA	NA	NA	NA	NA	NA	NA	NA	NA	NA	NA	NA	NA
B104.G00002052018	B104.G00002052018_1	GGCGGAGGGGGTGGCGTGCCCGCCCGCGCCCAAGAAGCCCAGGACGGCGGTGTCCATCGTCAGAGACACCGCCGGCCCGCCGGTGCAACTACGACGGCGGCGAC	G00002052018	-1	366	469	((374, 'C', 'G'),)	((441, Seq('G'), Seq('GC')),)	GGCGGAGGCGGTGGCGTGCCCGCCCGCGCCCAAGAAGCCCAGGACGGCGGTGTCCATCGTCAGAGACACCGCCGG-CCGCCGGTGCAACTACGACGGCGGCGAC ||||||||.||||||||||||||||||||||||||||||||||||||||||||||||||||||||||||||||||-|||||||||||||||||||||||||||| GGCGGAGGGGGTGGCGTGCCCGCCCGCGCCCAAGAAGCCCAGGACGGCGGTGTCCATCGTCAGAGACACCGCCGGCCCGCCGGTGCAACTACGACGGCGGCGAC	TRUE	FALSE	TRUE	8:1I:G-GC,-59:S:C-G	435	TRUE	NA	NA	NA	NA	NA	1.59	NA	NA	NA	NA	NA	NA	NA	NA	NA	NA	NA	NA	NA	NA	NA	NA	NA	NA	NA	NA	NA	NA	NA	NA	NA	NA	NA	NA
B104.G00002052018	B104.G00002052018_1	GGCGGAGGCGGTGGCGTGCCCGCCCGCGCCCAAGAAGCCCAGGACGGCGGTGTCCATGGTCAGAGACACCGCCGGCCGCCGGTGCAACTACGACGGCGGCGAC	G00002052018	0	366	469	((423, 'C', 'G'),)	()	GGCGGAGGCGGTGGCGTGCCCGCCCGCGCCCAAGAAGCCCAGGACGGCGGTGTCCATCGTCAGAGACACCGCCGGCCGCCGGTGCAACTACGACGGCGGCGAC |||||||||||||||||||||||||||||||||||||||||||||||||||||||||.||||||||||||||||||||||||||||||||||||||||||||| GGCGGAGGCGGTGGCGTGCCCGCCCGCGCCCAAGAAGCCCAGGACGGCGGTGTCCATGGTCAGAGACACCGCCGGCCGCCGGTGCAACTACGACGGCGGCGAC	nan	FALSE	FALSE	-10:S:C-G	435	FALSE	NA	NA	NA	NA	NA	NA	NA	NA	NA	NA	NA	NA	NA	NA	NA	NA	NA	NA	NA	NA	NA	NA	NA	NA	NA	NA	NA	NA	NA	NA	NA	NA	NA	3.03
B104.G00002052018	B104.G00002052018_1	GGCGGAGGCGGTGGCGTGCCCGCCCGCGCCCAAGAACCCCAGGACGGCGGTGTCCATCGTCAGAGACACCGCCGGCCGCCGGTGCAACTACGACGGCGGCGAC	G00002052018	0	366	469	((402, 'G', 'C'),)	()	GGCGGAGGCGGTGGCGTGCCCGCCCGCGCCCAAGAAGCCCAGGACGGCGGTGTCCATCGTCAGAGACACCGCCGGCCGCCGGTGCAACTACGACGGCGGCGAC ||||||||||||||||||||||||||||||||||||.|||||||||||||||||||||||||||||||||||||||||||||||||||||||||||||||||| GGCGGAGGCGGTGGCGTGCCCGCCCGCGCCCAAGAACCCCAGGACGGCGGTGTCCATCGTCAGAGACACCGCCGGCCGCCGGTGCAACTACGACGGCGGCGAC	nan	FALSE	FALSE	-31:S:G-C	435	FALSE	NA	NA	NA	NA	NA	1.59	NA	NA	NA	NA	NA	NA	NA	NA	NA	NA	NA	NA	NA	NA	NA	NA	NA	NA	NA	1.46	NA	NA	NA	NA	NA	NA	NA	NA
B104.G00002052018	B104.G00002052018_1	GGCGGAGGCGGTGGCGTGCCCGCCCGCGCCCAAGAAGCCCAGGACGGCGGTGTCCATCGTCAGAGACACCGCCGGCCCGCCGGTGCAACTACGACGGCGGCGAC	G00002052018	-1	366	469	()	((441, Seq('G'), Seq('GC')),)	GGCGGAGGCGGTGGCGTGCCCGCCCGCGCCCAAGAAGCCCAGGACGGCGGTGTCCATCGTCAGAGACACCGCCGG-CCGCCGGTGCAACTACGACGGCGGCGAC |||||||||||||||||||||||||||||||||||||||||||||||||||||||||||||||||||||||||||-|||||||||||||||||||||||||||| GGCGGAGGCGGTGGCGTGCCCGCCCGCGCCCAAGAAGCCCAGGACGGCGGTGTCCATCGTCAGAGACACCGCCGGCCCGCCGGTGCAACTACGACGGCGGCGAC	TRUE	nan	TRUE	8:1I:G-GC	435	TRUE	NA	NA	NA	NA	NA	1.59	NA	NA	NA	NA	NA	NA	NA	NA	NA	NA	NA	NA	NA	NA	NA	NA	NA	NA	NA	NA	NA	NA	NA	NA	NA	NA	NA	NA
B104.G00002052018	B104.G00002052018_1	GGCGGAGGCGGTGGCGTGCCCGCCCGCGCCCAAGAAGCCCAGGACGGCGGTGTCCATCGTCAGAGACACCCCCGGCCGCCGGTGCAACTACGACGGCGGCGAC	G00002052018	0	366	469	((436, 'G', 'C'),)	()	GGCGGAGGCGGTGGCGTGCCCGCCCGCGCCCAAGAAGCCCAGGACGGCGGTGTCCATCGTCAGAGACACCGCCGGCCGCCGGTGCAACTACGACGGCGGCGAC ||||||||||||||||||||||||||||||||||||||||||||||||||||||||||||||||||||||.|||||||||||||||||||||||||||||||| GGCGGAGGCGGTGGCGTGCCCGCCCGCGCCCAAGAAGCCCAGGACGGCGGTGTCCATCGTCAGAGACACCCCCGGCCGCCGGTGCAACTACGACGGCGGCGAC	nan	TRUE	TRUE	3:S:G-C	435	TRUE	NA	1.37	NA	NA	NA	NA	NA	NA	NA	NA	NA	NA	NA	NA	NA	NA	NA	NA	NA	NA	NA	NA	NA	NA	NA	NA	NA	NA	NA	NA	NA	NA	NA	NA
B104.G00002052018	B104.G00002052018_1	GGCGGAGGCGGTGGCGTGCCCGCCCGCGCCCAACAAGCCCAGGACGGCGGTGTCCATCGTCAGAGACACCGCCGGCCGCCGGTGCAACTACGACGGCGGCGAC	G00002052018	0	366	469	((399, 'G', 'C'),)	()	GGCGGAGGCGGTGGCGTGCCCGCCCGCGCCCAAGAAGCCCAGGACGGCGGTGTCCATCGTCAGAGACACCGCCGGCCGCCGGTGCAACTACGACGGCGGCGAC |||||||||||||||||||||||||||||||||.||||||||||||||||||||||||||||||||||||||||||||||||||||||||||||||||||||| GGCGGAGGCGGTGGCGTGCCCGCCCGCGCCCAACAAGCCCAGGACGGCGGTGTCCATCGTCAGAGACACCGCCGGCCGCCGGTGCAACTACGACGGCGGCGAC	nan	FALSE	FALSE	-34:S:G-C	435	FALSE	NA	NA	NA	NA	NA	1.59	NA	NA	NA	NA	NA	NA	NA	NA	NA	NA	NA	NA	NA	NA	NA	NA	NA	NA	NA	NA	NA	NA	NA	NA	NA	NA	NA	NA
B104.G00002052018	B104.G00002052018_1	GGCGGAGGCGGTGGCGTGCCCGCCCGCGCCCAAGAAGCCCAGGACGACGGTGTCCATCGTCAGAGACACCGCCGGCCGCCGGTGCAACTACGACGGCGGCGAC	G00002052018	0	366	469	((412, 'G', 'A'),)	()	GGCGGAGGCGGTGGCGTGCCCGCCCGCGCCCAAGAAGCCCAGGACGGCGGTGTCCATCGTCAGAGACACCGCCGGCCGCCGGTGCAACTACGACGGCGGCGAC ||||||||||||||||||||||||||||||||||||||||||||||.|||||||||||||||||||||||||||||||||||||||||||||||||||||||| GGCGGAGGCGGTGGCGTGCCCGCCCGCGCCCAAGAAGCCCAGGACGACGGTGTCCATCGTCAGAGACACCGCCGGCCGCCGGTGCAACTACGACGGCGGCGAC	nan	FALSE	FALSE	-21:S:G-A	435	FALSE	NA	NA	NA	NA	NA	NA	NA	NA	NA	NA	NA	NA	NA	NA	NA	NA	NA	NA	NA	NA	NA	NA	NA	NA	NA	NA	NA	NA	NA	NA	NA	NA	NA	3.03
B104.G00002052018	B104.G00002052018_1	GGCGGTGGCGGTGGCGTGCCCGCCCGCGCCCAAGAAGCCCAGGACGGCGGTGTCCATCGTCAGAGACACCGCCGGCCGCCGGTGCAACTACGACGGCGGCGAC	G00002052018	0	366	469	((371, 'A', 'T'),)	()	GGCGGAGGCGGTGGCGTGCCCGCCCGCGCCCAAGAAGCCCAGGACGGCGGTGTCCATCGTCAGAGACACCGCCGGCCGCCGGTGCAACTACGACGGCGGCGAC |||||.||||||||||||||||||||||||||||||||||||||||||||||||||||||||||||||||||||||||||||||||||||||||||||||||| GGCGGTGGCGGTGGCGTGCCCGCCCGCGCCCAAGAAGCCCAGGACGGCGGTGTCCATCGTCAGAGACACCGCCGGCCGCCGGTGCAACTACGACGGCGGCGAC	nan	FALSE	FALSE	-62:S:A-T	435	FALSE	NA	NA	NA	NA	NA	NA	NA	NA	NA	NA	NA	NA	NA	NA	NA	1.38	NA	NA	NA	NA	NA	NA	NA	NA	NA	NA	NA	NA	NA	1.27	NA	NA	NA	NA
B104.G00002052018	B104.G00002052018_1	GGCGGAGGCGGTGGCGTGCCCGCCCGCGCCCAAGAAGCCCAGGACGGCGGTGTCCATCTTCAGAGACACCGCCGGCCGCCGGTGCAACTACGACGGCGGCGAC	G00002052018	0	366	469	((424, 'G', 'T'),)	()	GGCGGAGGCGGTGGCGTGCCCGCCCGCGCCCAAGAAGCCCAGGACGGCGGTGTCCATCGTCAGAGACACCGCCGGCCGCCGGTGCAACTACGACGGCGGCGAC ||||||||||||||||||||||||||||||||||||||||||||||||||||||||||.|||||||||||||||||||||||||||||||||||||||||||| GGCGGAGGCGGTGGCGTGCCCGCCCGCGCCCAAGAAGCCCAGGACGGCGGTGTCCATCTTCAGAGACACCGCCGGCCGCCGGTGCAACTACGACGGCGGCGAC	nan	TRUE	TRUE	-9:S:G-T	435	TRUE	NA	NA	NA	NA	NA	1.59	NA	NA	NA	NA	NA	NA	NA	NA	NA	NA	NA	NA	NA	NA	NA	NA	NA	NA	NA	NA	NA	NA	NA	NA	NA	NA	NA	NA
B104.G00002052018	B104.G00002052018_1	GGCGGAGGCGGTGGCGTGCCCGCCCGCCCCCAAGAAGCCCAGGACGGCGGTGTCCATCGTCAGAGACACCCCCGGCCGCCGGTGCAACTACGACGGCGGCGAC	G00002052018	0	366	469	((393, 'G', 'C'), (436, 'G', 'C'))	()	GGCGGAGGCGGTGGCGTGCCCGCCCGCGCCCAAGAAGCCCAGGACGGCGGTGTCCATCGTCAGAGACACCGCCGGCCGCCGGTGCAACTACGACGGCGGCGAC |||||||||||||||||||||||||||.||||||||||||||||||||||||||||||||||||||||||.|||||||||||||||||||||||||||||||| GGCGGAGGCGGTGGCGTGCCCGCCCGCCCCCAAGAAGCCCAGGACGGCGGTGTCCATCGTCAGAGACACCCCCGGCCGCCGGTGCAACTACGACGGCGGCGAC	nan	TRUE	TRUE	-40:S:G-C,3:S:G-C	435	TRUE	NA	NA	NA	NA	NA	1.59	NA	NA	NA	NA	NA	NA	NA	NA	NA	NA	NA	NA	NA	NA	NA	NA	NA	NA	NA	NA	NA	NA	NA	NA	NA	NA	NA	NA
B104.G00002052018	B104.G00002052018_1	GGCGGGGGGGGTGGCGTGCCCGCCCGCGCCCAAGAAGCCCAGGACGGCGGTGTCCATAGTCAGAGTCACCCCCGGCCCCCGCGGTGCAACTACGACGGCGGCGAC	G00002052018	-2	366	469	((371, 'A', 'G'), (374, 'C', 'G'), (423, 'C', 'A'), (431, 'A', 'T'), (436, 'G', 'C'), (443, 'G', 'C'))	((445, Seq('C'), Seq('CCG')),)	GGCGGAGGCGGTGGCGTGCCCGCCCGCGCCCAAGAAGCCCAGGACGGCGGTGTCCATCGTCAGAGACACCGCCGGCCGC--CGGTGCAACTACGACGGCGGCGAC |||||.||.||||||||||||||||||||||||||||||||||||||||||||||||.|||||||.||||.||||||.|--|||||||||||||||||||||||| GGCGGGGGGGGTGGCGTGCCCGCCCGCGCCCAAGAAGCCCAGGACGGCGGTGTCCATAGTCAGAGTCACCCCCGGCCCCCGCGGTGCAACTACGACGGCGGCGAC	FALSE	TRUE	TRUE	12:2I:C-CCG,-62:S:A-G,-59:S:C-G,-10:S:C-A,-2:S:A-T,3:S:G-C,10:S:G-C	435	TRUE	NA	NA	NA	NA	NA	1.59	NA	NA	NA	NA	NA	NA	NA	NA	NA	NA	NA	NA	NA	NA	NA	NA	NA	NA	NA	NA	NA	NA	NA	NA	NA	NA	NA	NA
B104.G00002052018	B104.G00002052018_1	GGCGGAGGCGGTGGCGTGCCCCCCCCCGCCCCAGAAGCCCAGGACGGCGGTGTCCATCGTCAGAGACACCGCCGGCCGCCGGCCGGTGCAACTACGACGGCGGCGAC	G00002052018	-4	366	469	((387, 'G', 'C'), (391, 'G', 'C'), (397, 'A', 'C'))	((443, Seq('C'), Seq('CGCCG')),)	GGCGGAGGCGGTGGCGTGCCCGCCCGCGCCCAAGAAGCCCAGGACGGCGGTGTCCATCGTCAGAGACACCGCCGGCC----GCCGGTGCAACTACGACGGCGGCGAC |||||||||||||||||||||.|||.|||||.|||||||||||||||||||||||||||||||||||||||||||||----|||||||||||||||||||||||||| GGCGGAGGCGGTGGCGTGCCCCCCCCCGCCCCAGAAGCCCAGGACGGCGGTGTCCATCGTCAGAGACACCGCCGGCCGCCGGCCGGTGCAACTACGACGGCGGCGAC	FALSE	FALSE	FALSE	10:4I:C-CGCCG,-46:S:G-C,-42:S:G-C,-36:S:A-C	435	FALSE	NA	NA	NA	NA	NA	1.59	NA	NA	NA	NA	NA	NA	NA	NA	NA	NA	NA	NA	NA	NA	NA	NA	NA	NA	NA	NA	NA	NA	NA	NA	NA	NA	NA	NA
B104.G00002052018	B104.G00002052018_1	GGCGGAGGCGGTGGCGTGCCCCCCCGCGCCAAAGAACCCCAGGCCGGGGGTGTCCATCGTCAGAGACACCGCCGGCCGCCGGTGCAACTACGACGGCGGCGAC	G00002052018	0	366	469	((387, 'G', 'C'), (396, 'C', 'A'), (402, 'G', 'C'), (409, 'A', 'C'), (413, 'C', 'G'))	()	GGCGGAGGCGGTGGCGTGCCCGCCCGCGCCCAAGAAGCCCAGGACGGCGGTGTCCATCGTCAGAGACACCGCCGGCCGCCGGTGCAACTACGACGGCGGCGAC |||||||||||||||||||||.||||||||.|||||.||||||.|||.||||||||||||||||||||||||||||||||||||||||||||||||||||||| GGCGGAGGCGGTGGCGTGCCCCCCCGCGCCAAAGAACCCCAGGCCGGGGGTGTCCATCGTCAGAGACACCGCCGGCCGCCGGTGCAACTACGACGGCGGCGAC	nan	FALSE	FALSE	-46:S:G-C,-37:S:C-A,-31:S:G-C,-24:S:A-C,-20:S:C-G	435	FALSE	NA	NA	NA	NA	NA	1.59	NA	NA	NA	NA	NA	NA	NA	NA	NA	NA	NA	NA	NA	NA	NA	NA	NA	NA	NA	NA	NA	NA	NA	NA	NA	NA	NA	NA
B104.G00002052018	B104.G00002052018_1	GGCGGAGGCGGTGGCGTGCCCGCCCGCGCCCAAGAAGCCCAGGACGGCGGTGTACATCGTCAGAGACACCGCCGGCCGCCGGTGCAACTACGACGGCGGCGAC	G00002052018	0	366	469	((419, 'C', 'A'),)	()	GGCGGAGGCGGTGGCGTGCCCGCCCGCGCCCAAGAAGCCCAGGACGGCGGTGTCCATCGTCAGAGACACCGCCGGCCGCCGGTGCAACTACGACGGCGGCGAC |||||||||||||||||||||||||||||||||||||||||||||||||||||.||||||||||||||||||||||||||||||||||||||||||||||||| GGCGGAGGCGGTGGCGTGCCCGCCCGCGCCCAAGAAGCCCAGGACGGCGGTGTACATCGTCAGAGACACCGCCGGCCGCCGGTGCAACTACGACGGCGGCGAC	nan	FALSE	FALSE	-14:S:C-A	435	FALSE	NA	NA	NA	NA	NA	1.59	NA	NA	NA	NA	NA	NA	NA	NA	NA	NA	NA	NA	NA	NA	NA	NA	NA	NA	NA	NA	NA	NA	NA	NA	NA	NA	NA	NA
B104.G00002052018	B104.G00002052018_1	GGCGGAGGGGGTGGGGTGCCCGCCCGCGCCCAAGAAGCCCAGGACGGCGGTGTCCATCGTCAGAGACACCGCCGGCCGCCGGTGCAACTACGACGGCGGCGAC	G00002052018	0	366	469	((374, 'C', 'G'), (380, 'C', 'G'))	()	GGCGGAGGCGGTGGCGTGCCCGCCCGCGCCCAAGAAGCCCAGGACGGCGGTGTCCATCGTCAGAGACACCGCCGGCCGCCGGTGCAACTACGACGGCGGCGAC ||||||||.|||||.|||||||||||||||||||||||||||||||||||||||||||||||||||||||||||||||||||||||||||||||||||||||| GGCGGAGGGGGTGGGGTGCCCGCCCGCGCCCAAGAAGCCCAGGACGGCGGTGTCCATCGTCAGAGACACCGCCGGCCGCCGGTGCAACTACGACGGCGGCGAC	nan	FALSE	FALSE	-59:S:C-G,-53:S:C-G	435	FALSE	NA	NA	NA	NA	NA	1.59	NA	NA	NA	NA	NA	NA	NA	NA	NA	NA	NA	NA	NA	NA	NA	NA	NA	NA	NA	NA	NA	NA	NA	NA	NA	NA	NA	3.03
B104.G00002052018	B104.G00002052018_1	GGCGGAGGCGGTGGCGTGCCCGCCCGCGCCCAAGAAGCCCAGGACGGCGGTGACCATAGTCAGAGACACCGCCGGCCGCCGGTGCAACTACGACGGCGGCGAC	G00002052018	0	366	469	((418, 'T', 'A'), (423, 'C', 'A'))	()	GGCGGAGGCGGTGGCGTGCCCGCCCGCGCCCAAGAAGCCCAGGACGGCGGTGTCCATCGTCAGAGACACCGCCGGCCGCCGGTGCAACTACGACGGCGGCGAC ||||||||||||||||||||||||||||||||||||||||||||||||||||.||||.||||||||||||||||||||||||||||||||||||||||||||| GGCGGAGGCGGTGGCGTGCCCGCCCGCGCCCAAGAAGCCCAGGACGGCGGTGACCATAGTCAGAGACACCGCCGGCCGCCGGTGCAACTACGACGGCGGCGAC	nan	FALSE	FALSE	-15:S:T-A,-10:S:C-A	435	FALSE	NA	NA	NA	NA	NA	1.59	NA	NA	NA	NA	NA	NA	NA	NA	NA	NA	NA	NA	NA	NA	NA	NA	NA	NA	NA	NA	NA	NA	NA	NA	NA	NA	NA	NA
B104.G00002052018	B104.G00002052018_1	GGCGGAGGCGGTGGCGTGCCCGCCCGCGCCCAAGAAGCCCAGGACGGCGGTGTCCATCGTCCGCCGGCCGCCGGTGCAACTACGACGGCGGCGAC	G00002052018	8	366	469	()	((426, Seq('TCAGAGACA'), Seq('T')),)	GGCGGAGGCGGTGGCGTGCCCGCCCGCGCCCAAGAAGCCCAGGACGGCGGTGTCCATCGTCAGAGACACCGCCGGCCGCCGGTGCAACTACGACGGCGGCGAC ||||||||||||||||||||||||||||||||||||||||||||||||||||||||||||--------||||||||||||||||||||||||||||||||||| GGCGGAGGCGGTGGCGTGCCCGCCCGCGCCCAAGAAGCCCAGGACGGCGGTGTCCATCGT--------CCGCCGGCCGCCGGTGCAACTACGACGGCGGCGAC	TRUE	nan	TRUE	-7:8D:TCAGAGACA-T	435	TRUE	NA	NA	NA	NA	NA	NA	NA	NA	NA	NA	NA	NA	2.1	2.98	2.27	NA	NA	NA	NA	NA	NA	NA	NA	NA	NA	NA	NA	NA	NA	NA	NA	NA	NA	NA
B104.G00002052018	B104.G00002052018_1	GGCGGAGGCGGTGGCGTGCCCGCCCGCGCCCAAGAAGCCCAGGACGGCGGTGTCCATCGTCAGAGACGCCGGCCGCCGGTGCAACTACGACGGCGGCGAC	G00002052018	3	366	469	()	((432, Seq('ACAC'), Seq('A')),)	GGCGGAGGCGGTGGCGTGCCCGCCCGCGCCCAAGAAGCCCAGGACGGCGGTGTCCATCGTCAGAGACACCGCCGGCCGCCGGTGCAACTACGACGGCGGCGAC ||||||||||||||||||||||||||||||||||||||||||||||||||||||||||||||||||---|||||||||||||||||||||||||||||||||| GGCGGAGGCGGTGGCGTGCCCGCCCGCGCCCAAGAAGCCCAGGACGGCGGTGTCCATCGTCAGAGA---CGCCGGCCGCCGGTGCAACTACGACGGCGGCGAC	TRUE	nan	TRUE	-1:3D:ACAC-A	435	TRUE	NA	NA	NA	NA	NA	NA	NA	NA	NA	NA	NA	NA	2.97	6.82	4.54	NA	NA	NA	NA	NA	NA	NA	NA	NA	NA	NA	NA	NA	NA	NA	NA	NA	NA	NA
B104.G00002052018	B104.G00002052018_1	GGCGGAGGCGGTGGCGTGCCCGCCCGCGCCCAAGAAGCCCAGGACGGCGGTGTCCATCGTCAGAGACCGCCGGCCGCCGGTGCAACTACGACGGCGGCGAC	G00002052018	2	366	469	()	((431, Seq('GAC'), Seq('G')),)	GGCGGAGGCGGTGGCGTGCCCGCCCGCGCCCAAGAAGCCCAGGACGGCGGTGTCCATCGTCAGAGACACCGCCGGCCGCCGGTGCAACTACGACGGCGGCGAC |||||||||||||||||||||||||||||||||||||||||||||||||||||||||||||||||--|||||||||||||||||||||||||||||||||||| GGCGGAGGCGGTGGCGTGCCCGCCCGCGCCCAAGAAGCCCAGGACGGCGGTGTCCATCGTCAGAG--ACCGCCGGCCGCCGGTGCAACTACGACGGCGGCGAC	TRUE	nan	TRUE	-2:2D:GAC-G	435	TRUE	NA	NA	NA	NA	NA	NA	NA	NA	NA	NA	NA	NA	8.57	16.62	16.66	NA	NA	NA	NA	NA	NA	NA	NA	NA	NA	NA	NA	NA	NA	NA	NA	NA	NA	NA
B104.G00002052018	B104.G00002052018_1	GGCGGAGGCGGTGGCGTGCCCGCCCGCGCCCAAGAAGCCCAGGACGGCGGTGTCCATCGTCAGAGACACACGCCGGCCGCCGGTGCAACTACGACGGCGGCGAC	G00002052018	-1	366	469	()	((435, Seq('C'), Seq('CA')),)	GGCGGAGGCGGTGGCGTGCCCGCCCGCGCCCAAGAAGCCCAGGACGGCGGTGTCCATCGTCAGAGACAC-CGCCGGCCGCCGGTGCAACTACGACGGCGGCGAC |||||||||||||||||||||||||||||||||||||||||||||||||||||||||||||||||||||-|||||||||||||||||||||||||||||||||| GGCGGAGGCGGTGGCGTGCCCGCCCGCGCCCAAGAAGCCCAGGACGGCGGTGTCCATCGTCAGAGACACACGCCGGCCGCCGGTGCAACTACGACGGCGGCGAC	TRUE	nan	TRUE	2:1I:C-CA	435	TRUE	NA	NA	NA	NA	NA	NA	NA	NA	NA	NA	NA	NA	NA	3.41	3.03	NA	NA	NA	NA	NA	NA	NA	NA	NA	NA	NA	NA	NA	NA	NA	NA	NA	NA	NA
B104.G00002052018	B104.G00002052018_1	GGCGGAGGCGGTGGCGTGCCCGCCCGCGCCCAAGAAGCCCAGGACGGCGGTGTCCATCGTCAGAGACACGCCGGCCGCCGGTGCAACTACGACGGCGGCGAC	G00002052018	1	366	469	()	((434, Seq('AC'), Seq('A')),)	GGCGGAGGCGGTGGCGTGCCCGCCCGCGCCCAAGAAGCCCAGGACGGCGGTGTCCATCGTCAGAGACACCGCCGGCCGCCGGTGCAACTACGACGGCGGCGAC ||||||||||||||||||||||||||||||||||||||||||||||||||||||||||||||||||||-|||||||||||||||||||||||||||||||||| GGCGGAGGCGGTGGCGTGCCCGCCCGCGCCCAAGAAGCCCAGGACGGCGGTGTCCATCGTCAGAGACA-CGCCGGCCGCCGGTGCAACTACGACGGCGGCGAC	TRUE	nan	TRUE	1:1D:AC-A	435	TRUE	NA	NA	NA	NA	NA	NA	NA	NA	NA	NA	NA	NA	2.97	9.16	6.82	NA	NA	NA	NA	NA	NA	NA	NA	NA	NA	NA	NA	NA	NA	NA	NA	NA	NA	NA
B104.G00002052018	B104.G00002052018_1	GGCGGAGGCGGTGGCGTGCCCGCCCGCGCCCAAGAAGCCCAGGACGGCGGTGTCCATCGTCACGCCGGCCGCCGGTGCAACTACGACGGCGGCGAC	G00002052018	7	366	469	()	((428, Seq('AGAGACAC'), Seq('A')),)	GGCGGAGGCGGTGGCGTGCCCGCCCGCGCCCAAGAAGCCCAGGACGGCGGTGTCCATCGTCAGAGACACCGCCGGCCGCCGGTGCAACTACGACGGCGGCGAC ||||||||||||||||||||||||||||||||||||||||||||||||||||||||||||||-------|||||||||||||||||||||||||||||||||| GGCGGAGGCGGTGGCGTGCCCGCCCGCGCCCAAGAAGCCCAGGACGGCGGTGTCCATCGTCA-------CGCCGGCCGCCGGTGCAACTACGACGGCGGCGAC	TRUE	nan	TRUE	-5:7D:AGAGACAC-A	435	TRUE	NA	NA	NA	NA	NA	NA	NA	NA	NA	NA	NA	NA	1.57	NA	2.27	NA	NA	NA	NA	NA	NA	NA	NA	NA	NA	NA	NA	NA	NA	NA	NA	NA	NA	NA
B104.G00002052018	B104.G00002052018_1	GGCGGAGGCGGTGGCGTGCCCGCCCGCGCCCAAGAAGCCCAGGACGGCGGTGTCCATCGTCAGAGACACCCGCCGGCCGCCGGTGCAACTACGACGGCGGCGAC	G00002052018	-1	366	469	()	((434, Seq('A'), Seq('AC')),)	GGCGGAGGCGGTGGCGTGCCCGCCCGCGCCCAAGAAGCCCAGGACGGCGGTGTCCATCGTCAGAGACA-CCGCCGGCCGCCGGTGCAACTACGACGGCGGCGAC ||||||||||||||||||||||||||||||||||||||||||||||||||||||||||||||||||||-||||||||||||||||||||||||||||||||||| GGCGGAGGCGGTGGCGTGCCCGCCCGCGCCCAAGAAGCCCAGGACGGCGGTGTCCATCGTCAGAGACACCCGCCGGCCGCCGGTGCAACTACGACGGCGGCGAC	TRUE	nan	TRUE	1:1I:A-AC	435	TRUE	NA	NA	NA	NA	NA	NA	NA	NA	NA	NA	NA	NA	NA	NA	3.03	NA	NA	NA	NA	NA	NA	NA	NA	NA	NA	NA	NA	NA	NA	NA	NA	NA	NA	NA
B104.G00002052018	B104.G00002052018_1	GGCGGAGGCGGTGGCGTGCCCGCCCCCCCCCAAGAACCCCAGGACGGGGGTGTACATCGTCAGAGACACCGCCGGCCGCCGGTGCAACTACGACGGCGGCGAC	G00002052018	0	366	469	((391, 'G', 'C'), (393, 'G', 'C'), (402, 'G', 'C'), (413, 'C', 'G'), (419, 'C', 'A'))	()	GGCGGAGGCGGTGGCGTGCCCGCCCGCGCCCAAGAAGCCCAGGACGGCGGTGTCCATCGTCAGAGACACCGCCGGCCGCCGGTGCAACTACGACGGCGGCGAC |||||||||||||||||||||||||.|.||||||||.||||||||||.|||||.||||||||||||||||||||||||||||||||||||||||||||||||| GGCGGAGGCGGTGGCGTGCCCGCCCCCCCCCAAGAACCCCAGGACGGGGGTGTACATCGTCAGAGACACCGCCGGCCGCCGGTGCAACTACGACGGCGGCGAC	nan	FALSE	FALSE	-42:S:G-C,-40:S:G-C,-31:S:G-C,-20:S:C-G,-14:S:C-A	435	FALSE	NA	NA	NA	NA	NA	NA	NA	NA	NA	NA	NA	NA	NA	NA	NA	NA	NA	NA	NA	NA	NA	NA	NA	NA	NA	NA	NA	NA	NA	NA	NA	NA	NA	3.03
B104.G00002052018	B104.G00002052018_1	GGCGGAGGCGGTGGCGTGCCCGCCCGCGCCCAAGAAGCCCAGGACGGCGGTGTCCATCGTCAGAGACAGCCGGCCGCCGGTGCAACTACGACGGCGGCGAC	G00002052018	2	366	469	()	((434, Seq('ACC'), Seq('A')),)	GGCGGAGGCGGTGGCGTGCCCGCCCGCGCCCAAGAAGCCCAGGACGGCGGTGTCCATCGTCAGAGACACCGCCGGCCGCCGGTGCAACTACGACGGCGGCGAC ||||||||||||||||||||||||||||||||||||||||||||||||||||||||||||||||||||--||||||||||||||||||||||||||||||||| GGCGGAGGCGGTGGCGTGCCCGCCCGCGCCCAAGAAGCCCAGGACGGCGGTGTCCATCGTCAGAGACA--GCCGGCCGCCGGTGCAACTACGACGGCGGCGAC	TRUE	nan	TRUE	1:2D:ACC-A	435	TRUE	NA	NA	NA	NA	NA	NA	NA	NA	NA	NA	NA	NA	NA	NA	1.52	NA	NA	NA	NA	NA	NA	NA	NA	NA	NA	NA	NA	NA	NA	NA	NA	NA	NA	NA
B104.G00002211396	B104.G00002211396_1	GACCAGCAGGTCGGCGGCCTGCAGCTCATGAAGGGGGACAGTTGGGTGGCCGTCAAGCCAATCCCCGGCACCCTCGTCGTCAACATCGGGGAC	G00002211396	ref	2618	2711	nan	nan	nan	nan	nan	nan	ref	2680	nan	100	100	100	100	100	100	100	100	100	100	100	100	64.1	61.47	67.5	100	100	100	100	100	100	100	100	100	100	100	100	100	100	100	100	100	100	100
B104.G00002211396	B104.G00002211396_1	GACCAGCAGGTCGGCGGCCTGCAGCTCATGAAGGGGGACAGTTGGGTGGCCGTCAAGCCAATCCCGGCACCCTCGTCGTCAACATCGGGGAC	G00002211396	1	2618	2711	()	((2680, Seq('TC'), Seq('T')),)	GACCAGCAGGTCGGCGGCCTGCAGCTCATGAAGGGGGACAGTTGGGTGGCCGTCAAGCCAATCCCCGGCACCCTCGTCGTCAACATCGGGGAC ||||||||||||||||||||||||||||||||||||||||||||||||||||||||||||||-|||||||||||||||||||||||||||||| GACCAGCAGGTCGGCGGCCTGCAGCTCATGAAGGGGGACAGTTGGGTGGCCGTCAAGCCAAT-CCCGGCACCCTCGTCGTCAACATCGGGGAC	TRUE	nan	TRUE	2:1D:TC-T	2680	TRUE	NA	NA	NA	NA	NA	NA	NA	NA	NA	NA	NA	NA	2.8	3.36	NA	NA	NA	NA	NA	NA	NA	NA	NA	NA	NA	NA	NA	NA	NA	NA	NA	NA	NA	NA
B104.G00002211396	B104.G00002211396_1	GACCAGCAGGTCGGCGGCCTGCAGCTCATGAAGGGGGACAGTTGGGTGGCCGTCAAGCAATCCCCGGCACCCTCGTCGTCAACATCGGGGAC	G00002211396	1	2618	2711	()	((2675, Seq('GC'), Seq('G')),)	GACCAGCAGGTCGGCGGCCTGCAGCTCATGAAGGGGGACAGTTGGGTGGCCGTCAAGCCAATCCCCGGCACCCTCGTCGTCAACATCGGGGAC |||||||||||||||||||||||||||||||||||||||||||||||||||||||||-||||||||||||||||||||||||||||||||||| GACCAGCAGGTCGGCGGCCTGCAGCTCATGAAGGGGGACAGTTGGGTGGCCGTCAAG-CAATCCCCGGCACCCTCGTCGTCAACATCGGGGAC	TRUE	nan	TRUE	-3:1D:GC-G	2680	TRUE	NA	NA	NA	NA	NA	NA	NA	NA	NA	NA	NA	NA	NA	NA	2.5	NA	NA	NA	NA	NA	NA	NA	NA	NA	NA	NA	NA	NA	NA	NA	NA	NA	NA	NA
B104.G00002211396	B104.G00002211396_1	GACCAGCAGGTCGGCGGCCTGCAGCTCATGAAGGGGGACAGTTGGGTGGCCGTCAAGCCAACCCCGGCACCCTCGTCGTCAACATCGGGGAC	G00002211396	1	2618	2711	()	((2679, Seq('AT'), Seq('A')),)	GACCAGCAGGTCGGCGGCCTGCAGCTCATGAAGGGGGACAGTTGGGTGGCCGTCAAGCCAATCCCCGGCACCCTCGTCGTCAACATCGGGGAC |||||||||||||||||||||||||||||||||||||||||||||||||||||||||||||-||||||||||||||||||||||||||||||| GACCAGCAGGTCGGCGGCCTGCAGCTCATGAAGGGGGACAGTTGGGTGGCCGTCAAGCCAA-CCCCGGCACCCTCGTCGTCAACATCGGGGAC	TRUE	nan	TRUE	1:1D:AT-A	2680	TRUE	NA	NA	NA	NA	NA	NA	NA	NA	NA	NA	NA	NA	6.92	6.72	9.16	NA	NA	NA	NA	NA	NA	NA	NA	NA	NA	NA	NA	NA	NA	NA	NA	NA	NA	NA
B104.G00002211396	B104.G00002211396_1	GACCAGCAGGTCGGCGGCCTGCAGCTCATGAAGGGGGACAGTTGGGTGGCCGTCAAGCCAATTCCCCGGCACCCTCGTCGTCAACATCGGGGAC	G00002211396	-1	2618	2711	()	((2679, Seq('A'), Seq('AT')),)	GACCAGCAGGTCGGCGGCCTGCAGCTCATGAAGGGGGACAGTTGGGTGGCCGTCAAGCCAA-TCCCCGGCACCCTCGTCGTCAACATCGGGGAC |||||||||||||||||||||||||||||||||||||||||||||||||||||||||||||-|||||||||||||||||||||||||||||||| GACCAGCAGGTCGGCGGCCTGCAGCTCATGAAGGGGGACAGTTGGGTGGCCGTCAAGCCAATTCCCCGGCACCCTCGTCGTCAACATCGGGGAC	TRUE	nan	TRUE	1:1I:A-AT	2680	TRUE	NA	NA	NA	NA	NA	NA	NA	NA	NA	NA	NA	NA	5.47	6.18	5.83	NA	NA	NA	NA	NA	NA	NA	NA	NA	NA	NA	NA	NA	NA	NA	NA	NA	NA	NA
B104.G00002211396	B104.G00002211396_1	GACCAGCAGGTCGGCGGCCTGCAGCTCATGAAGGGGGACAGTTGGGTGGCCGTCAAGCCCCCGGCACCCTCGTCGTCAACATCGGGGAC	G00002211396	4	2618	2711	()	((2676, Seq('CCAAT'), Seq('C')),)	GACCAGCAGGTCGGCGGCCTGCAGCTCATGAAGGGGGACAGTTGGGTGGCCGTCAAGCCAATCCCCGGCACCCTCGTCGTCAACATCGGGGAC ||||||||||||||||||||||||||||||||||||||||||||||||||||||||||----||||||||||||||||||||||||||||||| GACCAGCAGGTCGGCGGCCTGCAGCTCATGAAGGGGGACAGTTGGGTGGCCGTCAAGC----CCCCGGCACCCTCGTCGTCAACATCGGGGAC	TRUE	nan	TRUE	-2:4D:CCAAT-C	2680	TRUE	NA	NA	NA	NA	NA	NA	NA	NA	NA	NA	NA	NA	3.52	4.45	NA	NA	NA	NA	NA	NA	NA	NA	NA	NA	NA	NA	NA	NA	NA	NA	NA	NA	NA	NA
B104.G00002211396	B104.G00002211396_1	GACCAGCAGGTCGGCGGCCTGCAGCTCATGAAGGGGGACAGTTGGGTGGCCGTCAAGCCATCCCCGGCACCCTCGTCGTCAACATCGGGGAC	G00002211396	1	2618	2711	()	((2677, Seq('CA'), Seq('C')),)	GACCAGCAGGTCGGCGGCCTGCAGCTCATGAAGGGGGACAGTTGGGTGGCCGTCAAGCCAATCCCCGGCACCCTCGTCGTCAACATCGGGGAC |||||||||||||||||||||||||||||||||||||||||||||||||||||||||||-||||||||||||||||||||||||||||||||| GACCAGCAGGTCGGCGGCCTGCAGCTCATGAAGGGGGACAGTTGGGTGGCCGTCAAGCC-ATCCCCGGCACCCTCGTCGTCAACATCGGGGAC	TRUE	nan	TRUE	-1:1D:CA-C	2680	TRUE	NA	NA	NA	NA	NA	NA	NA	NA	NA	NA	NA	NA	4.13	4.63	NA	NA	NA	NA	NA	NA	NA	NA	NA	NA	NA	NA	NA	NA	NA	NA	NA	NA	NA	NA
B104.G00002211396	B104.G00002211396_1	GACCAGCAGGTCGGCGGCCTGCAGCTCATGAAGGGGGACAGTTGGGTGGCCGTCAAGCTCCCCGGCACCCTCGTCGTCAACATCGGGGAC	G00002211396	3	2618	2711	()	((2676, Seq('CCAA'), Seq('C')),)	GACCAGCAGGTCGGCGGCCTGCAGCTCATGAAGGGGGACAGTTGGGTGGCCGTCAAGCCAATCCCCGGCACCCTCGTCGTCAACATCGGGGAC ||||||||||||||||||||||||||||||||||||||||||||||||||||||||||---|||||||||||||||||||||||||||||||| GACCAGCAGGTCGGCGGCCTGCAGCTCATGAAGGGGGACAGTTGGGTGGCCGTCAAGC---TCCCCGGCACCCTCGTCGTCAACATCGGGGAC	TRUE	nan	TRUE	-2:3D:CCAA-C	2680	TRUE	NA	NA	NA	NA	NA	NA	NA	NA	NA	NA	NA	NA	3.7	2.54	2.5	NA	NA	NA	NA	NA	NA	NA	NA	NA	NA	NA	NA	NA	NA	NA	NA	NA	NA	NA
B104.G00002211396	B104.G00002211396_1	GACCAGCAGGTCGGCGGCCTGCAGCTCATGAAGGGGGACAGTTGGGTGGCCGTCAAGCCCCCCGGCACCCTCGTCGTCAACATCGGGGAC	G00002211396	3	2618	2711	()	((2677, Seq('CAAT'), Seq('C')),)	GACCAGCAGGTCGGCGGCCTGCAGCTCATGAAGGGGGACAGTTGGGTGGCCGTCAAGCCAATCCCCGGCACCCTCGTCGTCAACATCGGGGAC |||||||||||||||||||||||||||||||||||||||||||||||||||||||||||---||||||||||||||||||||||||||||||| GACCAGCAGGTCGGCGGCCTGCAGCTCATGAAGGGGGACAGTTGGGTGGCCGTCAAGCC---CCCCGGCACCCTCGTCGTCAACATCGGGGAC	TRUE	nan	TRUE	-1:3D:CAAT-C	2680	TRUE	NA	NA	NA	NA	NA	NA	NA	NA	NA	NA	NA	NA	2.19	3	2.5	NA	NA	NA	NA	NA	NA	NA	NA	NA	NA	NA	NA	NA	NA	NA	NA	NA	NA	NA
B104.G00002211396	B104.G00002211396_1	GACCAGCAGGTCGGCGGCCTGCAGCTCATGAAGGGGGACAGTTGGGTGGCCGTCAAGCCACCCCGGCACCCTCGTCGTCAACATCGGGGAC	G00002211396	2	2618	2711	()	((2678, Seq('AAT'), Seq('A')),)	GACCAGCAGGTCGGCGGCCTGCAGCTCATGAAGGGGGACAGTTGGGTGGCCGTCAAGCCAATCCCCGGCACCCTCGTCGTCAACATCGGGGAC ||||||||||||||||||||||||||||||||||||||||||||||||||||||||||||--||||||||||||||||||||||||||||||| GACCAGCAGGTCGGCGGCCTGCAGCTCATGAAGGGGGACAGTTGGGTGGCCGTCAAGCCA--CCCCGGCACCCTCGTCGTCAACATCGGGGAC	TRUE	nan	TRUE	0:2D:AAT-A	2680	TRUE	NA	NA	NA	NA	NA	NA	NA	NA	NA	NA	NA	NA	3.04	3.45	NA	NA	NA	NA	NA	NA	NA	NA	NA	NA	NA	NA	NA	NA	NA	NA	NA	NA	NA	NA
B104.G00002211396	B104.G00002211396_1	GACCAGCAGGTCGGCGGCCTGCAGCTCATGAAGGGGGACAGTTGGGTGGCCGTCAAGCCCGGCACCCTCGTCGTCAACATCGGGGAC	G00002211396	6	2618	2711	()	((2675, Seq('GCCAATC'), Seq('G')),)	GACCAGCAGGTCGGCGGCCTGCAGCTCATGAAGGGGGACAGTTGGGTGGCCGTCAAGCCAATCCCCGGCACCCTCGTCGTCAACATCGGGGAC |||||||||||||||||||||||||||||||||||||||||||||||||||||||||------|||||||||||||||||||||||||||||| GACCAGCAGGTCGGCGGCCTGCAGCTCATGAAGGGGGACAGTTGGGTGGCCGTCAAG------CCCGGCACCCTCGTCGTCAACATCGGGGAC	TRUE	nan	TRUE	-3:6D:GCCAATC-G	2680	TRUE	NA	NA	NA	NA	NA	NA	NA	NA	NA	NA	NA	NA	NA	NA	1.67	NA	NA	NA	NA	NA	NA	NA	NA	NA	NA	NA	NA	NA	NA	NA	NA	NA	NA	NA
B104.G00002211396	B104.G00002211396_1	GACCAGCAGGTCGGCGGCCTGCAGCTCATGAAGGGGGACAGTTGGGTGGCCGTCAAGCCTCCCCGGCACCCTCGTCGTCAACATCGGGGAC	G00002211396	2	2618	2711	()	((2677, Seq('CAA'), Seq('C')),)	GACCAGCAGGTCGGCGGCCTGCAGCTCATGAAGGGGGACAGTTGGGTGGCCGTCAAGCCAATCCCCGGCACCCTCGTCGTCAACATCGGGGAC |||||||||||||||||||||||||||||||||||||||||||||||||||||||||||--|||||||||||||||||||||||||||||||| GACCAGCAGGTCGGCGGCCTGCAGCTCATGAAGGGGGACAGTTGGGTGGCCGTCAAGCC--TCCCCGGCACCCTCGTCGTCAACATCGGGGAC	TRUE	nan	TRUE	-1:2D:CAA-C	2680	TRUE	NA	NA	NA	NA	NA	NA	NA	NA	NA	NA	NA	NA	NA	NA	1.67	NA	NA	NA	NA	NA	NA	NA	NA	NA	NA	NA	NA	NA	NA	NA	NA	NA	NA	NA
B104.G00002211396	B104.G00002211396_1	GACCAGCAGGTCGGCGGCCTGCAGCTCATGAAGGGGGACAGTTGGGTGGCCGTCAAGCCCCGGCACCCTCGTCGTCAACATCGGGGAC	G00002211396	5	2618	2711	()	((2675, Seq('GCCAAT'), Seq('G')),)	GACCAGCAGGTCGGCGGCCTGCAGCTCATGAAGGGGGACAGTTGGGTGGCCGTCAAGCCAATCCCCGGCACCCTCGTCGTCAACATCGGGGAC |||||||||||||||||||||||||||||||||||||||||||||||||||||||||-----||||||||||||||||||||||||||||||| GACCAGCAGGTCGGCGGCCTGCAGCTCATGAAGGGGGACAGTTGGGTGGCCGTCAAG-----CCCCGGCACCCTCGTCGTCAACATCGGGGAC	TRUE	nan	TRUE	-3:5D:GCCAAT-G	2680	TRUE	NA	NA	NA	NA	NA	NA	NA	NA	NA	NA	NA	NA	2.31	2.82	NA	NA	NA	NA	NA	NA	NA	NA	NA	NA	NA	NA	NA	NA	NA	NA	NA	NA	NA	NA
B104.G00002211396	B104.G00002211396_1	GACCAGCAGGTCGGCGGCCTGCAGCTCATGAAGGGGGACAGTTGGGTGGCCGTCAAGCCAAATCCCCGGCACCCTCGTCGTCAACATCGGGGAC	G00002211396	-1	2618	2711	()	((2677, Seq('C'), Seq('CA')),)	GACCAGCAGGTCGGCGGCCTGCAGCTCATGAAGGGGGACAGTTGGGTGGCCGTCAAGCC-AATCCCCGGCACCCTCGTCGTCAACATCGGGGAC |||||||||||||||||||||||||||||||||||||||||||||||||||||||||||-|||||||||||||||||||||||||||||||||| GACCAGCAGGTCGGCGGCCTGCAGCTCATGAAGGGGGACAGTTGGGTGGCCGTCAAGCCAAATCCCCGGCACCCTCGTCGTCAACATCGGGGAC	TRUE	nan	TRUE	-1:1I:C-CA	2680	TRUE	NA	NA	NA	NA	NA	NA	NA	NA	NA	NA	NA	NA	NA	1.36	4.16	NA	NA	NA	NA	NA	NA	NA	NA	NA	NA	NA	NA	NA	NA	NA	NA	NA	NA	NA
B104.G00002211396	B104.G00002211396_1	GACCAGCAGGTCGGCGGCCTGCAGCTCATGAAGGGGGACAGTTGGGTGGCCGTCAAGCCAACCCGGCACCCTCGTCGTCAACATCGGGGAC	G00002211396	2	2618	2711	()	((2679, Seq('ATC'), Seq('A')),)	GACCAGCAGGTCGGCGGCCTGCAGCTCATGAAGGGGGACAGTTGGGTGGCCGTCAAGCCAATCCCCGGCACCCTCGTCGTCAACATCGGGGAC |||||||||||||||||||||||||||||||||||||||||||||||||||||||||||||--|||||||||||||||||||||||||||||| GACCAGCAGGTCGGCGGCCTGCAGCTCATGAAGGGGGACAGTTGGGTGGCCGTCAAGCCAA--CCCGGCACCCTCGTCGTCAACATCGGGGAC	TRUE	nan	TRUE	1:2D:ATC-A	2680	TRUE	NA	NA	NA	NA	NA	NA	NA	NA	NA	NA	NA	NA	1.82	NA	NA	NA	NA	NA	NA	NA	NA	NA	NA	NA	NA	NA	NA	NA	NA	NA	NA	NA	NA	NA
B104.G00002211396	B104.G00002211396_1	GACCAGCAGGTCGGCGGCCTGCAGCTCATGAAGGGGGACAGTCGGGTGGCCGTCAAGCCACCCGGCACCCTCGTCGTCAACATCGGGGAC	G00002211396	3	2618	2711	((2660, 'T', 'C'),)	((2678, Seq('AATC'), Seq('A')),)	GACCAGCAGGTCGGCGGCCTGCAGCTCATGAAGGGGGACAGTTGGGTGGCCGTCAAGCCAATCCCCGGCACCCTCGTCGTCAACATCGGGGAC ||||||||||||||||||||||||||||||||||||||||||.|||||||||||||||||---|||||||||||||||||||||||||||||| GACCAGCAGGTCGGCGGCCTGCAGCTCATGAAGGGGGACAGTCGGGTGGCCGTCAAGCCA---CCCGGCACCCTCGTCGTCAACATCGGGGAC	TRUE	FALSE	TRUE	0:3D:AATC-A,-18:S:T-C	2680	TRUE	NA	NA	NA	NA	NA	NA	NA	NA	NA	NA	NA	NA	NA	NA	2.5	NA	NA	NA	NA	NA	NA	NA	NA	NA	NA	NA	NA	NA	NA	NA	NA	NA	NA	NA
B104.G00002219981	B104.G00002219981_1	ACAGAGGCAGAATAACCGCAGCTGGACCGAACATGCAGGACAGCCCGAGCCAGCGCGAGCTCGAGGGAAAGAGCAGCAACGA	G00002219981	ref	2978	3060	nan	nan	nan	nan	nan	nan	ref	3010	nan	100	100	100	100	100	100	100	100	100	100	100	100	53.56	52.44	57.1	100	100	100	100	100	100	100	100	100	100	100	100	100	100	100	100	100	100	100
B104.G00002219981	B104.G00002219981_1	ACAGAGGCAGAATAACCGCAGCTGGACCGAACAGGACAGCCCGAGCCAGCGCGAGCTCGAGGGAAAGAGCAGCAACGA	G00002219981	4	2978	3060	()	((3009, Seq('ACATG'), Seq('A')),)	ACAGAGGCAGAATAACCGCAGCTGGACCGAACATGCAGGACAGCCCGAGCCAGCGCGAGCTCGAGGGAAAGAGCAGCAACGA |||||||||||||||||||||||||||||||----||||||||||||||||||||||||||||||||||||||||||||||| ACAGAGGCAGAATAACCGCAGCTGGACCGAA----CAGGACAGCCCGAGCCAGCGCGAGCTCGAGGGAAAGAGCAGCAACGA	TRUE	nan	TRUE	-1:4D:ACATG-A	3010	TRUE	NA	NA	NA	NA	NA	NA	NA	NA	NA	NA	NA	NA	18.12	18.55	16.12	NA	NA	NA	NA	NA	NA	NA	NA	NA	NA	NA	NA	NA	NA	NA	NA	NA	NA	NA
B104.G00002219981	B104.G00002219981_1	ACAGAGGCAGAATAACCGCAGCTGGACCGAACGGACAGCCCGAGCCAGCGCGAGCTCGAGGGAAAGAGCAGCAACGA	G00002219981	5	2978	3060	()	((3010, Seq('CATGCA'), Seq('C')),)	ACAGAGGCAGAATAACCGCAGCTGGACCGAACATGCAGGACAGCCCGAGCCAGCGCGAGCTCGAGGGAAAGAGCAGCAACGA ||||||||||||||||||||||||||||||||-----||||||||||||||||||||||||||||||||||||||||||||| ACAGAGGCAGAATAACCGCAGCTGGACCGAAC-----GGACAGCCCGAGCCAGCGCGAGCTCGAGGGAAAGAGCAGCAACGA	TRUE	nan	TRUE	-2:5D:CATGCA-C	3010	TRUE	NA	NA	NA	NA	NA	NA	NA	NA	NA	NA	NA	NA	5.37	4.28	5.46	NA	NA	NA	NA	NA	NA	NA	NA	NA	NA	NA	NA	NA	NA	NA	NA	NA	NA	NA
B104.G00002219981	B104.G00002219981_1	ACAGAGGCAGAATAACCGCAGCTGGACCGAACAATGCAGGACAGCCCGAGCCAGCGCGAGCTCGAGGGAAAGAGCAGCAACGA	G00002219981	-1	2978	3060	()	((3010, Seq('C'), Seq('CA')),)	ACAGAGGCAGAATAACCGCAGCTGGACCGAAC-ATGCAGGACAGCCCGAGCCAGCGCGAGCTCGAGGGAAAGAGCAGCAACGA ||||||||||||||||||||||||||||||||-|||||||||||||||||||||||||||||||||||||||||||||||||| ACAGAGGCAGAATAACCGCAGCTGGACCGAACAATGCAGGACAGCCCGAGCCAGCGCGAGCTCGAGGGAAAGAGCAGCAACGA	TRUE	nan	TRUE	-2:1I:C-CA	3010	TRUE	NA	NA	NA	NA	NA	NA	NA	NA	NA	NA	NA	NA	4.58	4.92	3	NA	NA	NA	NA	NA	NA	NA	NA	NA	NA	NA	NA	NA	NA	NA	NA	NA	NA	NA
B104.G00002219981	B104.G00002219981_1	ACAGAGGCAGAATAACCGCAGCTGGACCGAACTGCAGGACAGCCCGAGCCAGCGCGAGCTCGAGGGAAAGAGCAGCAACGA	G00002219981	1	2978	3060	()	((3010, Seq('CA'), Seq('C')),)	ACAGAGGCAGAATAACCGCAGCTGGACCGAACATGCAGGACAGCCCGAGCCAGCGCGAGCTCGAGGGAAAGAGCAGCAACGA ||||||||||||||||||||||||||||||||-||||||||||||||||||||||||||||||||||||||||||||||||| ACAGAGGCAGAATAACCGCAGCTGGACCGAAC-TGCAGGACAGCCCGAGCCAGCGCGAGCTCGAGGGAAAGAGCAGCAACGA	TRUE	nan	TRUE	-2:1D:CA-C	3010	TRUE	NA	NA	NA	NA	NA	NA	NA	NA	NA	NA	NA	NA	2.13	1.57	1.37	NA	NA	NA	NA	NA	NA	NA	NA	NA	NA	NA	NA	NA	NA	NA	NA	NA	NA	NA
B104.G00002219981	B104.G00002219981_1	ACAGAGGCAGAATAACCGCAGCTGGACCGAACGACAGCCCGAGCCAGCGCGAGCTCGAGGGAAAGAGCAGCAACGA	G00002219981	6	2978	3060	()	((3010, Seq('CATGCAG'), Seq('C')),)	ACAGAGGCAGAATAACCGCAGCTGGACCGAACATGCAGGACAGCCCGAGCCAGCGCGAGCTCGAGGGAAAGAGCAGCAACGA ||||||||||||||||||||||||||||||||------|||||||||||||||||||||||||||||||||||||||||||| ACAGAGGCAGAATAACCGCAGCTGGACCGAAC------GACAGCCCGAGCCAGCGCGAGCTCGAGGGAAAGAGCAGCAACGA	TRUE	nan	TRUE	-2:6D:CATGCAG-C	3010	TRUE	NA	NA	NA	NA	NA	NA	NA	NA	NA	NA	NA	NA	4.9	7.92	2.46	NA	NA	NA	NA	NA	NA	NA	NA	NA	NA	NA	NA	NA	NA	NA	NA	NA	NA	NA
B104.G00002219981	B104.G00002219981_1	ACAGAGGCAGAATAACCGCAGCTGGACCGAATGCAGGACAGCCCGAGCCAGCGCGAGCTCGAGGGAAAGAGCAGCAACGA	G00002219981	2	2978	3060	()	((3008, Seq('AAC'), Seq('A')),)	ACAGAGGCAGAATAACCGCAGCTGGACCGAACATGCAGGACAGCCCGAGCCAGCGCGAGCTCGAGGGAAAGAGCAGCAACGA ||||||||||||||||||||||||||||||--|||||||||||||||||||||||||||||||||||||||||||||||||| ACAGAGGCAGAATAACCGCAGCTGGACCGA--ATGCAGGACAGCCCGAGCCAGCGCGAGCTCGAGGGAAAGAGCAGCAACGA	TRUE	nan	TRUE	0:2D:AAC-A	3010	TRUE	NA	NA	NA	NA	NA	NA	NA	NA	NA	NA	NA	NA	NA	NA	1.37	NA	NA	NA	NA	NA	NA	NA	NA	NA	NA	NA	NA	NA	NA	NA	NA	NA	NA	NA
B104.G00002219981	B104.G00002219981_1	ACAGAGGCAGAATAACCGCAGCTGGACCGAACACAGCCCGAGCCAGCGCGAGCTCGAGGGAAAGAGCAGCAACGA	G00002219981	7	2978	3060	()	((3010, Seq('CATGCAGG'), Seq('C')),)	ACAGAGGCAGAATAACCGCAGCTGGACCGAACATGCAGGACAGCCCGAGCCAGCGCGAGCTCGAGGGAAAGAGCAGCAACGA ||||||||||||||||||||||||||||||||-------||||||||||||||||||||||||||||||||||||||||||| ACAGAGGCAGAATAACCGCAGCTGGACCGAAC-------ACAGCCCGAGCCAGCGCGAGCTCGAGGGAAAGAGCAGCAACGA	TRUE	nan	TRUE	-2:7D:CATGCAGG-C	3010	TRUE	NA	NA	NA	NA	NA	NA	NA	NA	NA	NA	NA	NA	1.18	NA	NA	NA	NA	NA	NA	NA	NA	NA	NA	NA	NA	NA	NA	NA	NA	NA	NA	NA	NA	NA
B104.G00002219981	B104.G00002219981_1	ACAGAGGCAGAATAACCGCAGCTGGACCGAACAGCCCGAGCCAGCGCGAGCTCGAGGGAAAGAGCAGCAACGA	G00002219981	9	2978	3060	()	((3008, Seq('AACATGCAGG'), Seq('A')),)	ACAGAGGCAGAATAACCGCAGCTGGACCGAACATGCAGGACAGCCCGAGCCAGCGCGAGCTCGAGGGAAAGAGCAGCAACGA ||||||||||||||||||||||||||||||---------||||||||||||||||||||||||||||||||||||||||||| ACAGAGGCAGAATAACCGCAGCTGGACCGA---------ACAGCCCGAGCCAGCGCGAGCTCGAGGGAAAGAGCAGCAACGA	TRUE	nan	TRUE	0:9D:AACATGCAGG-A	3010	TRUE	NA	NA	NA	NA	NA	NA	NA	NA	NA	NA	NA	NA	2.96	2.78	1.37	NA	NA	NA	NA	NA	NA	NA	NA	NA	NA	NA	NA	NA	NA	NA	NA	NA	NA	NA
B104.G00002219981	B104.G00002219981_1	ACAGAGGCAGAATAACCGCAGCTGGACCGAACGCAGGACAGCCCGAGCCAGCGCGAGCTCGAGGGAAAGAGCAGCAACGA	G00002219981	2	2978	3060	()	((3010, Seq('CAT'), Seq('C')),)	ACAGAGGCAGAATAACCGCAGCTGGACCGAACATGCAGGACAGCCCGAGCCAGCGCGAGCTCGAGGGAAAGAGCAGCAACGA ||||||||||||||||||||||||||||||||--|||||||||||||||||||||||||||||||||||||||||||||||| ACAGAGGCAGAATAACCGCAGCTGGACCGAAC--GCAGGACAGCCCGAGCCAGCGCGAGCTCGAGGGAAAGAGCAGCAACGA	TRUE	nan	TRUE	-2:2D:CAT-C	3010	TRUE	NA	NA	NA	NA	NA	NA	NA	NA	NA	NA	NA	NA	1.46	NA	3.28	NA	NA	NA	NA	NA	NA	NA	NA	NA	NA	NA	NA	NA	NA	NA	NA	NA	NA	NA
B104.G00002219981	B104.G00002219981_1	ACAGAGGCAGAATAACCGCAGCTGGACCGAACAGACAGCCCGAGCCAGCGCGAGCTCGAGGGAAAGAGCAGCAACGA	G00002219981	5	2978	3060	()	((3011, Seq('ATGCAG'), Seq('A')),)	ACAGAGGCAGAATAACCGCAGCTGGACCGAACATGCAGGACAGCCCGAGCCAGCGCGAGCTCGAGGGAAAGAGCAGCAACGA |||||||||||||||||||||||||||||||||-----|||||||||||||||||||||||||||||||||||||||||||| ACAGAGGCAGAATAACCGCAGCTGGACCGAACA-----GACAGCCCGAGCCAGCGCGAGCTCGAGGGAAAGAGCAGCAACGA	TRUE	nan	TRUE	-3:5D:ATGCAG-A	3010	TRUE	NA	NA	NA	NA	NA	NA	NA	NA	NA	NA	NA	NA	5.72	7.56	6.56	NA	NA	NA	NA	NA	NA	NA	NA	NA	NA	NA	NA	NA	NA	NA	NA	NA	NA	NA
B104.G00002219981	B104.G00002219981_1	ACAGAGGCAGAATAACCGCAGCTGGACCGAACCAGGACAGCCCGAGCCAGCGCGAGCTCGAGGGAAAGAGCAGCAACGA	G00002219981	3	2978	3060	()	((3010, Seq('CATG'), Seq('C')),)	ACAGAGGCAGAATAACCGCAGCTGGACCGAACATGCAGGACAGCCCGAGCCAGCGCGAGCTCGAGGGAAAGAGCAGCAACGA ||||||||||||||||||||||||||||||||---||||||||||||||||||||||||||||||||||||||||||||||| ACAGAGGCAGAATAACCGCAGCTGGACCGAAC---CAGGACAGCCCGAGCCAGCGCGAGCTCGAGGGAAAGAGCAGCAACGA	TRUE	nan	TRUE	-2:3D:CATG-C	3010	TRUE	NA	NA	NA	NA	NA	NA	NA	NA	NA	NA	NA	NA	NA	NA	1.91	NA	NA	NA	NA	NA	NA	NA	NA	NA	NA	NA	NA	NA	NA	NA	NA	NA	NA	NA
B104.G00002219981	B104.G00002219981_2	TGGACGGCGGGCCCTACGGCGCTGGGCCCTGCCGCTGGCGCCGGCCTGCCGGACCTCAGCTTCTCGTCGATGTCAGGGTGGGAGTCCGAGTACGACTCGGACGACGACGACGAC	G00002219981	0	2095	2209	((2174, 'C', 'G'),)	()	TGGACGGCGGGCCCTACGGCGCTGGGCCCTGCCGCTGGCGCCGGCCTGCCGGACCTCAGCTTCTCGTCGATGTCAGGGTCGGAGTCCGAGTACGACTCGGACGACGACGACGAC |||||||||||||||||||||||||||||||||||||||||||||||||||||||||||||||||||||||||||||||.|||||||||||||||||||||||||||||||||| TGGACGGCGGGCCCTACGGCGCTGGGCCCTGCCGCTGGCGCCGGCCTGCCGGACCTCAGCTTCTCGTCGATGTCAGGGTGGGAGTCCGAGTACGACTCGGACGACGACGACGAC	nan	FALSE	FALSE	-31:S:C-G	2145	FALSE	NA	NA	NA	2.24	NA	NA	NA	NA	NA	NA	NA	NA	NA	NA	1.35	NA	2.26	1.64	NA	NA	NA	NA	NA	NA	NA	NA	NA	NA	1.83	NA	NA	2.63	2.35	NA
B104.G00001968996	B104.G00001968996_2	GGCGTCGTACGGGGAGAACATGCTCGAGTCGGAGGCCATGGGGAGGTCAGTTCTTGGATTGAAATTTCTGTTGCGTTCTTGGGTTG	G00001968996	ref	560	646	nan	nan	nan	nan	nan	nan	ref	596	nan	100	100	100	100	100	100	100	NA	100	100	100	100	100	100	100	51.56	40.34	61.8	100	100	100	100	100	100	100	100	100	100	100	100	100	100	100	100
B104.G00001968996	B104.G00001968996_2	GGCGTCGTACGGGGAGAACATGCTCGAGTCGGAGGCTCATGGGGAGGTCAGTTCTTGGATTGAAATTTCTGTTGCGTTCTTGGGTTG	G00001968996	-1	560	646	()	((596, Seq('C'), Seq('CT')),)	GGCGTCGTACGGGGAGAACATGCTCGAGTCGGAGGC-CATGGGGAGGTCAGTTCTTGGATTGAAATTTCTGTTGCGTTCTTGGGTTG ||||||||||||||||||||||||||||||||||||-|||||||||||||||||||||||||||||||||||||||||||||||||| GGCGTCGTACGGGGAGAACATGCTCGAGTCGGAGGCTCATGGGGAGGTCAGTTCTTGGATTGAAATTTCTGTTGCGTTCTTGGGTTG	TRUE	nan	TRUE	2:1I:C-CT	596	TRUE	NA	NA	NA	NA	NA	NA	NA	NA	NA	NA	NA	NA	NA	NA	NA	7.78	11.12	7.3	NA	NA	NA	NA	NA	NA	NA	NA	NA	NA	NA	NA	NA	NA	NA	NA
B104.G00001968996	B104.G00001968996_2	GGCGTCGTACGGGGAGAACATGCTCGAGTCGGAGGCATGGGGAGGTCAGTTCTTGGATTGAAATTTCTGTTGCGTTCTTGGGTTG	G00001968996	1	560	646	()	((595, Seq('GC'), Seq('G')),)	GGCGTCGTACGGGGAGAACATGCTCGAGTCGGAGGCCATGGGGAGGTCAGTTCTTGGATTGAAATTTCTGTTGCGTTCTTGGGTTG |||||||||||||||||||||||||||||||||||-|||||||||||||||||||||||||||||||||||||||||||||||||| GGCGTCGTACGGGGAGAACATGCTCGAGTCGGAGG-CATGGGGAGGTCAGTTCTTGGATTGAAATTTCTGTTGCGTTCTTGGGTTG	TRUE	nan	TRUE	1:1D:GC-G	596	TRUE	NA	NA	NA	NA	NA	NA	NA	NA	NA	NA	NA	NA	NA	NA	NA	17.86	20.6	12.4	NA	NA	NA	NA	NA	NA	NA	NA	NA	NA	NA	NA	NA	NA	NA	NA
B104.G00001968996	B104.G00001968996_2	GGCGTCGTACGGGGAGAACATGCTCGAGTCGGAGCATGGGGAGGTCAGTTCTTGGATTGAAATTTCTGTTGCGTTCTTGGGTTG	G00001968996	2	560	646	()	((594, Seq('GGC'), Seq('G')),)	GGCGTCGTACGGGGAGAACATGCTCGAGTCGGAGGCCATGGGGAGGTCAGTTCTTGGATTGAAATTTCTGTTGCGTTCTTGGGTTG ||||||||||||||||||||||||||||||||||--|||||||||||||||||||||||||||||||||||||||||||||||||| GGCGTCGTACGGGGAGAACATGCTCGAGTCGGAG--CATGGGGAGGTCAGTTCTTGGATTGAAATTTCTGTTGCGTTCTTGGGTTG	TRUE	nan	TRUE	0:2D:GGC-G	596	TRUE	NA	NA	NA	NA	NA	NA	NA	NA	NA	NA	NA	NA	NA	NA	NA	2.46	1.95	1.79	NA	NA	NA	NA	NA	NA	NA	NA	NA	NA	NA	NA	NA	NA	NA	NA
B104.G00001968996	B104.G00001968996_2	GGCGTCGTACGGGGAGAACATGCTCGAGTCGGAGGCACATGGGGAGGTCAGTTCTTGGATTGAAATTTCTGTTGCGTTCTTGGGTTG	G00001968996	-1	560	646	()	((596, Seq('C'), Seq('CA')),)	GGCGTCGTACGGGGAGAACATGCTCGAGTCGGAGGC-CATGGGGAGGTCAGTTCTTGGATTGAAATTTCTGTTGCGTTCTTGGGTTG ||||||||||||||||||||||||||||||||||||-|||||||||||||||||||||||||||||||||||||||||||||||||| GGCGTCGTACGGGGAGAACATGCTCGAGTCGGAGGCACATGGGGAGGTCAGTTCTTGGATTGAAATTTCTGTTGCGTTCTTGGGTTG	TRUE	nan	TRUE	2:1I:C-CA	596	TRUE	NA	NA	NA	NA	NA	NA	NA	NA	NA	NA	NA	NA	NA	NA	NA	6.56	10.36	5.65	NA	NA	NA	NA	NA	NA	NA	NA	NA	NA	NA	NA	NA	NA	NA	NA
B104.G00001968996	B104.G00001968996_2	GGCGTCGTACGGGGAGAACATGCTCGAGTCGGACATGGGGAGGTCAGTTCTTGGATTGAAATTTCTGTTGCGTTCTTGGGTTG	G00001968996	3	560	646	()	((593, Seq('AGGC'), Seq('A')),)	GGCGTCGTACGGGGAGAACATGCTCGAGTCGGAGGCCATGGGGAGGTCAGTTCTTGGATTGAAATTTCTGTTGCGTTCTTGGGTTG |||||||||||||||||||||||||||||||||---|||||||||||||||||||||||||||||||||||||||||||||||||| GGCGTCGTACGGGGAGAACATGCTCGAGTCGGA---CATGGGGAGGTCAGTTCTTGGATTGAAATTTCTGTTGCGTTCTTGGGTTG	TRUE	nan	TRUE	-1:3D:AGGC-A	596	TRUE	NA	NA	NA	NA	NA	NA	NA	NA	NA	NA	NA	NA	NA	NA	NA	1.56	1.3	NA	NA	NA	NA	NA	NA	NA	NA	NA	NA	NA	NA	NA	NA	NA	NA	NA
B104.G00001968996	B104.G00001968996_2	GGCGTCGTACGGGGAGAACATGCTCGAGTCGGAGGCGCATGGGGAGGTCAGTTCTTGGATTGAAATTTCTGTTGCGTTCTTGGGTTG	G00001968996	-1	560	646	()	((596, Seq('C'), Seq('CG')),)	GGCGTCGTACGGGGAGAACATGCTCGAGTCGGAGGC-CATGGGGAGGTCAGTTCTTGGATTGAAATTTCTGTTGCGTTCTTGGGTTG ||||||||||||||||||||||||||||||||||||-|||||||||||||||||||||||||||||||||||||||||||||||||| GGCGTCGTACGGGGAGAACATGCTCGAGTCGGAGGCGCATGGGGAGGTCAGTTCTTGGATTGAAATTTCTGTTGCGTTCTTGGGTTG	TRUE	nan	TRUE	2:1I:C-CG	596	TRUE	NA	NA	NA	NA	NA	NA	NA	NA	NA	NA	NA	NA	NA	NA	NA	4.06	2.66	4.96	NA	NA	NA	NA	NA	NA	NA	NA	NA	NA	NA	NA	NA	NA	NA	NA
B104.G00001968996	B104.G00001968996_2	GGCGTCGTACGGGGAGAACATGCTCGAGTCGGAGGCCCATGGGGAGGTCAGTTCTTGGATTGAAATTTCTGTTGCGTTCTTGGGTTG	G00001968996	-1	560	646	()	((595, Seq('G'), Seq('GC')),)	GGCGTCGTACGGGGAGAACATGCTCGAGTCGGAGG-CCATGGGGAGGTCAGTTCTTGGATTGAAATTTCTGTTGCGTTCTTGGGTTG |||||||||||||||||||||||||||||||||||-||||||||||||||||||||||||||||||||||||||||||||||||||| GGCGTCGTACGGGGAGAACATGCTCGAGTCGGAGGCCCATGGGGAGGTCAGTTCTTGGATTGAAATTTCTGTTGCGTTCTTGGGTTG	TRUE	nan	TRUE	1:1I:G-GC	596	TRUE	NA	NA	NA	NA	NA	NA	NA	NA	NA	NA	NA	NA	NA	NA	NA	3.66	3.8	2.96	NA	NA	NA	NA	NA	NA	NA	NA	NA	NA	NA	NA	NA	NA	NA	NA
B104.G00001968996	B104.G00001968996_2	GGCGTCGTACGGGGAGAACATGCTCGAGTCATGGGGAGGTCAGTTCTTGGATTGAAATTTCTGTTGCGTTCTTGGGTTG	G00001968996	7	560	646	()	((589, Seq('TCGGAGGC'), Seq('T')),)	GGCGTCGTACGGGGAGAACATGCTCGAGTCGGAGGCCATGGGGAGGTCAGTTCTTGGATTGAAATTTCTGTTGCGTTCTTGGGTTG |||||||||||||||||||||||||||||-------|||||||||||||||||||||||||||||||||||||||||||||||||| GGCGTCGTACGGGGAGAACATGCTCGAGT-------CATGGGGAGGTCAGTTCTTGGATTGAAATTTCTGTTGCGTTCTTGGGTTG	TRUE	nan	TRUE	-5:7D:TCGGAGGC-T	596	TRUE	NA	NA	NA	NA	NA	NA	NA	NA	NA	NA	NA	NA	NA	NA	NA	2.21	2.76	NA	NA	NA	NA	NA	NA	NA	NA	NA	NA	NA	NA	NA	NA	NA	NA	NA
B104.G00001968996	B104.G00001968996_2	GGCGTCGTACGGGGAGAACATGCTCGAGTCGGCATGGGGAGGTCAGTTCTTGGATTGAAATTTCTGTTGCGTTCTTGGGTTG	G00001968996	4	560	646	()	((592, Seq('GAGGC'), Seq('G')),)	GGCGTCGTACGGGGAGAACATGCTCGAGTCGGAGGCCATGGGGAGGTCAGTTCTTGGATTGAAATTTCTGTTGCGTTCTTGGGTTG ||||||||||||||||||||||||||||||||----|||||||||||||||||||||||||||||||||||||||||||||||||| GGCGTCGTACGGGGAGAACATGCTCGAGTCGG----CATGGGGAGGTCAGTTCTTGGATTGAAATTTCTGTTGCGTTCTTGGGTTG	TRUE	nan	TRUE	-2:4D:GAGGC-G	596	TRUE	NA	NA	NA	NA	NA	NA	NA	NA	NA	NA	NA	NA	NA	NA	NA	NA	1.3	NA	NA	NA	NA	NA	NA	NA	NA	NA	NA	NA	NA	NA	NA	NA	NA	NA
B104.G00001968996	B104.G00001968996_2	GGCGTCGTACGGGGAGAACATGCTCGAGTCCATGGGGAGGTCAGTTCTTGGATTGAAATTTCTGTTGCGTTCTTGGGTTG	G00001968996	6	560	646	()	((589, Seq('TCGGAGG'), Seq('T')),)	GGCGTCGTACGGGGAGAACATGCTCGAGTCGGAGGCCATGGGGAGGTCAGTTCTTGGATTGAAATTTCTGTTGCGTTCTTGGGTTG |||||||||||||||||||||||||||||------||||||||||||||||||||||||||||||||||||||||||||||||||| GGCGTCGTACGGGGAGAACATGCTCGAGT------CCATGGGGAGGTCAGTTCTTGGATTGAAATTTCTGTTGCGTTCTTGGGTTG	TRUE	nan	TRUE	-5:6D:TCGGAGG-T	596	TRUE	NA	NA	NA	NA	NA	NA	NA	NA	NA	NA	NA	NA	NA	NA	NA	NA	1.36	1.38	NA	NA	NA	NA	NA	NA	NA	NA	NA	NA	NA	NA	NA	NA	NA	NA
B104.G00001968996	B104.G00001968996_2	GGCGTCGTACGGGGAGAACATGCTCGAGTCGCATGGGGAGGTCAGTTCTTGGATTGAAATTTCTGTTGCGTTCTTGGGTTG	G00001968996	5	560	646	()	((591, Seq('GGAGGC'), Seq('G')),)	GGCGTCGTACGGGGAGAACATGCTCGAGTCGGAGGCCATGGGGAGGTCAGTTCTTGGATTGAAATTTCTGTTGCGTTCTTGGGTTG |||||||||||||||||||||||||||||||-----|||||||||||||||||||||||||||||||||||||||||||||||||| GGCGTCGTACGGGGAGAACATGCTCGAGTCG-----CATGGGGAGGTCAGTTCTTGGATTGAAATTTCTGTTGCGTTCTTGGGTTG	TRUE	nan	TRUE	-3:5D:GGAGGC-G	596	TRUE	NA	NA	NA	NA	NA	NA	NA	NA	NA	NA	NA	NA	NA	NA	NA	2.31	2.44	1.79	NA	NA	NA	NA	NA	NA	NA	NA	NA	NA	NA	NA	NA	NA	NA	NA
B104.G00002211396	B104.G00002211396_2	TGACTCGGGAGGTGGCGGGCGCGATGTCAAAGCTGGCCGGCACGCTGGCGCGCGTCCTGGCGGAGGCCCTCCTGGGTCGGCGGCCCGCCGGCGAGCGCTTCCCGGAGGG	G00002211396	ref	2391	2500	nan	nan	nan	nan	nan	nan	ref	2425	nan	100	97.6	100	100	100	100	91.6	NA	100	100	100	100	97.8	100	NA	63.53	NA	74	98.75	100	100	100	100	100	100	96.75	100	100	100	95.8	100	100	100	100
B104.G00002211396	B104.G00002211396_2	TGACTCGGGAGGTGGCGGGCGCGATGTCAAAGCTGGCCGGCACGCTGGCGCGCGTCCTGGCGGAGGCCCTCCAGGGTCGGCGGCCCGCCGGCGAGCGCTTCCCGGAGGG	G00002211396	0	2391	2500	((2463, 'T', 'A'),)	()	TGACTCGGGAGGTGGCGGGCGCGATGTCAAAGCTGGCCGGCACGCTGGCGCGCGTCCTGGCGGAGGCCCTCCTGGGTCGGCGGCCCGCCGGCGAGCGCTTCCCGGAGGG ||||||||||||||||||||||||||||||||||||||||||||||||||||||||||||||||||||||||.|||||||||||||||||||||||||||||||||||| TGACTCGGGAGGTGGCGGGCGCGATGTCAAAGCTGGCCGGCACGCTGGCGCGCGTCCTGGCGGAGGCCCTCCAGGGTCGGCGGCCCGCCGGCGAGCGCTTCCCGGAGGG	nan	FALSE	FALSE	40:S:T-A	2425	FALSE	NA	NA	NA	NA	NA	NA	NA	NA	NA	NA	NA	NA	2.1	NA	NA	NA	NA	NA	1.23	NA	NA	NA	NA	NA	NA	NA	NA	NA	NA	NA	NA	NA	NA	NA
B104.G00002211396	B104.G00002211396_2	TGACTCGGGAGGTGGCGGGCGCGATGTCAAAGCTGGCCGGCACGCTGGCGCGCGTCCTGGCGGAGGCCCTCCTGGGTCGGCGGCCCGCCGGCGAGCGCTTACCGGAGGG	G00002211396	0	2391	2500	((2491, 'C', 'A'),)	()	TGACTCGGGAGGTGGCGGGCGCGATGTCAAAGCTGGCCGGCACGCTGGCGCGCGTCCTGGCGGAGGCCCTCCTGGGTCGGCGGCCCGCCGGCGAGCGCTTCCCGGAGGG ||||||||||||||||||||||||||||||||||||||||||||||||||||||||||||||||||||||||||||||||||||||||||||||||||||.|||||||| TGACTCGGGAGGTGGCGGGCGCGATGTCAAAGCTGGCCGGCACGCTGGCGCGCGTCCTGGCGGAGGCCCTCCTGGGTCGGCGGCCCGCCGGCGAGCGCTTACCGGAGGG	nan	FALSE	FALSE	68:S:C-A	2425	FALSE	NA	NA	NA	NA	NA	NA	NA	NA	NA	NA	NA	NA	NA	NA	NA	NA	NA	NA	NA	NA	NA	NA	NA	NA	NA	3.33	NA	NA	NA	NA	NA	NA	NA	NA
B104.G00002211396	B104.G00002211396_2	TGACTCGGGAGGTGGCGGGCGCGATGTCAAAGCAGGCCGGCACGCTGGCGCGCGTCCTGGCGGAGGCCCTCCTGGGTCGGCGGCCCGCCGGCGAGCGCTTCCCGGAGGG	G00002211396	0	2391	2500	((2424, 'T', 'A'),)	()	TGACTCGGGAGGTGGCGGGCGCGATGTCAAAGCTGGCCGGCACGCTGGCGCGCGTCCTGGCGGAGGCCCTCCTGGGTCGGCGGCCCGCCGGCGAGCGCTTCCCGGAGGG |||||||||||||||||||||||||||||||||.||||||||||||||||||||||||||||||||||||||||||||||||||||||||||||||||||||||||||| TGACTCGGGAGGTGGCGGGCGCGATGTCAAAGCAGGCCGGCACGCTGGCGCGCGTCCTGGCGGAGGCCCTCCTGGGTCGGCGGCCCGCCGGCGAGCGCTTCCCGGAGGG	nan	TRUE	TRUE	1:S:T-A	2425	TRUE	NA	NA	NA	NA	NA	NA	NA	NA	NA	NA	NA	NA	NA	NA	NA	1.35	NA	NA	NA	NA	NA	NA	NA	NA	NA	NA	NA	NA	NA	NA	NA	NA	NA	NA
B104.G00002211396	B104.G00002211396_2	TGACTCGGGAGGTGGCGGGCGCGATGTCAAAGCTGGCCGGCACGCTGGCGCGCGTCCTGGCGCAGGCCCTCCTGGGTCGGCGGCCCGCCGGCGAGCGCTTCCCGGAGGG	G00002211396	0	2391	2500	((2453, 'G', 'C'),)	()	TGACTCGGGAGGTGGCGGGCGCGATGTCAAAGCTGGCCGGCACGCTGGCGCGCGTCCTGGCGGAGGCCCTCCTGGGTCGGCGGCCCGCCGGCGAGCGCTTCCCGGAGGG ||||||||||||||||||||||||||||||||||||||||||||||||||||||||||||||.|||||||||||||||||||||||||||||||||||||||||||||| TGACTCGGGAGGTGGCGGGCGCGATGTCAAAGCTGGCCGGCACGCTGGCGCGCGTCCTGGCGCAGGCCCTCCTGGGTCGGCGGCCCGCCGGCGAGCGCTTCCCGGAGGG	nan	FALSE	FALSE	30:S:G-C	2425	FALSE	NA	NA	NA	NA	NA	NA	NA	NA	NA	NA	NA	NA	NA	NA	NA	NA	NA	NA	NA	NA	NA	NA	NA	NA	NA	NA	NA	NA	NA	1.37	NA	NA	NA	NA
B104.G00002211396	B104.G00002211396_2	TGACTCGGGAGGTGGCGGGCGCGATGTCAAAGCTGGCCGGCACGCTGGCGCGCGTCCTGGCGGCGGCCCTCCTGGGTAGGCGTCCCGCCGGCGAGCGCTTCCCGGAGGG	G00002211396	0	2391	2500	((2454, 'A', 'C'), (2468, 'C', 'A'), (2473, 'G', 'T'))	()	TGACTCGGGAGGTGGCGGGCGCGATGTCAAAGCTGGCCGGCACGCTGGCGCGCGTCCTGGCGGAGGCCCTCCTGGGTCGGCGGCCCGCCGGCGAGCGCTTCCCGGAGGG |||||||||||||||||||||||||||||||||||||||||||||||||||||||||||||||.|||||||||||||.||||.|||||||||||||||||||||||||| TGACTCGGGAGGTGGCGGGCGCGATGTCAAAGCTGGCCGGCACGCTGGCGCGCGTCCTGGCGGCGGCCCTCCTGGGTAGGCGTCCCGCCGGCGAGCGCTTCCCGGAGGG	nan	FALSE	FALSE	31:S:A-C,45:S:C-A,50:S:G-T	2425	FALSE	NA	NA	NA	NA	NA	NA	NA	NA	NA	NA	NA	NA	NA	NA	NA	NA	NA	NA	NA	NA	NA	NA	NA	NA	NA	NA	NA	NA	NA	1.37	NA	NA	NA	NA
B104.G00002211396	B104.G00002211396_2	TGACTCGGGAGGTGGCGGGCGCGATGTCAAAGCTGGCCGGCACGCTGGCGCGCGTCCTGGCGGAGGCCCTCCTGGGTCGGCGGGCCGCCGGCGAGCGCTTCCCGGAGGG	G00002211396	0	2391	2500	((2474, 'C', 'G'),)	()	TGACTCGGGAGGTGGCGGGCGCGATGTCAAAGCTGGCCGGCACGCTGGCGCGCGTCCTGGCGGAGGCCCTCCTGGGTCGGCGGCCCGCCGGCGAGCGCTTCCCGGAGGG |||||||||||||||||||||||||||||||||||||||||||||||||||||||||||||||||||||||||||||||||||.||||||||||||||||||||||||| TGACTCGGGAGGTGGCGGGCGCGATGTCAAAGCTGGCCGGCACGCTGGCGCGCGTCCTGGCGGAGGCCCTCCTGGGTCGGCGGGCCGCCGGCGAGCGCTTCCCGGAGGG	nan	FALSE	FALSE	51:S:C-G	2425	FALSE	NA	NA	NA	NA	NA	NA	NA	NA	NA	NA	NA	NA	NA	NA	NA	NA	NA	NA	NA	NA	NA	NA	NA	NA	NA	NA	NA	NA	NA	1.37	NA	NA	NA	NA
B104.G00002211396	B104.G00002211396_2	TGACTCGGGAGGTGGCGGGCGCGATGTCAAAGGCCGGCACGCTGGCGCGCGTCCTGGCGGAGGCCCTCCTGGGTCGGCGGCCCGCCGGCGAGCGCTTCCCGGAGGG	G00002211396	3	2391	2500	()	((2422, Seq('AGCT'), Seq('A')),)	TGACTCGGGAGGTGGCGGGCGCGATGTCAAAGCTGGCCGGCACGCTGGCGCGCGTCCTGGCGGAGGCCCTCCTGGGTCGGCGGCCCGCCGGCGAGCGCTTCCCGGAGGG |||||||||||||||||||||||||||||||---||||||||||||||||||||||||||||||||||||||||||||||||||||||||||||||||||||||||||| TGACTCGGGAGGTGGCGGGCGCGATGTCAAA---GGCCGGCACGCTGGCGCGCGTCCTGGCGGAGGCCCTCCTGGGTCGGCGGCCCGCCGGCGAGCGCTTCCCGGAGGG	TRUE	nan	TRUE	-1:3D:AGCT-A	2425	TRUE	NA	NA	NA	NA	NA	NA	NA	NA	NA	NA	NA	NA	NA	NA	NA	1.35	NA	NA	NA	NA	NA	NA	NA	NA	NA	NA	NA	NA	NA	NA	NA	NA	NA	NA
B104.G00002211396	B104.G00002211396_2	TGACTCGGTAGGTGGCGGGCGCGATGTCAAAGCTGGCCGGCACGCTGGCGCGCGTCCTGGCGGAGGCCCTCCTGGGTCGGCGGCCCGCCGGCGAGCGCTTCCCGGAGGG	G00002211396	0	2391	2500	((2399, 'G', 'T'),)	()	TGACTCGGGAGGTGGCGGGCGCGATGTCAAAGCTGGCCGGCACGCTGGCGCGCGTCCTGGCGGAGGCCCTCCTGGGTCGGCGGCCCGCCGGCGAGCGCTTCCCGGAGGG ||||||||.|||||||||||||||||||||||||||||||||||||||||||||||||||||||||||||||||||||||||||||||||||||||||||||||||||| TGACTCGGTAGGTGGCGGGCGCGATGTCAAAGCTGGCCGGCACGCTGGCGCGCGTCCTGGCGGAGGCCCTCCTGGGTCGGCGGCCCGCCGGCGAGCGCTTCCCGGAGGG	nan	FALSE	FALSE	-24:S:G-T	2425	FALSE	NA	NA	NA	NA	NA	NA	NA	NA	NA	NA	NA	NA	NA	NA	NA	2.7	NA	NA	NA	NA	NA	NA	NA	NA	NA	NA	NA	NA	NA	NA	NA	NA	NA	NA
B104.G00002211396	B104.G00002211396_2	TGACTCGGGAGGTGGCGGGCGCGATGTCAAAGGGCCGGCACGCTGGCGCGCGTCCTGGCGGAGGCCCTCCTGGGTCGGCGGCCCGCCGGCGAGCGCTTCCCGGAGGG	G00002211396	2	2391	2500	()	((2423, Seq('GCT'), Seq('G')),)	TGACTCGGGAGGTGGCGGGCGCGATGTCAAAGCTGGCCGGCACGCTGGCGCGCGTCCTGGCGGAGGCCCTCCTGGGTCGGCGGCCCGCCGGCGAGCGCTTCCCGGAGGG ||||||||||||||||||||||||||||||||--||||||||||||||||||||||||||||||||||||||||||||||||||||||||||||||||||||||||||| TGACTCGGGAGGTGGCGGGCGCGATGTCAAAG--GGCCGGCACGCTGGCGCGCGTCCTGGCGGAGGCCCTCCTGGGTCGGCGGCCCGCCGGCGAGCGCTTCCCGGAGGG	TRUE	nan	TRUE	0:2D:GCT-G	2425	TRUE	NA	NA	NA	NA	NA	NA	NA	NA	NA	NA	NA	NA	NA	NA	NA	2.7	NA	1.28	NA	NA	NA	NA	NA	NA	NA	NA	NA	NA	NA	NA	NA	NA	NA	NA
B104.G00002211396	B104.G00002211396_2	TGACTCGGGAGGTGGCGGGCGCGATGTGGCCGGCACGCTGGCGCGCGTCCTGGCGGAGGCCCTCCTGGGTCGGCGGCCCGCCGGCGAGCGCTTCCCGGAGGG	G00002211396	7	2391	2500	()	((2417, Seq('GTCAAAGC'), Seq('G')),)	TGACTCGGGAGGTGGCGGGCGCGATGTCAAAGCTGGCCGGCACGCTGGCGCGCGTCCTGGCGGAGGCCCTCCTGGGTCGGCGGCCCGCCGGCGAGCGCTTCCCGGAGGG ||||||||||||||||||||||||||-------|||||||||||||||||||||||||||||||||||||||||||||||||||||||||||||||||||||||||||| TGACTCGGGAGGTGGCGGGCGCGATG-------TGGCCGGCACGCTGGCGCGCGTCCTGGCGGAGGCCCTCCTGGGTCGGCGGCCCGCCGGCGAGCGCTTCCCGGAGGG	TRUE	nan	TRUE	-6:7D:GTCAAAGC-G	2425	TRUE	NA	NA	NA	NA	NA	NA	NA	NA	NA	NA	NA	NA	NA	NA	NA	1.35	NA	NA	NA	NA	NA	NA	NA	NA	NA	NA	NA	NA	NA	NA	NA	NA	NA	NA
B104.G00002211396	B104.G00002211396_2	TGACTCGGGAGGTGGCGGGCGCGATGTCTGGCCGGCACGCTGGCGCGCGTCCTGGCGGAGGCCCTCCTGGGTCGGCGGCCCGCCGGCGAGCGCTTCCCGGAGGG	G00002211396	5	2391	2500	()	((2418, Seq('TCAAAG'), Seq('T')),)	TGACTCGGGAGGTGGCGGGCGCGATGTCAAAGCTGGCCGGCACGCTGGCGCGCGTCCTGGCGGAGGCCCTCCTGGGTCGGCGGCCCGCCGGCGAGCGCTTCCCGGAGGG |||||||||||||||||||||||||||-----||||||||||||||||||||||||||||||||||||||||||||||||||||||||||||||||||||||||||||| TGACTCGGGAGGTGGCGGGCGCGATGT-----CTGGCCGGCACGCTGGCGCGCGTCCTGGCGGAGGCCCTCCTGGGTCGGCGGCCCGCCGGCGAGCGCTTCCCGGAGGG	TRUE	nan	TRUE	-5:5D:TCAAAG-T	2425	TRUE	NA	NA	NA	NA	NA	NA	NA	NA	NA	NA	NA	NA	NA	NA	NA	1.35	NA	NA	NA	NA	NA	NA	NA	NA	NA	NA	NA	NA	NA	NA	NA	NA	NA	NA
B104.G00002211396	B104.G00002211396_2	TGACTCGGGAGGTGGCGGGCGCGATGTCATGGCCGGCACGCTGGCGCGCGTCCTGGCGGAGGCCCTCCTGGGTCGGCGGCCCGCCGGCGAGCGCTTCCCGGAGGG	G00002211396	4	2391	2500	()	((2420, Seq('AAAGC'), Seq('A')),)	TGACTCGGGAGGTGGCGGGCGCGATGTCAAAGCTGGCCGGCACGCTGGCGCGCGTCCTGGCGGAGGCCCTCCTGGGTCGGCGGCCCGCCGGCGAGCGCTTCCCGGAGGG |||||||||||||||||||||||||||||----|||||||||||||||||||||||||||||||||||||||||||||||||||||||||||||||||||||||||||| TGACTCGGGAGGTGGCGGGCGCGATGTCA----TGGCCGGCACGCTGGCGCGCGTCCTGGCGGAGGCCCTCCTGGGTCGGCGGCCCGCCGGCGAGCGCTTCCCGGAGGG	TRUE	nan	TRUE	-3:4D:AAAGC-A	2425	TRUE	NA	NA	NA	NA	NA	NA	NA	NA	NA	NA	NA	NA	NA	NA	NA	1.35	NA	NA	NA	NA	NA	NA	NA	NA	NA	NA	NA	NA	NA	NA	NA	NA	NA	NA
B104.G00002211396	B104.G00002211396_2	TGACTCGGGAGGTGGCGGGCGCGATGTCAAGGCCGGCACGCTGGCGCGCGTCCTGGCGGAGGCCCTCCTGGGTCGGCGGCCCGCCGGCGAGCGCTTCCCGGAGGG	G00002211396	4	2391	2500	()	((2421, Seq('AAGCT'), Seq('A')),)	TGACTCGGGAGGTGGCGGGCGCGATGTCAAAGCTGGCCGGCACGCTGGCGCGCGTCCTGGCGGAGGCCCTCCTGGGTCGGCGGCCCGCCGGCGAGCGCTTCCCGGAGGG ||||||||||||||||||||||||||||||----||||||||||||||||||||||||||||||||||||||||||||||||||||||||||||||||||||||||||| TGACTCGGGAGGTGGCGGGCGCGATGTCAA----GGCCGGCACGCTGGCGCGCGTCCTGGCGGAGGCCCTCCTGGGTCGGCGGCCCGCCGGCGAGCGCTTCCCGGAGGG	TRUE	nan	TRUE	-2:4D:AAGCT-A	2425	TRUE	NA	NA	NA	NA	NA	NA	NA	NA	NA	NA	NA	NA	NA	NA	NA	1.35	NA	NA	NA	NA	NA	NA	NA	NA	NA	NA	NA	NA	NA	NA	NA	NA	NA	NA
B104.G00002211396	B104.G00002211396_2	TGACTCGGGAGGTGGCGGGCGCGATGTCAAAGCTTGGCCGGCACGCTGGCGCGAGTCCTGGCGGAGGCCCTCCTGGGTCGGCGGCCCGCCGGCGAGCGCTTCCCGGAGGG	G00002211396	-1	2391	2500	((2443, 'C', 'A'),)	((2424, Seq('C'), Seq('CT')),)	TGACTCGGGAGGTGGCGGGCGCGATGTCAAAGC-TGGCCGGCACGCTGGCGCGCGTCCTGGCGGAGGCCCTCCTGGGTCGGCGGCCCGCCGGCGAGCGCTTCCCGGAGGG |||||||||||||||||||||||||||||||||-|||||||||||||||||||.|||||||||||||||||||||||||||||||||||||||||||||||||||||||| TGACTCGGGAGGTGGCGGGCGCGATGTCAAAGCTTGGCCGGCACGCTGGCGCGAGTCCTGGCGGAGGCCCTCCTGGGTCGGCGGCCCGCCGGCGAGCGCTTCCCGGAGGG	TRUE	FALSE	TRUE	1:1I:C-CT,20:S:C-A	2425	TRUE	NA	NA	NA	NA	NA	NA	NA	NA	NA	NA	NA	NA	NA	NA	NA	1.35	NA	NA	NA	NA	NA	NA	NA	NA	NA	NA	NA	NA	NA	NA	NA	NA	NA	NA
B104.G00002211396	B104.G00002211396_2	TGACTCGGGAGGTGGCGGGCGCGATGTCAAAGCTTGGCCGGCACGCTGGCGCGCGTCCTGGCGGAGGCCCTCCTGGGTCGGCGGCCCGCCGGCGAGCGCTTCCCGGAGGG	G00002211396	-1	2391	2500	()	((2424, Seq('C'), Seq('CT')),)	TGACTCGGGAGGTGGCGGGCGCGATGTCAAAGC-TGGCCGGCACGCTGGCGCGCGTCCTGGCGGAGGCCCTCCTGGGTCGGCGGCCCGCCGGCGAGCGCTTCCCGGAGGG |||||||||||||||||||||||||||||||||-|||||||||||||||||||||||||||||||||||||||||||||||||||||||||||||||||||||||||||| TGACTCGGGAGGTGGCGGGCGCGATGTCAAAGCTTGGCCGGCACGCTGGCGCGCGTCCTGGCGGAGGCCCTCCTGGGTCGGCGGCCCGCCGGCGAGCGCTTCCCGGAGGG	TRUE	nan	TRUE	1:1I:C-CT	2425	TRUE	NA	NA	NA	NA	NA	NA	NA	NA	NA	NA	NA	NA	NA	NA	NA	4.06	NA	20	NA	NA	NA	NA	NA	NA	NA	NA	NA	NA	NA	NA	NA	NA	NA	NA
B104.G00002211396	B104.G00002211396_2	TGACTCGGGAGGTGGCGGGCGCGATGTCAAAGCTAGGCCGGCACGCTGGCGCGCGTCCTGGCGGAGGCCCTCCTGGGTCGGCGGCCCGCCGGCGAGCGCTTCCCGGAGGG	G00002211396	-1	2391	2500	()	((2425, Seq('T'), Seq('TA')),)	TGACTCGGGAGGTGGCGGGCGCGATGTCAAAGCT-GGCCGGCACGCTGGCGCGCGTCCTGGCGGAGGCCCTCCTGGGTCGGCGGCCCGCCGGCGAGCGCTTCCCGGAGGG ||||||||||||||||||||||||||||||||||-||||||||||||||||||||||||||||||||||||||||||||||||||||||||||||||||||||||||||| TGACTCGGGAGGTGGCGGGCGCGATGTCAAAGCTAGGCCGGCACGCTGGCGCGCGTCCTGGCGGAGGCCCTCCTGGGTCGGCGGCCCGCCGGCGAGCGCTTCCCGGAGGG	TRUE	nan	TRUE	2:1I:T-TA	2425	TRUE	NA	NA	NA	NA	NA	NA	NA	NA	NA	NA	NA	NA	NA	NA	NA	2.7	NA	NA	NA	NA	NA	NA	NA	NA	NA	NA	NA	NA	NA	NA	NA	NA	NA	NA
B104.G00002211396	B104.G00002211396_2	TGACTCGGGAGGTGGCGGGCGCGATGTCAATGGCCGGCACGCTGGCGCGCGTCCTGGCGGAGGCCCTCCTGGGTCGGCGGCCCGCCGGCGAGCGCTTCCCGGAGGG	G00002211396	3	2391	2500	()	((2421, Seq('AAGC'), Seq('A')),)	TGACTCGGGAGGTGGCGGGCGCGATGTCAAAGCTGGCCGGCACGCTGGCGCGCGTCCTGGCGGAGGCCCTCCTGGGTCGGCGGCCCGCCGGCGAGCGCTTCCCGGAGGG ||||||||||||||||||||||||||||||---|||||||||||||||||||||||||||||||||||||||||||||||||||||||||||||||||||||||||||| TGACTCGGGAGGTGGCGGGCGCGATGTCAA---TGGCCGGCACGCTGGCGCGCGTCCTGGCGGAGGCCCTCCTGGGTCGGCGGCCCGCCGGCGAGCGCTTCCCGGAGGG	TRUE	nan	TRUE	-2:3D:AAGC-A	2425	TRUE	NA	NA	NA	NA	NA	NA	NA	NA	NA	NA	NA	NA	NA	NA	NA	4.06	NA	NA	NA	NA	NA	NA	NA	NA	NA	NA	NA	NA	NA	NA	NA	NA	NA	NA
B104.G00002211396	B104.G00002211396_2	TGACTCGGGAGGTGGCGGGCGCGATGTCAAAGCGGCCGGCACGCTGGCGCGCGTCCTGGCGGAGGCCCTCCTGGGTCGGCGGCCCGCCGGCGAGCGCTTCCCGGAGGG	G00002211396	1	2391	2500	()	((2424, Seq('CT'), Seq('C')),)	TGACTCGGGAGGTGGCGGGCGCGATGTCAAAGCTGGCCGGCACGCTGGCGCGCGTCCTGGCGGAGGCCCTCCTGGGTCGGCGGCCCGCCGGCGAGCGCTTCCCGGAGGG |||||||||||||||||||||||||||||||||-||||||||||||||||||||||||||||||||||||||||||||||||||||||||||||||||||||||||||| TGACTCGGGAGGTGGCGGGCGCGATGTCAAAGC-GGCCGGCACGCTGGCGCGCGTCCTGGCGGAGGCCCTCCTGGGTCGGCGGCCCGCCGGCGAGCGCTTCCCGGAGGG	TRUE	nan	TRUE	1:1D:CT-C	2425	TRUE	NA	NA	NA	NA	NA	NA	NA	NA	NA	NA	NA	NA	NA	NA	NA	1.35	NA	3.4	NA	NA	NA	NA	NA	NA	NA	NA	NA	NA	NA	NA	NA	NA	NA	NA
B104.G00002211396	B104.G00002211396_2	TGACTCGGGAGGTGGCGGGCGCGATGTCGGCCGGCACGCTGGCGCGCGTCCTGGCGGAGGCCCTCCTGGGTCGGCGGCCCGCCGGCGAGCGCTTCCCGGAGGG	G00002211396	6	2391	2500	()	((2419, Seq('CAAAGCT'), Seq('C')),)	TGACTCGGGAGGTGGCGGGCGCGATGTCAAAGCTGGCCGGCACGCTGGCGCGCGTCCTGGCGGAGGCCCTCCTGGGTCGGCGGCCCGCCGGCGAGCGCTTCCCGGAGGG ||||||||||||||||||||||||||||------||||||||||||||||||||||||||||||||||||||||||||||||||||||||||||||||||||||||||| TGACTCGGGAGGTGGCGGGCGCGATGTC------GGCCGGCACGCTGGCGCGCGTCCTGGCGGAGGCCCTCCTGGGTCGGCGGCCCGCCGGCGAGCGCTTCCCGGAGGG	TRUE	nan	TRUE	-4:6D:CAAAGCT-C	2425	TRUE	NA	NA	NA	NA	NA	NA	NA	NA	NA	NA	NA	NA	NA	NA	NA	2.7	NA	NA	NA	NA	NA	NA	NA	NA	NA	NA	NA	NA	NA	NA	NA	NA	NA	NA
B104.G00002211396	B104.G00002211396_2	TGACTCGGGAGGCCGGCACGCTGGCGCGCGTCCTGGCGGAGGCCCTCCTGGGTCGGCGGCCCGCCGGCGAGCGCTTCCCGGAGGG	G00002211396	24	2391	2500	()	((2401, Seq('AGGTGGCGGGCGCGATGTCAAAGCT'), Seq('A')),)	TGACTCGGGAGGTGGCGGGCGCGATGTCAAAGCTGGCCGGCACGCTGGCGCGCGTCCTGGCGGAGGCCCTCCTGGGTCGGCGGCCCGCCGGCGAGCGCTTCCCGGAGGG ||||||||||------------------------||||||||||||||||||||||||||||||||||||||||||||||||||||||||||||||||||||||||||| TGACTCGGGA------------------------GGCCGGCACGCTGGCGCGCGTCCTGGCGGAGGCCCTCCTGGGTCGGCGGCCCGCCGGCGAGCGCTTCCCGGAGGG	FALSE	nan	FALSE	-22:24D:AGGTGGCGGGCGCGATGTCAAAGCT-A	2425	FALSE	NA	NA	NA	NA	NA	NA	NA	NA	NA	NA	NA	NA	NA	NA	NA	1.35	NA	NA	NA	NA	NA	NA	NA	NA	NA	NA	NA	NA	NA	NA	NA	NA	NA	NA
B104.G00002211396	B104.G00002211396_2	TGACTCGGGAGGTGGCGGGCGCGAGGCCGGCACGCTGGCGCGCGTCCTGGCGGAGGCCCTCCTGGGTCGGCGGCCCGCCGGCGAGCGCTTCCCGGAGGG	G00002211396	10	2391	2500	()	((2415, Seq('ATGTCAAAGCT'), Seq('A')),)	TGACTCGGGAGGTGGCGGGCGCGATGTCAAAGCTGGCCGGCACGCTGGCGCGCGTCCTGGCGGAGGCCCTCCTGGGTCGGCGGCCCGCCGGCGAGCGCTTCCCGGAGGG ||||||||||||||||||||||||----------||||||||||||||||||||||||||||||||||||||||||||||||||||||||||||||||||||||||||| TGACTCGGGAGGTGGCGGGCGCGA----------GGCCGGCACGCTGGCGCGCGTCCTGGCGGAGGCCCTCCTGGGTCGGCGGCCCGCCGGCGAGCGCTTCCCGGAGGG	TRUE	nan	TRUE	-8:10D:ATGTCAAAGCT-A	2425	TRUE	NA	NA	NA	NA	NA	NA	NA	NA	NA	NA	NA	NA	NA	NA	NA	1.35	NA	NA	NA	NA	NA	NA	NA	NA	NA	NA	NA	NA	NA	NA	NA	NA	NA	NA
B104.G00002211396	B104.G00002211396_2	TGACTCGGGAGGTGGCGGGCGCGATAGCCGGCACGCTGGCGCGCGTCCTGGCGGAGGCCCTCCTGGGTCGGCGGCCCCCCGGCGAGCGCTTCCCGGAGGG	G00002211396	9	2391	2500	((2477, 'G', 'C'),)	((2416, Seq('TGTCAA'), Seq('T')), (2422, Seq('AGCTG'), Seq('A')))	TGACTCGGGAGGTGGCGGGCGCGATGTCAAAGCTGGCCGGCACGCTGGCGCGCGTCCTGGCGGAGGCCCTCCTGGGTCGGCGGCCCGCCGGCGAGCGCTTCCCGGAGGG |||||||||||||||||||||||||-----|----|||||||||||||||||||||||||||||||||||||||||||||||||||.|||||||||||||||||||||| TGACTCGGGAGGTGGCGGGCGCGAT-----A----GCCGGCACGCTGGCGCGCGTCCTGGCGGAGGCCCTCCTGGGTCGGCGGCCCCCCGGCGAGCGCTTCCCGGAGGG	TRUE	FALSE	TRUE	-7:5D:TGTCAA-T,-1:4D:AGCTG-A,54:S:G-C	2425	TRUE	NA	NA	NA	NA	NA	NA	NA	NA	NA	NA	NA	NA	NA	NA	NA	1.35	NA	NA	NA	NA	NA	NA	NA	NA	NA	NA	NA	NA	NA	NA	NA	NA	NA	NA
B104.G00002211396	B104.G00002211396_2	TGACTCGGGAGGTGGCGGGCGCGATGTCAAAGTGGCCGGCACGCTGGCGCGCGTCCTGGCGGAGGCCCTCCTGGGTCGGCGGCCCGCCGGCGAGCGCTTCCCGGAGGG	G00002211396	1	2391	2500	()	((2423, Seq('GC'), Seq('G')),)	TGACTCGGGAGGTGGCGGGCGCGATGTCAAAGCTGGCCGGCACGCTGGCGCGCGTCCTGGCGGAGGCCCTCCTGGGTCGGCGGCCCGCCGGCGAGCGCTTCCCGGAGGG ||||||||||||||||||||||||||||||||-|||||||||||||||||||||||||||||||||||||||||||||||||||||||||||||||||||||||||||| TGACTCGGGAGGTGGCGGGCGCGATGTCAAAG-TGGCCGGCACGCTGGCGCGCGTCCTGGCGGAGGCCCTCCTGGGTCGGCGGCCCGCCGGCGAGCGCTTCCCGGAGGG	TRUE	nan	TRUE	0:1D:GC-G	2425	TRUE	NA	NA	NA	NA	NA	NA	NA	NA	NA	NA	NA	NA	NA	NA	NA	1.35	NA	NA	NA	NA	NA	NA	NA	NA	NA	NA	NA	NA	NA	NA	NA	NA	NA	NA
B104.G00002211396	B104.G00002211396_2	TGACTCGGGAGGTGGCGGGCGCGATGTCAAATGGCCGGCACGCTGGCGCGCGTCCTGGCGGAGGCCCTCCTGGGTCGGCGGCCCGCCGGCGAGCGCTTCCCGGAGGG	G00002211396	2	2391	2500	()	((2422, Seq('AGC'), Seq('A')),)	TGACTCGGGAGGTGGCGGGCGCGATGTCAAAGCTGGCCGGCACGCTGGCGCGCGTCCTGGCGGAGGCCCTCCTGGGTCGGCGGCCCGCCGGCGAGCGCTTCCCGGAGGG |||||||||||||||||||||||||||||||--|||||||||||||||||||||||||||||||||||||||||||||||||||||||||||||||||||||||||||| TGACTCGGGAGGTGGCGGGCGCGATGTCAAA--TGGCCGGCACGCTGGCGCGCGTCCTGGCGGAGGCCCTCCTGGGTCGGCGGCCCGCCGGCGAGCGCTTCCCGGAGGG	TRUE	nan	TRUE	-1:2D:AGC-A	2425	TRUE	NA	NA	NA	NA	NA	NA	NA	NA	NA	NA	NA	NA	NA	NA	NA	1.35	NA	NA	NA	NA	NA	NA	NA	NA	NA	NA	NA	NA	NA	NA	NA	NA	NA	NA
B104.G00002211396	B104.G00002211396_2	TGACTCGGGAGGTGGCGGGCGCAATGTCAAAGCTGGCCGGCACGCTGGCGCGCGTCCTGGCGGAGGCCCTCCTGGGTCGGCGGCCCGCCGGCGAGCGCTTCCCGGAGGG	G00002211396	0	2391	2500	((2413, 'G', 'A'),)	()	TGACTCGGGAGGTGGCGGGCGCGATGTCAAAGCTGGCCGGCACGCTGGCGCGCGTCCTGGCGGAGGCCCTCCTGGGTCGGCGGCCCGCCGGCGAGCGCTTCCCGGAGGG ||||||||||||||||||||||.|||||||||||||||||||||||||||||||||||||||||||||||||||||||||||||||||||||||||||||||||||||| TGACTCGGGAGGTGGCGGGCGCAATGTCAAAGCTGGCCGGCACGCTGGCGCGCGTCCTGGCGGAGGCCCTCCTGGGTCGGCGGCCCGCCGGCGAGCGCTTCCCGGAGGG	nan	FALSE	FALSE	-10:S:G-A	2425	FALSE	NA	NA	NA	NA	NA	NA	2.08	NA	NA	NA	NA	NA	NA	NA	NA	NA	NA	NA	NA	NA	NA	NA	NA	NA	NA	NA	NA	NA	NA	NA	NA	NA	NA	NA
B104.G00002211396	B104.G00002211396_2	TGACTCGGGAGGTGGCGGGCGCGATGTCAAAGCTGGACGGCACGCTGGCGCGCGTCCTGGCGGAGGCCCTCCTGGGTCGGCGGCCCGCCGGCGAGCGCTTCCCGGAGGG	G00002211396	0	2391	2500	((2427, 'C', 'A'),)	()	TGACTCGGGAGGTGGCGGGCGCGATGTCAAAGCTGGCCGGCACGCTGGCGCGCGTCCTGGCGGAGGCCCTCCTGGGTCGGCGGCCCGCCGGCGAGCGCTTCCCGGAGGG ||||||||||||||||||||||||||||||||||||.|||||||||||||||||||||||||||||||||||||||||||||||||||||||||||||||||||||||| TGACTCGGGAGGTGGCGGGCGCGATGTCAAAGCTGGACGGCACGCTGGCGCGCGTCCTGGCGGAGGCCCTCCTGGGTCGGCGGCCCGCCGGCGAGCGCTTCCCGGAGGG	nan	TRUE	TRUE	4:S:C-A	2425	TRUE	NA	2.44	NA	NA	NA	NA	NA	NA	NA	NA	NA	NA	NA	NA	NA	NA	NA	NA	NA	NA	NA	NA	NA	NA	NA	NA	NA	NA	NA	NA	NA	NA	NA	NA
B104.G00002211396	B104.G00002211396_2	TGACTCGGGAGGTGGCGGGCGCGATGTCAAAGCCGGCACGCTGGCGCGCGTCCTGGCGGAGGCCCTCCTGGGTCGGCGGCCCGCCGGCGAGCGCTTCCCGGAGGG	G00002211396	4	2391	2500	()	((2422, Seq('AGCTG'), Seq('A')),)	TGACTCGGGAGGTGGCGGGCGCGATGTCAAAGCTGGCCGGCACGCTGGCGCGCGTCCTGGCGGAGGCCCTCCTGGGTCGGCGGCCCGCCGGCGAGCGCTTCCCGGAGGG |||||||||||||||||||||||||||||||----|||||||||||||||||||||||||||||||||||||||||||||||||||||||||||||||||||||||||| TGACTCGGGAGGTGGCGGGCGCGATGTCAAA----GCCGGCACGCTGGCGCGCGTCCTGGCGGAGGCCCTCCTGGGTCGGCGGCCCGCCGGCGAGCGCTTCCCGGAGGG	TRUE	nan	TRUE	-1:4D:AGCTG-A	2425	TRUE	NA	NA	NA	NA	NA	NA	NA	NA	NA	NA	NA	NA	NA	NA	NA	NA	NA	1.28	NA	NA	NA	NA	NA	NA	NA	NA	NA	NA	NA	NA	NA	NA	NA	NA
B104.G00002211396	B104.G00002211396_2	TGACTCGGGAGGTGGCGAGCGCGATGTCAAAGCTGGCCCGCACGCAGGCGCCCCACCACGCGCACCCCCACCAGCGACCCCCGCCCGCCGGCGAGCGCTTCCCGGAGGG	G00002211396	0	2391	2500	((2408, 'G', 'A'), (2429, 'G', 'C'))	((2436, Seq('CTGGCGCGCGTCCTGGCGG'), Seq('C')), (2457, Seq('G'), Seq('GCGCCCCACCACGCGCACCCCCACCAGCGACC')), (2460, Seq('CTCCTGGGTCGGCG'), Seq('C')))	TGACTCGGGAGGTGGCGGGCGCGATGTCAAAGCTGGCCGGCACGCTGGCGCGCGTCCTGGCGGAGG-------------------------------CCCTCCTGGGTCGGCGGCCCGCCGGCGAGCGCTTCCCGGAGGG |||||||||||||||||.||||||||||||||||||||.||||||------------------|||-------------------------------|||-------------||||||||||||||||||||||||||| TGACTCGGGAGGTGGCGAGCGCGATGTCAAAGCTGGCCCGCACGC------------------AGGCGCCCCACCACGCGCACCCCCACCAGCGACCCCC-------------GCCC…	FALSE	TRUE	TRUE	13:18D:CTGGCGCGCGTCCTGGCGG-C,34:31I:G-GCGCCCCACCACGCGCACCCCCACCAGCGACC,37:13D:CTCCTGGGTCGGCG-C,-15:S:G-A,6:S:G-C	2425	TRUE	NA	NA	NA	NA	NA	NA	2.08	NA	NA	NA	NA	NA	NA	NA	NA	NA	NA	NA	NA	NA	NA	NA	NA	NA	NA	NA	NA	NA	NA	NA	NA	NA	NA	NA
B104.G00002211396	B104.G00002211396_2	TGACTCGGGAGGTGGCGGGCGCGATGTCAAAGCTGGCCGGCACGCTGGCGCGCGTCCTGGCGGAGGCCCTCCTGGGTAGGCTGACCGCCGGCGAGCTATTCGCGGAGGG	G00002211396	0	2391	2500	((2468, 'C', 'A'), (2472, 'G', 'T'), (2474, 'C', 'A'))	((2486, Seq('G'), Seq('GCTATT')), (2488, Seq('GCTTCC'), Seq('G')))	TGACTCGGGAGGTGGCGGGCGCGATGTCAAAGCTGGCCGGCACGCTGGCGCGCGTCCTGGCGGAGGCCCTCCTGGGTCGGCGGCCCGCCGGCGAG-----CGCTTCCCGGAGGG |||||||||||||||||||||||||||||||||||||||||||||||||||||||||||||||||||||||||||||.|||.|.|||||||||||-----||-----||||||| TGACTCGGGAGGTGGCGGGCGCGATGTCAAAGCTGGCCGGCACGCTGGCGCGCGTCCTGGCGGAGGCCCTCCTGGGTAGGCTGACCGCCGGCGAGCTATTCG-----CGGAGGG	FALSE	FALSE	FALSE	63:5I:G-GCTATT,65:5D:GCTTCC-G,45:S:C-A,49:S:G-T,51:S:C-A	2425	FALSE	NA	NA	NA	NA	NA	NA	2.08	NA	NA	NA	NA	NA	NA	NA	NA	NA	NA	NA	NA	NA	NA	NA	NA	NA	NA	NA	NA	NA	NA	NA	NA	NA	NA	NA
B104.G00002211396	B104.G00002211396_2	TGACTCGGGAGGTGGCGGGCGCGATGTCAAAGCTGGCCGGCACGCTGGCGCGCGTCCTGGCGGAGGCCCTCCTGGGTGGGGGGGGGGGCGGCGAGCGCTTCCCGGAGGG	G00002211396	0	2391	2500	()	((2468, Seq('TCGGCGGCCCGC'), Seq('T')), (2468, Seq('T'), Seq('TGGGGGGGGGGG')))	TGACTCGGGAGGTGGCGGGCGCGATGTCAAAGCTGGCCGGCACGCTGGCGCGCGTCCTGGCGGAGGCCCTCCTGGGT-----------CGGCGGCCCGCCGGCGAGCGCTTCCCGGAGGG |||||||||||||||||||||||||||||||||||||||||||||||||||||||||||||||||||||||||||||----------------------||||||||||||||||||||| TGACTCGGGAGGTGGCGGGCGCGATGTCAAAGCTGGCCGGCACGCTGGCGCGCGTCCTGGCGGAGGCCCTCCTGGGTGGGGGGGGGGG-----------CGGCGAGCGCTTCCCGGAGGG	FALSE	nan	FALSE	45:11D:TCGGCGGCCCGC-T,45:11I:T-TGGGGGGGGGGG	2425	FALSE	NA	NA	NA	NA	NA	NA	2.08	NA	NA	NA	NA	NA	NA	NA	NA	NA	NA	NA	NA	NA	NA	NA	NA	NA	NA	NA	NA	NA	NA	NA	NA	NA	NA	NA
B104.G00002219981	B104.G00002219981_2	TGGACGGCGGGCCCTACGGCGCTGGGCCCTGCCGCTGGCGCCGGCCTGCCGGACCTCAGCTTCTCGTCGATGTCAGGGTCGGAGTCCGAGTACGACTCGGACGACGACGACGAC	G00002219981	ref	2095	2209	nan	nan	nan	nan	nan	nan	ref	2145	nan	96.56	90.25	100	90.5	93.2	NA	97.5	NA	94.4	97.8	97.5	100	95.6	92.5	51.38	69.25	48.88	61.47	96.25	92.75	97.8	94.06	94.5	94.2	91.25	42.7	95.06	96.6	90.4	88.3	97.2	94.75	93.94	NA
B104.G00002219981	B104.G00002219981_2	TGGACGGCGGGCCCTACGGCGCTGGGCCCTGCCGCTGGCGCCGGCCTGCCGGACCTCAGCTTCTCGTCGATGTCTGGGTCGGAGTCCGAGTACGACTCGGACGACGACGACGAC	G00002219981	0	2095	2209	((2169, 'A', 'T'),)	()	TGGACGGCGGGCCCTACGGCGCTGGGCCCTGCCGCTGGCGCCGGCCTGCCGGACCTCAGCTTCTCGTCGATGTCAGGGTCGGAGTCCGAGTACGACTCGGACGACGACGACGAC ||||||||||||||||||||||||||||||||||||||||||||||||||||||||||||||||||||||||||.||||||||||||||||||||||||||||||||||||||| TGGACGGCGGGCCCTACGGCGCTGGGCCCTGCCGCTGGCGCCGGCCTGCCGGACCTCAGCTTCTCGTCGATGTCTGGGTCGGAGTCCGAGTACGACTCGGACGACGACGACGAC	nan	FALSE	FALSE	-26:S:A-T	2145	FALSE	NA	NA	NA	NA	NA	NA	NA	NA	NA	NA	NA	NA	NA	NA	1.35	NA	NA	NA	NA	NA	NA	NA	NA	NA	NA	NA	NA	NA	NA	NA	NA	NA	NA	NA
B104.G00002219981	B104.G00002219981_2	TGGACGGCGGGCCCTACGGCGCTGGGCCCTGCCGCTGGCGCCGGCCTGCCGGACCTCAGCTTCTCGTCGCTGTCAGGGTCGGAGTCCGAGTACGACTCGGACGACGACGACGAC	G00002219981	0	2095	2209	((2164, 'A', 'C'),)	()	TGGACGGCGGGCCCTACGGCGCTGGGCCCTGCCGCTGGCGCCGGCCTGCCGGACCTCAGCTTCTCGTCGATGTCAGGGTCGGAGTCCGAGTACGACTCGGACGACGACGACGAC |||||||||||||||||||||||||||||||||||||||||||||||||||||||||||||||||||||.|||||||||||||||||||||||||||||||||||||||||||| TGGACGGCGGGCCCTACGGCGCTGGGCCCTGCCGCTGGCGCCGGCCTGCCGGACCTCAGCTTCTCGTCGCTGTCAGGGTCGGAGTCCGAGTACGACTCGGACGACGACGACGAC	nan	FALSE	FALSE	-21:S:A-C	2145	FALSE	NA	NA	NA	NA	NA	NA	NA	NA	NA	NA	NA	NA	NA	1.6	NA	NA	NA	NA	NA	NA	NA	NA	NA	NA	NA	1.22	NA	NA	NA	NA	NA	NA	NA	NA
B104.G00002219981	B104.G00002219981_2	TGGACGGCGGGCCCTACGGCGCTGGGCCCTGCCGCTGGCGCCGGCCTGCCGGACCTCAGCTACTCGTCGATGTCAGGGTCGGAGTCCGAGTACGACTCGGACGACGACGACGAC	G00002219981	0	2095	2209	((2156, 'T', 'A'),)	()	TGGACGGCGGGCCCTACGGCGCTGGGCCCTGCCGCTGGCGCCGGCCTGCCGGACCTCAGCTTCTCGTCGATGTCAGGGTCGGAGTCCGAGTACGACTCGGACGACGACGACGAC |||||||||||||||||||||||||||||||||||||||||||||||||||||||||||||.|||||||||||||||||||||||||||||||||||||||||||||||||||| TGGACGGCGGGCCCTACGGCGCTGGGCCCTGCCGCTGGCGCCGGCCTGCCGGACCTCAGCTACTCGTCGATGTCAGGGTCGGAGTCCGAGTACGACTCGGACGACGACGACGAC	nan	FALSE	FALSE	-13:S:T-A	2145	FALSE	NA	1.63	NA	NA	1.83	NA	NA	NA	NA	NA	NA	NA	NA	NA	NA	NA	NA	NA	NA	1.7	NA	NA	NA	NA	1.73	1.22	NA	NA	NA	NA	NA	NA	NA	NA
B104.G00002219981	B104.G00002219981_2	TGGACGGCGGGCCCTACGGCGCTGGGCCCTGCCGCTGGCGCCGGCCTGCCGGACCTCAGCTTCTCGTCGATGTCAGGGTCGGTGTCCGAGTACGACTCGGACGACGACGACGAC	G00002219981	0	2095	2209	((2177, 'A', 'T'),)	()	TGGACGGCGGGCCCTACGGCGCTGGGCCCTGCCGCTGGCGCCGGCCTGCCGGACCTCAGCTTCTCGTCGATGTCAGGGTCGGAGTCCGAGTACGACTCGGACGACGACGACGAC ||||||||||||||||||||||||||||||||||||||||||||||||||||||||||||||||||||||||||||||||||.||||||||||||||||||||||||||||||| TGGACGGCGGGCCCTACGGCGCTGGGCCCTGCCGCTGGCGCCGGCCTGCCGGACCTCAGCTTCTCGTCGATGTCAGGGTCGGTGTCCGAGTACGACTCGGACGACGACGACGAC	nan	FALSE	FALSE	-34:S:A-T	2145	FALSE	1.72	2.17	NA	2.24	NA	NA	NA	NA	NA	NA	NA	NA	1.96	NA	1.35	NA	NA	NA	NA	NA	NA	NA	NA	NA	NA	NA	NA	NA	NA	1.94	NA	NA	NA	NA
B104.G00002219981	B104.G00002219981_2	TGGACGGCGGGCCCTACGGCGCTGGGCCCTGCCGCTGGCGCCGGCCTGCCGGACCTCAGCTTCTCGTCGATGTCAGGGTCGGAGTCCGAGAACGACTCGGACGACGACGACGAC	G00002219981	0	2095	2209	((2185, 'T', 'A'),)	()	TGGACGGCGGGCCCTACGGCGCTGGGCCCTGCCGCTGGCGCCGGCCTGCCGGACCTCAGCTTCTCGTCGATGTCAGGGTCGGAGTCCGAGTACGACTCGGACGACGACGACGAC ||||||||||||||||||||||||||||||||||||||||||||||||||||||||||||||||||||||||||||||||||||||||||.||||||||||||||||||||||| TGGACGGCGGGCCCTACGGCGCTGGGCCCTGCCGCTGGCGCCGGCCTGCCGGACCTCAGCTTCTCGTCGATGTCAGGGTCGGAGTCCGAGAACGACTCGGACGACGACGACGAC	nan	FALSE	FALSE	-42:S:T-A	2145	FALSE	1.72	2.72	NA	3.18	2.74	NA	2.48	NA	3.23	2.13	2.5	NA	2.44	2.14	2.7	3.08	NA	2.46	1.89	3.2	2.13	2.84	1.82	3.54	5.2	1.22	2.87	3.36	3.65	NA	2.85	2.63	3.69	NA
B104.G00002219981	B104.G00002219981_2	TGGACGGCGGGCCCTACGGCGCTGGGCCCTGCCGCTGGCGCCGGCCTGCCGGACCTCAGCTTCTCGTCGATGTCAGGGTCGGAGTCCGAGTACGACTCGGACGACGACGAC	G00002219981	3	2095	2209	()	((2194, Seq('GGAC'), Seq('G')),)	TGGACGGCGGGCCCTACGGCGCTGGGCCCTGCCGCTGGCGCCGGCCTGCCGGACCTCAGCTTCTCGTCGATGTCAGGGTCGGAGTCCGAGTACGACTCGGACGACGACGACGAC |||||||||||||||||||||||||||||||||||||||||||||||||||||||||||||||||||||||||||||||||||||||||||||||||||---|||||||||||| TGGACGGCGGGCCCTACGGCGCTGGGCCCTGCCGCTGGCGCCGGCCTGCCGGACCTCAGCTTCTCGTCGATGTCAGGGTCGGAGTCCGAGTACGACTCG---GACGACGACGAC	FALSE	nan	FALSE	-51:3D:GGAC-G	2145	FALSE	NA	3.26	NA	NA	NA	NA	NA	NA	2.31	NA	NA	NA	NA	3.74	NA	NA	NA	NA	NA	NA	NA	NA	NA	NA	NA	1.22	2.15	NA	NA	NA	NA	NA	NA	NA
B104.G00002219981	B104.G00002219981_2	TGGACGGCGGGCCCTACGGCGCTGGGCCCTGCCGCTGGCGCCGGCCTGCCGGACCTCAGCTTCTCGTCGATGTCAGGGTCGGAGTCCGAGTACGACGCGGACGACGACGACGAC	G00002219981	0	2095	2209	((2191, 'T', 'G'),)	()	TGGACGGCGGGCCCTACGGCGCTGGGCCCTGCCGCTGGCGCCGGCCTGCCGGACCTCAGCTTCTCGTCGATGTCAGGGTCGGAGTCCGAGTACGACTCGGACGACGACGACGAC ||||||||||||||||||||||||||||||||||||||||||||||||||||||||||||||||||||||||||||||||||||||||||||||||.||||||||||||||||| TGGACGGCGGGCCCTACGGCGCTGGGCCCTGCCGCTGGCGCCGGCCTGCCGGACCTCAGCTTCTCGTCGATGTCAGGGTCGGAGTCCGAGTACGACGCGGACGACGACGACGAC	nan	FALSE	FALSE	-48:S:T-G	2145	FALSE	NA	NA	NA	NA	NA	NA	NA	NA	NA	NA	NA	NA	NA	NA	NA	NA	NA	NA	NA	2.45	NA	NA	1.82	NA	NA	1.22	NA	NA	2.28	2.91	NA	NA	NA	NA
B104.G00002219981	B104.G00002219981_2	TGGACGGCGGGCCCTACGGCGCTGGGCCCTGCCGCTGGCGCCGGCCTGCCGGACCTCAGCTTCTCGTCGATGTCAGGGTCGGAGGCCGAGTACGACTCGGACGACGACGACGAC	G00002219981	0	2095	2209	((2179, 'T', 'G'),)	()	TGGACGGCGGGCCCTACGGCGCTGGGCCCTGCCGCTGGCGCCGGCCTGCCGGACCTCAGCTTCTCGTCGATGTCAGGGTCGGAGTCCGAGTACGACTCGGACGACGACGACGAC ||||||||||||||||||||||||||||||||||||||||||||||||||||||||||||||||||||||||||||||||||||.||||||||||||||||||||||||||||| TGGACGGCGGGCCCTACGGCGCTGGGCCCTGCCGCTGGCGCCGGCCTGCCGGACCTCAGCTTCTCGTCGATGTCAGGGTCGGAGGCCGAGTACGACTCGGACGACGACGACGAC	nan	FALSE	FALSE	-36:S:T-G	2145	FALSE	NA	NA	NA	NA	2.28	NA	NA	NA	NA	NA	NA	NA	NA	NA	NA	NA	NA	NA	NA	NA	NA	1.55	1.82	2.25	NA	NA	NA	NA	NA	NA	NA	NA	NA	NA
B104.G00002219981	B104.G00002219981_2	TGGACGGCGGGCCCTACGGCGCTGGGCCCTGCCGCTGGCGCCGGCCTGCCGGACCTCAGCTTCTCGTCGATGTCAGGGTCGGAGTCCGATTACGACTCGGACGACGACGACGAC	G00002219981	0	2095	2209	((2184, 'G', 'T'),)	()	TGGACGGCGGGCCCTACGGCGCTGGGCCCTGCCGCTGGCGCCGGCCTGCCGGACCTCAGCTTCTCGTCGATGTCAGGGTCGGAGTCCGAGTACGACTCGGACGACGACGACGAC |||||||||||||||||||||||||||||||||||||||||||||||||||||||||||||||||||||||||||||||||||||||||.|||||||||||||||||||||||| TGGACGGCGGGCCCTACGGCGCTGGGCCCTGCCGCTGGCGCCGGCCTGCCGGACCTCAGCTTCTCGTCGATGTCAGGGTCGGAGTCCGATTACGACTCGGACGACGACGACGAC	nan	FALSE	FALSE	-41:S:G-T	2145	FALSE	NA	NA	NA	NA	NA	NA	NA	NA	NA	NA	NA	NA	NA	NA	1.35	NA	NA	NA	NA	NA	NA	NA	NA	NA	NA	NA	NA	NA	NA	NA	NA	NA	NA	NA
B104.G00002219981	B104.G00002219981_2	TGGACGGCGGGCCCTACGGCGCTGGGCCCTGCCGCTGGCGCCGGCCTGCCGGACCTCAGCTTCTCGTCGATGTCAGGGTCGGAGTCCGAGTACGACTGGGACGACGACGACGAC	G00002219981	0	2095	2209	((2192, 'C', 'G'),)	()	TGGACGGCGGGCCCTACGGCGCTGGGCCCTGCCGCTGGCGCCGGCCTGCCGGACCTCAGCTTCTCGTCGATGTCAGGGTCGGAGTCCGAGTACGACTCGGACGACGACGACGAC |||||||||||||||||||||||||||||||||||||||||||||||||||||||||||||||||||||||||||||||||||||||||||||||||.|||||||||||||||| TGGACGGCGGGCCCTACGGCGCTGGGCCCTGCCGCTGGCGCCGGCCTGCCGGACCTCAGCTTCTCGTCGATGTCAGGGTCGGAGTCCGAGTACGACTGGGACGACGACGACGAC	nan	FALSE	FALSE	-49:S:C-G	2145	FALSE	NA	NA	NA	1.87	NA	NA	NA	NA	NA	NA	NA	NA	NA	NA	NA	NA	NA	NA	NA	NA	NA	1.55	NA	NA	NA	NA	NA	NA	NA	1.94	NA	NA	NA	NA
B104.G00002219981	B104.G00002219981_2	TGGACGGCGGGCCCTACGGCGCTGGGCCCTGCCGCTGGCGCCGGCCTGCCGGACCTCAGCTTCTCGTCGATGTCAGGGGCGGAGTCCGAGTACGACTCGGACGACGACGACGAC	G00002219981	0	2095	2209	((2173, 'T', 'G'),)	()	TGGACGGCGGGCCCTACGGCGCTGGGCCCTGCCGCTGGCGCCGGCCTGCCGGACCTCAGCTTCTCGTCGATGTCAGGGTCGGAGTCCGAGTACGACTCGGACGACGACGACGAC ||||||||||||||||||||||||||||||||||||||||||||||||||||||||||||||||||||||||||||||.||||||||||||||||||||||||||||||||||| TGGACGGCGGGCCCTACGGCGCTGGGCCCTGCCGCTGGCGCCGGCCTGCCGGACCTCAGCTTCTCGTCGATGTCAGGGGCGGAGTCCGAGTACGACTCGGACGACGACGACGAC	nan	FALSE	FALSE	-30:S:T-G	2145	FALSE	NA	NA	NA	NA	NA	NA	NA	NA	NA	NA	NA	NA	NA	NA	1.35	NA	NA	NA	NA	NA	NA	NA	NA	NA	NA	NA	NA	NA	1.83	NA	NA	NA	NA	NA
B104.G00002219981	B104.G00002219981_2	TGGACGGCGGGCCCTACGGCGCTGGGCCCTGCCGCTGGCGCCGGCCTGCCGGACCTCAGCTTCTCGTCGTTGTCAGGGTCGGAGTCCGAGTACGACTCGGACGACGACGACGAC	G00002219981	0	2095	2209	((2164, 'A', 'T'),)	()	TGGACGGCGGGCCCTACGGCGCTGGGCCCTGCCGCTGGCGCCGGCCTGCCGGACCTCAGCTTCTCGTCGATGTCAGGGTCGGAGTCCGAGTACGACTCGGACGACGACGACGAC |||||||||||||||||||||||||||||||||||||||||||||||||||||||||||||||||||||.|||||||||||||||||||||||||||||||||||||||||||| TGGACGGCGGGCCCTACGGCGCTGGGCCCTGCCGCTGGCGCCGGCCTGCCGGACCTCAGCTTCTCGTCGTTGTCAGGGTCGGAGTCCGAGTACGACTCGGACGACGACGACGAC	nan	FALSE	FALSE	-21:S:A-T	2145	FALSE	NA	NA	NA	NA	NA	NA	NA	NA	NA	NA	NA	NA	NA	NA	1.35	NA	NA	NA	NA	NA	NA	NA	NA	NA	NA	NA	NA	NA	NA	1.94	NA	NA	NA	NA
B104.G00002219981	B104.G00002219981_2	TGGACGGCGGGCCCTACGGCGCTGGGCCCTGCCGCTGGCGCCGGCCTGCCGGACCTCAGCTTCTCGTCGATGTCAGGGTCGGAGTCCGTGTACGACTCGGACGACGACGACGAC	G00002219981	0	2095	2209	((2183, 'A', 'T'),)	()	TGGACGGCGGGCCCTACGGCGCTGGGCCCTGCCGCTGGCGCCGGCCTGCCGGACCTCAGCTTCTCGTCGATGTCAGGGTCGGAGTCCGAGTACGACTCGGACGACGACGACGAC ||||||||||||||||||||||||||||||||||||||||||||||||||||||||||||||||||||||||||||||||||||||||.||||||||||||||||||||||||| TGGACGGCGGGCCCTACGGCGCTGGGCCCTGCCGCTGGCGCCGGCCTGCCGGACCTCAGCTTCTCGTCGATGTCAGGGTCGGAGTCCGTGTACGACTCGGACGACGACGACGAC	nan	FALSE	FALSE	-40:S:A-T	2145	FALSE	NA	NA	NA	NA	NA	NA	NA	NA	NA	NA	NA	NA	NA	NA	NA	NA	NA	NA	NA	NA	NA	NA	NA	NA	NA	NA	NA	NA	NA	2.91	NA	NA	NA	NA
B104.G00002219981	B104.G00002219981_2	TGGACGGCGGGCCCTACGGCGCTGGGCCCTGCCGCTGGCGCCGGCCTGCCGGACCTCAGCTTCTCGTCGATGTCAGGGTCGGAGTCCGAGTAGGACTCGGACGACGACGACGAC	G00002219981	0	2095	2209	((2187, 'C', 'G'),)	()	TGGACGGCGGGCCCTACGGCGCTGGGCCCTGCCGCTGGCGCCGGCCTGCCGGACCTCAGCTTCTCGTCGATGTCAGGGTCGGAGTCCGAGTACGACTCGGACGACGACGACGAC ||||||||||||||||||||||||||||||||||||||||||||||||||||||||||||||||||||||||||||||||||||||||||||.||||||||||||||||||||| TGGACGGCGGGCCCTACGGCGCTGGGCCCTGCCGCTGGCGCCGGCCTGCCGGACCTCAGCTTCTCGTCGATGTCAGGGTCGGAGTCCGAGTAGGACTCGGACGACGACGACGAC	nan	FALSE	FALSE	-44:S:C-G	2145	FALSE	NA	NA	NA	NA	NA	NA	NA	NA	NA	NA	NA	NA	NA	NA	NA	NA	NA	NA	NA	NA	NA	NA	NA	NA	1.73	NA	NA	NA	NA	NA	NA	NA	NA	NA
B104.G00002219981	B104.G00002219981_2	TGGACGGCGGGCCCTACGGCGCTGGGCCCTGCCGCTGGCGCCGGCCTGCCGGACCTCAGCTTCTCGTCGATGTCAGGGTCGGAGTCCGAGTACGACTCGGACGACGACGACGAT	G00002219981	0	2095	2209	((2208, 'C', 'T'),)	()	TGGACGGCGGGCCCTACGGCGCTGGGCCCTGCCGCTGGCGCCGGCCTGCCGGACCTCAGCTTCTCGTCGATGTCAGGGTCGGAGTCCGAGTACGACTCGGACGACGACGACGAC |||||||||||||||||||||||||||||||||||||||||||||||||||||||||||||||||||||||||||||||||||||||||||||||||||||||||||||||||. TGGACGGCGGGCCCTACGGCGCTGGGCCCTGCCGCTGGCGCCGGCCTGCCGGACCTCAGCTTCTCGTCGATGTCAGGGTCGGAGTCCGAGTACGACTCGGACGACGACGACGAT	nan	FALSE	FALSE	-65:S:C-T	2145	FALSE	NA	NA	NA	NA	NA	NA	NA	NA	NA	NA	NA	NA	NA	NA	NA	NA	NA	NA	NA	NA	NA	NA	NA	NA	NA	2.44	NA	NA	NA	NA	NA	NA	NA	NA
B104.G00002219981	B104.G00002219981_2	TGGACGGCGGGCCCTACGGCGCTGGGCCCTGCCGCTGGCGCCGGCCTGCCGGACCTCAGCTTCTCGACGATGTCAGGGTCGGAGTCCGAGTACGACTCGGACGACGACGACGAC	G00002219981	0	2095	2209	((2161, 'T', 'A'),)	()	TGGACGGCGGGCCCTACGGCGCTGGGCCCTGCCGCTGGCGCCGGCCTGCCGGACCTCAGCTTCTCGTCGATGTCAGGGTCGGAGTCCGAGTACGACTCGGACGACGACGACGAC ||||||||||||||||||||||||||||||||||||||||||||||||||||||||||||||||||.||||||||||||||||||||||||||||||||||||||||||||||| TGGACGGCGGGCCCTACGGCGCTGGGCCCTGCCGCTGGCGCCGGCCTGCCGGACCTCAGCTTCTCGACGATGTCAGGGTCGGAGTCCGAGTACGACTCGGACGACGACGACGAC	nan	FALSE	FALSE	-18:S:T-A	2145	FALSE	NA	NA	NA	NA	NA	NA	NA	NA	NA	NA	NA	NA	NA	NA	NA	NA	NA	NA	NA	NA	NA	NA	NA	NA	NA	1.22	NA	NA	NA	NA	NA	NA	NA	NA
B104.G00002219981	B104.G00002219981_2	TGGACGGCGGGCCCTACGGCGCTGGGCCCGGCCGCTGGCGCCGGCCTGCCGGACCTCAGCTTCTCGTCGATGTCAGGGTCGGAGTCCGAGTACGACTCGGACGACGACGACGAC	G00002219981	0	2095	2209	((2124, 'T', 'G'),)	()	TGGACGGCGGGCCCTACGGCGCTGGGCCCTGCCGCTGGCGCCGGCCTGCCGGACCTCAGCTTCTCGTCGATGTCAGGGTCGGAGTCCGAGTACGACTCGGACGACGACGACGAC |||||||||||||||||||||||||||||.|||||||||||||||||||||||||||||||||||||||||||||||||||||||||||||||||||||||||||||||||||| TGGACGGCGGGCCCTACGGCGCTGGGCCCGGCCGCTGGCGCCGGCCTGCCGGACCTCAGCTTCTCGTCGATGTCAGGGTCGGAGTCCGAGTACGACTCGGACGACGACGACGAC	nan	FALSE	FALSE	19:S:T-G	2145	FALSE	NA	NA	NA	NA	NA	NA	NA	NA	NA	NA	NA	NA	NA	NA	NA	NA	NA	NA	1.89	NA	NA	NA	NA	NA	NA	NA	NA	NA	NA	NA	NA	NA	NA	NA
B104.G00002219981	B104.G00002219981_2	TGGACGGCGGGCCCTACGGCGCTGGGCCCTGCCGCTGGCGCCGGCCTGCCGGACCTCAGCTTCTCGTCGATGTCAGGGTCGGTGTCCGAGTACGACTGGGACGACGACGACGAC	G00002219981	0	2095	2209	((2177, 'A', 'T'), (2192, 'C', 'G'))	()	TGGACGGCGGGCCCTACGGCGCTGGGCCCTGCCGCTGGCGCCGGCCTGCCGGACCTCAGCTTCTCGTCGATGTCAGGGTCGGAGTCCGAGTACGACTCGGACGACGACGACGAC ||||||||||||||||||||||||||||||||||||||||||||||||||||||||||||||||||||||||||||||||||.||||||||||||||.|||||||||||||||| TGGACGGCGGGCCCTACGGCGCTGGGCCCTGCCGCTGGCGCCGGCCTGCCGGACCTCAGCTTCTCGTCGATGTCAGGGTCGGTGTCCGAGTACGACTGGGACGACGACGACGAC	nan	FALSE	FALSE	-34:S:A-T,-49:S:C-G	2145	FALSE	NA	NA	NA	NA	NA	NA	NA	NA	NA	NA	NA	NA	NA	NA	NA	NA	NA	NA	NA	NA	NA	NA	NA	NA	NA	1.22	NA	NA	NA	NA	NA	NA	NA	NA
B104.G00002219981	B104.G00002219981_2	TGGACGGCGGGCCCTACGGCGCTGGGCCCTGCCGCTGGCGCCGGCCTGCCGGACCTCAGCTTCTCGTCGATGTCAGGGTCGGAGTCCGAGAACGACGCGGACGACGACGACGAC	G00002219981	0	2095	2209	((2185, 'T', 'A'), (2191, 'T', 'G'))	()	TGGACGGCGGGCCCTACGGCGCTGGGCCCTGCCGCTGGCGCCGGCCTGCCGGACCTCAGCTTCTCGTCGATGTCAGGGTCGGAGTCCGAGTACGACTCGGACGACGACGACGAC ||||||||||||||||||||||||||||||||||||||||||||||||||||||||||||||||||||||||||||||||||||||||||.|||||.||||||||||||||||| TGGACGGCGGGCCCTACGGCGCTGGGCCCTGCCGCTGGCGCCGGCCTGCCGGACCTCAGCTTCTCGTCGATGTCAGGGTCGGAGTCCGAGAACGACGCGGACGACGACGACGAC	nan	FALSE	FALSE	-42:S:T-A,-48:S:T-G	2145	FALSE	NA	NA	NA	NA	NA	NA	NA	NA	NA	NA	NA	NA	NA	NA	1.35	NA	NA	NA	NA	NA	NA	NA	NA	NA	NA	1.22	NA	NA	NA	NA	NA	NA	NA	NA
B104.G00002219981	B104.G00002219981_2	TGGACGGCGGGCCCTACGGCGCTGGGCCCTGCCGCTGGCGCCGGCCTGCCGGACCTCAGCTTCTCGTCGATGTCAGGGTCGGAGTCCGAGTACGACTCGGAGGACGACGACGAC	G00002219981	0	2095	2209	((2196, 'C', 'G'),)	()	TGGACGGCGGGCCCTACGGCGCTGGGCCCTGCCGCTGGCGCCGGCCTGCCGGACCTCAGCTTCTCGTCGATGTCAGGGTCGGAGTCCGAGTACGACTCGGACGACGACGACGAC |||||||||||||||||||||||||||||||||||||||||||||||||||||||||||||||||||||||||||||||||||||||||||||||||||||.|||||||||||| TGGACGGCGGGCCCTACGGCGCTGGGCCCTGCCGCTGGCGCCGGCCTGCCGGACCTCAGCTTCTCGTCGATGTCAGGGTCGGAGTCCGAGTACGACTCGGAGGACGACGACGAC	nan	FALSE	FALSE	-53:S:C-G	2145	FALSE	NA	NA	NA	NA	NA	NA	NA	NA	NA	NA	NA	NA	NA	NA	NA	NA	NA	NA	NA	NA	NA	NA	NA	NA	NA	2.44	NA	NA	NA	NA	NA	NA	NA	NA
B104.G00002219981	B104.G00002219981_2	TGGACGGCGGGCCCTACGGCGCTGGGCCCTGCCGCTGGCGCCGGCCTGCCGGACCTCAGCTACTCGTCGATGTCAGGGTCGGAGTCCGAGAACGACTCGGACGACGACGACGAC	G00002219981	0	2095	2209	((2156, 'T', 'A'), (2185, 'T', 'A'))	()	TGGACGGCGGGCCCTACGGCGCTGGGCCCTGCCGCTGGCGCCGGCCTGCCGGACCTCAGCTTCTCGTCGATGTCAGGGTCGGAGTCCGAGTACGACTCGGACGACGACGACGAC |||||||||||||||||||||||||||||||||||||||||||||||||||||||||||||.||||||||||||||||||||||||||||.||||||||||||||||||||||| TGGACGGCGGGCCCTACGGCGCTGGGCCCTGCCGCTGGCGCCGGCCTGCCGGACCTCAGCTACTCGTCGATGTCAGGGTCGGAGTCCGAGAACGACTCGGACGACGACGACGAC	nan	FALSE	FALSE	-13:S:T-A,-42:S:T-A	2145	FALSE	NA	NA	NA	NA	NA	NA	NA	NA	NA	NA	NA	NA	NA	NA	1.35	NA	NA	NA	NA	NA	NA	NA	NA	NA	NA	NA	NA	NA	NA	NA	NA	NA	NA	NA
B104.G00002219981	B104.G00002219981_2	TGGACGGCGGGCCCTACGGCGCTGGGCCCTGCCGCTGGCGCCGGCCTGCCGACCTCAGCTTCTCGTCGATGTCAGGGTCGGAGTCCGAGTACGACTCGGACGACGACGACGAC	G00002219981	1	2095	2209	()	((2145, Seq('CG'), Seq('C')),)	TGGACGGCGGGCCCTACGGCGCTGGGCCCTGCCGCTGGCGCCGGCCTGCCGGACCTCAGCTTCTCGTCGATGTCAGGGTCGGAGTCCGAGTACGACTCGGACGACGACGACGAC ||||||||||||||||||||||||||||||||||||||||||||||||||-||||||||||||||||||||||||||||||||||||||||||||||||||||||||||||||| TGGACGGCGGGCCCTACGGCGCTGGGCCCTGCCGCTGGCGCCGGCCTGCC-GACCTCAGCTTCTCGTCGATGTCAGGGTCGGAGTCCGAGTACGACTCGGACGACGACGACGAC	TRUE	nan	TRUE	-2:1D:CG-C	2145	TRUE	NA	NA	NA	NA	NA	NA	NA	NA	NA	NA	NA	NA	NA	NA	NA	10	16.55	9.84	NA	NA	NA	NA	NA	NA	NA	NA	NA	NA	NA	NA	NA	NA	NA	NA
B104.G00002219981	B104.G00002219981_2	TGGACGGCGGGCCCTACGGCGCTGGGCCCTGCCGCTGGCGCCGGCCTCCCGGACCTCAGCTTCTCGTCGATGTCAGGGTCGGAGTCCGAGTACGACTCGGACGACGACGACGAC	G00002219981	0	2095	2209	((2142, 'G', 'C'),)	()	TGGACGGCGGGCCCTACGGCGCTGGGCCCTGCCGCTGGCGCCGGCCTGCCGGACCTCAGCTTCTCGTCGATGTCAGGGTCGGAGTCCGAGTACGACTCGGACGACGACGACGAC |||||||||||||||||||||||||||||||||||||||||||||||.|||||||||||||||||||||||||||||||||||||||||||||||||||||||||||||||||| TGGACGGCGGGCCCTACGGCGCTGGGCCCTGCCGCTGGCGCCGGCCTCCCGGACCTCAGCTTCTCGTCGATGTCAGGGTCGGAGTCCGAGTACGACTCGGACGACGACGACGAC	nan	TRUE	TRUE	1:S:G-C	2145	TRUE	NA	NA	NA	NA	NA	NA	NA	NA	NA	NA	NA	NA	NA	NA	1.35	NA	NA	NA	NA	NA	NA	NA	NA	NA	NA	NA	NA	NA	NA	NA	NA	NA	NA	NA
B104.G00002219981	B104.G00002219981_2	TGGACGGCGGGCCCTACGGCGCTGGGCCCTGCCGCTGGCGCCGGCCTGCCGGGACCTCAGCTTCTCGTCGATGTCAGGGTCGGAGTCCGAGTACGACTCGGACGACGACGACGAC	G00002219981	-1	2095	2209	()	((2145, Seq('C'), Seq('CG')),)	TGGACGGCGGGCCCTACGGCGCTGGGCCCTGCCGCTGGCGCCGGCCTGCC-GGACCTCAGCTTCTCGTCGATGTCAGGGTCGGAGTCCGAGTACGACTCGGACGACGACGACGAC ||||||||||||||||||||||||||||||||||||||||||||||||||-|||||||||||||||||||||||||||||||||||||||||||||||||||||||||||||||| TGGACGGCGGGCCCTACGGCGCTGGGCCCTGCCGCTGGCGCCGGCCTGCCGGGACCTCAGCTTCTCGTCGATGTCAGGGTCGGAGTCCGAGTACGACTCGGACGACGACGACGAC	TRUE	nan	TRUE	-2:1I:C-CG	2145	TRUE	NA	NA	NA	NA	NA	NA	NA	NA	NA	NA	NA	NA	NA	NA	NA	7.69	2.26	NA	NA	NA	NA	NA	NA	NA	NA	NA	NA	NA	NA	NA	NA	NA	NA	NA
B104.G00002219981	B104.G00002219981_2	TGGACGGCGGGCCCTACGGCGCTGGGCCCTGCCGCTGGCGCCGGCCTGCCAGGACCTCAGCTTCTCGTCGATGTCAGGGTCGGAGTCCGAGTACGACTCGGACGACGACGACGAC	G00002219981	-1	2095	2209	()	((2145, Seq('C'), Seq('CA')),)	TGGACGGCGGGCCCTACGGCGCTGGGCCCTGCCGCTGGCGCCGGCCTGCC-GGACCTCAGCTTCTCGTCGATGTCAGGGTCGGAGTCCGAGTACGACTCGGACGACGACGACGAC ||||||||||||||||||||||||||||||||||||||||||||||||||-|||||||||||||||||||||||||||||||||||||||||||||||||||||||||||||||| TGGACGGCGGGCCCTACGGCGCTGGGCCCTGCCGCTGGCGCCGGCCTGCCAGGACCTCAGCTTCTCGTCGATGTCAGGGTCGGAGTCCGAGTACGACTCGGACGACGACGACGAC	TRUE	nan	TRUE	-2:1I:C-CA	2145	TRUE	NA	NA	NA	NA	NA	NA	NA	NA	NA	NA	NA	NA	NA	NA	NA	3.84	2.26	1.64	NA	NA	NA	NA	NA	NA	NA	NA	NA	NA	NA	NA	NA	NA	NA	NA
B104.G00002219981	B104.G00002219981_2	TGGACGGCGGGCCCTACGGCGCTGGGCCCTGCCGCTGGCGCCGGCCTGCCCTCAGCTTCTCGTCGATGTCAGGGTCGGAGTCCGAGTACGACTCGGACGACGACGACGAC	G00002219981	4	2095	2209	()	((2144, Seq('CCGGA'), Seq('C')),)	TGGACGGCGGGCCCTACGGCGCTGGGCCCTGCCGCTGGCGCCGGCCTGCCGGACCTCAGCTTCTCGTCGATGTCAGGGTCGGAGTCCGAGTACGACTCGGACGACGACGACGAC |||||||||||||||||||||||||||||||||||||||||||||||||----||||||||||||||||||||||||||||||||||||||||||||||||||||||||||||| TGGACGGCGGGCCCTACGGCGCTGGGCCCTGCCGCTGGCGCCGGCCTGC----CCTCAGCTTCTCGTCGATGTCAGGGTCGGAGTCCGAGTACGACTCGGACGACGACGACGAC	TRUE	nan	TRUE	-1:4D:CCGGA-C	2145	TRUE	NA	NA	NA	NA	NA	NA	NA	NA	NA	NA	NA	NA	NA	NA	NA	NA	3.01	NA	NA	NA	NA	NA	NA	NA	NA	NA	NA	NA	NA	NA	NA	NA	NA	NA
B104.G00002219981	B104.G00002219981_2	TGGACGGCGGGCCCTACGGCGCTGGGCCCTGCCGCTGGCGCCGGCCTGCCGTCGATGTCAGGGTCGGAGTCCGAGTACGACTCGGACGACGACGACGAC	G00002219981	15	2095	2209	()	((2144, Seq('CCGGACCTCAGCTTCT'), Seq('C')),)	TGGACGGCGGGCCCTACGGCGCTGGGCCCTGCCGCTGGCGCCGGCCTGCCGGACCTCAGCTTCTCGTCGATGTCAGGGTCGGAGTCCGAGTACGACTCGGACGACGACGACGAC |||||||||||||||||||||||||||||||||||||||||||||||||---------------|||||||||||||||||||||||||||||||||||||||||||||||||| TGGACGGCGGGCCCTACGGCGCTGGGCCCTGCCGCTGGCGCCGGCCTGC---------------CGTCGATGTCAGGGTCGGAGTCCGAGTACGACTCGGACGACGACGACGAC	TRUE	nan	TRUE	-1:15D:CCGGACCTCAGCTTCT-C	2145	TRUE	NA	NA	NA	NA	NA	NA	NA	NA	NA	NA	NA	NA	NA	NA	NA	2.31	NA	NA	NA	NA	NA	NA	NA	NA	NA	NA	NA	NA	NA	NA	NA	NA	NA	NA
B104.G00002219981	B104.G00002219981_2	TGGACGGCGGGCCCTACGGCGCTGGGCCCTGCCGCTGGCGCCGGCCTGCCTTCTCGTCGATGTCAGGGTCGGAGTCCGAGTACGACTCGGACGACGACGACGAC	G00002219981	10	2095	2209	()	((2144, Seq('CCGGACCTCAG'), Seq('C')),)	TGGACGGCGGGCCCTACGGCGCTGGGCCCTGCCGCTGGCGCCGGCCTGCCGGACCTCAGCTTCTCGTCGATGTCAGGGTCGGAGTCCGAGTACGACTCGGACGACGACGACGAC |||||||||||||||||||||||||||||||||||||||||||||||||----------||||||||||||||||||||||||||||||||||||||||||||||||||||||| TGGACGGCGGGCCCTACGGCGCTGGGCCCTGCCGCTGGCGCCGGCCTGC----------CTTCTCGTCGATGTCAGGGTCGGAGTCCGAGTACGACTCGGACGACGACGACGAC	TRUE	nan	TRUE	-1:10D:CCGGACCTCAG-C	2145	TRUE	NA	NA	NA	NA	NA	NA	NA	NA	NA	NA	NA	NA	NA	NA	NA	3.84	NA	NA	NA	NA	NA	NA	NA	NA	NA	NA	NA	NA	NA	NA	NA	NA	NA	NA
B104.G00002219981	B104.G00002219981_2	TGGACGGCGGGCCCTACGGCGCTGGGCCCTGCCGCTGGCGCCGGCCTGCCGTCAGCTTCTCGTCGATGTCAGGGTCGGAGTCCGAGTACGACTCGGACGACGACGACGAC	G00002219981	4	2095	2209	()	((2146, Seq('GGACC'), Seq('G')),)	TGGACGGCGGGCCCTACGGCGCTGGGCCCTGCCGCTGGCGCCGGCCTGCCGGACCTCAGCTTCTCGTCGATGTCAGGGTCGGAGTCCGAGTACGACTCGGACGACGACGACGAC |||||||||||||||||||||||||||||||||||||||||||||||||||----||||||||||||||||||||||||||||||||||||||||||||||||||||||||||| TGGACGGCGGGCCCTACGGCGCTGGGCCCTGCCGCTGGCGCCGGCCTGCCG----TCAGCTTCTCGTCGATGTCAGGGTCGGAGTCCGAGTACGACTCGGACGACGACGACGAC	TRUE	nan	TRUE	-3:4D:GGACC-G	2145	TRUE	NA	NA	NA	NA	NA	NA	NA	NA	NA	NA	NA	NA	NA	NA	NA	NA	3.01	2.46	NA	NA	NA	NA	NA	NA	NA	NA	NA	NA	NA	NA	NA	NA	NA	NA
B104.G00002219981	B104.G00002219981_2	TGGACGGCGGGCCCTACGGCGCTGGGCCCTGCCGCTGGCGCCGGCCTGCCAGCTTCTCGTCGATGTCAGGGTCGGAGTCCGAGTACGACTCGGACGACGACGACGAC	G00002219981	7	2095	2209	()	((2144, Seq('CCGGACCT'), Seq('C')),)	TGGACGGCGGGCCCTACGGCGCTGGGCCCTGCCGCTGGCGCCGGCCTGCCGGACCTCAGCTTCTCGTCGATGTCAGGGTCGGAGTCCGAGTACGACTCGGACGACGACGACGAC |||||||||||||||||||||||||||||||||||||||||||||||||-------|||||||||||||||||||||||||||||||||||||||||||||||||||||||||| TGGACGGCGGGCCCTACGGCGCTGGGCCCTGCCGCTGGCGCCGGCCTGC-------CAGCTTCTCGTCGATGTCAGGGTCGGAGTCCGAGTACGACTCGGACGACGACGACGAC	TRUE	nan	TRUE	-1:7D:CCGGACCT-C	2145	TRUE	NA	NA	NA	NA	NA	NA	NA	NA	NA	NA	NA	NA	NA	NA	NA	NA	NA	3.28	NA	NA	NA	NA	NA	NA	NA	NA	NA	NA	NA	NA	NA	NA	NA	NA
B104.G00002219981	B104.G00002219981_2	TGGACGGCGGGCCCTACGGCGCTGGGCCCTGCCGCTGGCGCCGGCCTGCCTCAGCTTCTCGTCGATGTCAGGGTCGGAGTCCGAGTACGACTCGGACGACGACGACGAC	G00002219981	5	2095	2209	()	((2143, Seq('GCCGGA'), Seq('G')),)	TGGACGGCGGGCCCTACGGCGCTGGGCCCTGCCGCTGGCGCCGGCCTGCCGGACCTCAGCTTCTCGTCGATGTCAGGGTCGGAGTCCGAGTACGACTCGGACGACGACGACGAC ||||||||||||||||||||||||||||||||||||||||||||||||-----||||||||||||||||||||||||||||||||||||||||||||||||||||||||||||| TGGACGGCGGGCCCTACGGCGCTGGGCCCTGCCGCTGGCGCCGGCCTG-----CCTCAGCTTCTCGTCGATGTCAGGGTCGGAGTCCGAGTACGACTCGGACGACGACGACGAC	TRUE	nan	TRUE	0:5D:GCCGGA-G	2145	TRUE	NA	NA	NA	NA	NA	NA	NA	NA	NA	NA	NA	NA	NA	NA	NA	NA	6.02	5.74	NA	NA	NA	NA	NA	NA	NA	NA	NA	NA	NA	NA	NA	NA	NA	NA
B104.G00002219981	B104.G00002219981_2	TGGACGGCGGGCCCTACGGCGCTGGGCCCTGCCGCTGGCGCCGGCCTGCCGCTTCTCGTCGATGTCAGGGTCGGAGTCCGAGTACGACTCGGACGACGACGACGAC	G00002219981	8	2095	2209	()	((2145, Seq('CGGACCTCA'), Seq('C')),)	TGGACGGCGGGCCCTACGGCGCTGGGCCCTGCCGCTGGCGCCGGCCTGCCGGACCTCAGCTTCTCGTCGATGTCAGGGTCGGAGTCCGAGTACGACTCGGACGACGACGACGAC ||||||||||||||||||||||||||||||||||||||||||||||||||--------|||||||||||||||||||||||||||||||||||||||||||||||||||||||| TGGACGGCGGGCCCTACGGCGCTGGGCCCTGCCGCTGGCGCCGGCCTGCC--------GCTTCTCGTCGATGTCAGGGTCGGAGTCCGAGTACGACTCGGACGACGACGACGAC	TRUE	nan	TRUE	-2:8D:CGGACCTCA-C	2145	TRUE	NA	NA	NA	NA	NA	NA	NA	NA	NA	NA	NA	NA	NA	NA	NA	NA	3.01	NA	NA	NA	NA	NA	NA	NA	NA	NA	NA	NA	NA	NA	NA	NA	NA	NA
B104.G00002219981	B104.G00002219981_2	TGGACGGCGGGCCCTACGGCGCTGGGCCCTGCCGCTGGCGCCGGCCTGCCTGGACCTCAGCTTCTCGTCGATGTCAGGGTCGGAGTCCGAGTACGACTCGGACGACGACGACGAC	G00002219981	-1	2095	2209	()	((2145, Seq('C'), Seq('CT')),)	TGGACGGCGGGCCCTACGGCGCTGGGCCCTGCCGCTGGCGCCGGCCTGCC-GGACCTCAGCTTCTCGTCGATGTCAGGGTCGGAGTCCGAGTACGACTCGGACGACGACGACGAC ||||||||||||||||||||||||||||||||||||||||||||||||||-|||||||||||||||||||||||||||||||||||||||||||||||||||||||||||||||| TGGACGGCGGGCCCTACGGCGCTGGGCCCTGCCGCTGGCGCCGGCCTGCCTGGACCTCAGCTTCTCGTCGATGTCAGGGTCGGAGTCCGAGTACGACTCGGACGACGACGACGAC	TRUE	nan	TRUE	-2:1I:C-CT	2145	TRUE	NA	NA	NA	NA	NA	NA	NA	NA	NA	NA	NA	NA	NA	NA	NA	NA	6.77	NA	NA	NA	NA	NA	NA	NA	NA	NA	NA	NA	NA	NA	NA	NA	NA	NA
B104.G00002219981	B104.G00002219981_2	TGGACGGCGGGCCCTACGGCGCTGGGCCCTGCCGCTGGCGCCGGCCTGGACCTCAGCTTCTCGTCGATGTCAGGGTCGGAGTCCGAGTACGACTCGGACGACGACGACGAC	G00002219981	3	2095	2209	()	((2142, Seq('TGCC'), Seq('T')),)	TGGACGGCGGGCCCTACGGCGCTGGGCCCTGCCGCTGGCGCCGGCCTGCCGGACCTCAGCTTCTCGTCGATGTCAGGGTCGGAGTCCGAGTACGACTCGGACGACGACGACGAC |||||||||||||||||||||||||||||||||||||||||||||||---|||||||||||||||||||||||||||||||||||||||||||||||||||||||||||||||| TGGACGGCGGGCCCTACGGCGCTGGGCCCTGCCGCTGGCGCCGGCCT---GGACCTCAGCTTCTCGTCGATGTCAGGGTCGGAGTCCGAGTACGACTCGGACGACGACGACGAC	TRUE	nan	TRUE	1:3D:TGCC-T	2145	TRUE	NA	NA	NA	NA	NA	NA	NA	NA	NA	NA	NA	NA	NA	NA	NA	NA	NA	1.64	NA	NA	NA	NA	NA	NA	NA	NA	NA	NA	NA	NA	NA	NA	NA	NA
B104.G00002219981	B104.G00002219981_2	TGGACGGCGGGCCCTACGGCGCTGGGCCCTGCCGCTGGCGCCGGCCTGCCACTCAGCTTCTCGTCGATGTCAGGGTCGGAGTCCGAGTACGACTCGGACGACGACGACGAC	G00002219981	3	2095	2209	()	((2145, Seq('CGG'), Seq('C')), (2148, Seq('AC'), Seq('A')))	TGGACGGCGGGCCCTACGGCGCTGGGCCCTGCCGCTGGCGCCGGCCTGCCGGACCTCAGCTTCTCGTCGATGTCAGGGTCGGAGTCCGAGTACGACTCGGACGACGACGACGAC ||||||||||||||||||||||||||||||||||||||||||||||||||--|-|||||||||||||||||||||||||||||||||||||||||||||||||||||||||||| TGGACGGCGGGCCCTACGGCGCTGGGCCCTGCCGCTGGCGCCGGCCTGCC--A-CTCAGCTTCTCGTCGATGTCAGGGTCGGAGTCCGAGTACGACTCGGACGACGACGACGAC	TRUE	nan	TRUE	-2:2D:CGG-C,-5:1D:AC-A	2145	TRUE	NA	NA	NA	NA	NA	NA	NA	NA	NA	NA	NA	NA	NA	NA	NA	NA	NA	1.64	NA	NA	NA	NA	NA	NA	NA	NA	NA	NA	NA	NA	NA	NA	NA	NA
B104.G00002219981	B104.G00002219981_2	TGGACGGCGGGCCCTACGGCGCTGGGCCCTGCCGCTGGCGCCGGCCTGCCCTTCTCGTCGATGTCAGGGTCGGAGTCCGAGTACGACTCGGACGACGACGACGAC	G00002219981	9	2095	2209	()	((2145, Seq('CGGACCTCAG'), Seq('C')),)	TGGACGGCGGGCCCTACGGCGCTGGGCCCTGCCGCTGGCGCCGGCCTGCCGGACCTCAGCTTCTCGTCGATGTCAGGGTCGGAGTCCGAGTACGACTCGGACGACGACGACGAC ||||||||||||||||||||||||||||||||||||||||||||||||||---------||||||||||||||||||||||||||||||||||||||||||||||||||||||| TGGACGGCGGGCCCTACGGCGCTGGGCCCTGCCGCTGGCGCCGGCCTGCC---------CTTCTCGTCGATGTCAGGGTCGGAGTCCGAGTACGACTCGGACGACGACGACGAC	TRUE	nan	TRUE	-2:9D:CGGACCTCAG-C	2145	TRUE	NA	NA	NA	NA	NA	NA	NA	NA	NA	NA	NA	NA	NA	NA	NA	NA	NA	2.46	NA	NA	NA	NA	NA	NA	NA	NA	NA	NA	NA	NA	NA	NA	NA	NA
B104.G00002219981	B104.G00002219981_2	TGGACGGCGGGCCCTACGGCGCTGGGCCCTGCCGCTGGCGCCGGCCTGCCGCCTCAGCTTCTCGTCGATGTCAGGGTCGGAGTCCGAGTACGACTCGGACGACGACGACGAC	G00002219981	2	2095	2209	()	((2146, Seq('GGA'), Seq('G')),)	TGGACGGCGGGCCCTACGGCGCTGGGCCCTGCCGCTGGCGCCGGCCTGCCGGACCTCAGCTTCTCGTCGATGTCAGGGTCGGAGTCCGAGTACGACTCGGACGACGACGACGAC |||||||||||||||||||||||||||||||||||||||||||||||||||--||||||||||||||||||||||||||||||||||||||||||||||||||||||||||||| TGGACGGCGGGCCCTACGGCGCTGGGCCCTGCCGCTGGCGCCGGCCTGCCG--CCTCAGCTTCTCGTCGATGTCAGGGTCGGAGTCCGAGTACGACTCGGACGACGACGACGAC	TRUE	nan	TRUE	-3:2D:GGA-G	2145	TRUE	NA	NA	NA	NA	NA	NA	NA	NA	NA	NA	NA	NA	NA	NA	NA	NA	3.01	2.46	NA	NA	NA	NA	NA	NA	NA	NA	NA	NA	NA	NA	NA	NA	NA	NA
B104.G00002219981	B104.G00002219981_2	TGGACGGCGGGCCCTACGGCGCTGGGCCCTGCCGCTGGCGCCGGCCTGCCGATGTCAGGGTCGGAGTCCGAGTACGACTCGGACGACGACGACGAC	G00002219981	18	2095	2209	()	((2144, Seq('CCGGACCTCAGCTTCTCGT'), Seq('C')),)	TGGACGGCGGGCCCTACGGCGCTGGGCCCTGCCGCTGGCGCCGGCCTGCCGGACCTCAGCTTCTCGTCGATGTCAGGGTCGGAGTCCGAGTACGACTCGGACGACGACGACGAC |||||||||||||||||||||||||||||||||||||||||||||||||------------------||||||||||||||||||||||||||||||||||||||||||||||| TGGACGGCGGGCCCTACGGCGCTGGGCCCTGCCGCTGGCGCCGGCCTGC------------------CGATGTCAGGGTCGGAGTCCGAGTACGACTCGGACGACGACGACGAC	TRUE	nan	TRUE	-1:18D:CCGGACCTCAGCTTCTCGT-C	2145	TRUE	NA	NA	NA	NA	NA	NA	NA	NA	NA	NA	NA	NA	NA	NA	NA	NA	NA	1.64	NA	NA	NA	NA	NA	NA	NA	NA	NA	NA	NA	NA	NA	NA	NA	NA
B104.G00002219981	B104.G00002219981_2	TGGACGGCGGGCCCTACGGCGCTGGGCCCTGCCGCTGGCGCCGGGACCTCAGCTTCTCGTCGATGTCAGGGTCGGAGTCCGAGTACGACTCGGACGACGACGACGAC	G00002219981	7	2095	2209	()	((2138, Seq('GGCCTGCC'), Seq('G')),)	TGGACGGCGGGCCCTACGGCGCTGGGCCCTGCCGCTGGCGCCGGCCTGCCGGACCTCAGCTTCTCGTCGATGTCAGGGTCGGAGTCCGAGTACGACTCGGACGACGACGACGAC |||||||||||||||||||||||||||||||||||||||||||-------|||||||||||||||||||||||||||||||||||||||||||||||||||||||||||||||| TGGACGGCGGGCCCTACGGCGCTGGGCCCTGCCGCTGGCGCCG-------GGACCTCAGCTTCTCGTCGATGTCAGGGTCGGAGTCCGAGTACGACTCGGACGACGACGACGAC	TRUE	nan	TRUE	5:7D:GGCCTGCC-G	2145	TRUE	NA	NA	NA	NA	NA	NA	NA	NA	NA	NA	NA	NA	NA	NA	NA	NA	NA	1.64	NA	NA	NA	NA	NA	NA	NA	NA	NA	NA	NA	NA	NA	NA	NA	NA
B104.G00002219981	B104.G00002219981_2	TGGACGGCGGGCCCTACGGCGCTGGGCCCTGCCGCTGGCGCCGGCCTGCCGGACCTCAGCTTCTCGTCGATGTCAGGGTCGGTGTCCGATAACGACTCGGACGACGACGACGAC	G00002219981	0	2095	2209	((2177, 'A', 'T'),)	((2184, Seq('AG'), Seq('A')), (2186, Seq('T'), Seq('TA')))	TGGACGGCGGGCCCTACGGCGCTGGGCCCTGCCGCTGGCGCCGGCCTGCCGGACCTCAGCTTCTCGTCGATGTCAGGGTCGGAGTCCGAGT-ACGACTCGGACGACGACGACGAC ||||||||||||||||||||||||||||||||||||||||||||||||||||||||||||||||||||||||||||||||||.||||||-|-||||||||||||||||||||||| TGGACGGCGGGCCCTACGGCGCTGGGCCCTGCCGCTGGCGCCGGCCTGCCGGACCTCAGCTTCTCGTCGATGTCAGGGTCGGTGTCCGA-TAACGACTCGGACGACGACGACGAC	FALSE	FALSE	FALSE	-41:1D:AG-A,-43:1I:T-TA,-34:S:A-T	2145	FALSE	NA	NA	NA	NA	NA	NA	NA	NA	NA	NA	NA	NA	NA	NA	1.35	NA	NA	NA	NA	NA	NA	NA	NA	NA	NA	NA	NA	NA	NA	NA	NA	NA	NA	NA
B104.G00002219981	B104.G00002219981_2	TGGACGGCGGGCCCTACGGCGCTGGGCCCTGCCGCTGGCGCCGGCCTGCCGGACCTCAGCTTCTCGTCGATGTCAGGGTCGGAGTCCGAGTACGCCTCGGACGACGACGACGAC	G00002219981	0	2095	2209	((2189, 'A', 'C'),)	()	TGGACGGCGGGCCCTACGGCGCTGGGCCCTGCCGCTGGCGCCGGCCTGCCGGACCTCAGCTTCTCGTCGATGTCAGGGTCGGAGTCCGAGTACGACTCGGACGACGACGACGAC ||||||||||||||||||||||||||||||||||||||||||||||||||||||||||||||||||||||||||||||||||||||||||||||.||||||||||||||||||| TGGACGGCGGGCCCTACGGCGCTGGGCCCTGCCGCTGGCGCCGGCCTGCCGGACCTCAGCTTCTCGTCGATGTCAGGGTCGGAGTCCGAGTACGCCTCGGACGACGACGACGAC	nan	FALSE	FALSE	-46:S:A-C	2145	FALSE	NA	NA	NA	NA	NA	NA	NA	NA	NA	NA	NA	NA	NA	NA	1.35	NA	NA	NA	NA	NA	NA	NA	NA	NA	NA	NA	NA	NA	NA	NA	NA	NA	NA	NA
B104.G00002219981	B104.G00002219981_2	TGGACGGCGGGCCCTACGGCGCTGGGCCCTGCCGCTGTCGCCGGCCTGCCGGACCTCAGCTTCTCGTCGATGTCAGGGTCGGAGTCCGAGTACGACTCGGACGACGACGACGAC	G00002219981	0	2095	2209	((2132, 'G', 'T'),)	()	TGGACGGCGGGCCCTACGGCGCTGGGCCCTGCCGCTGGCGCCGGCCTGCCGGACCTCAGCTTCTCGTCGATGTCAGGGTCGGAGTCCGAGTACGACTCGGACGACGACGACGAC |||||||||||||||||||||||||||||||||||||.|||||||||||||||||||||||||||||||||||||||||||||||||||||||||||||||||||||||||||| TGGACGGCGGGCCCTACGGCGCTGGGCCCTGCCGCTGTCGCCGGCCTGCCGGACCTCAGCTTCTCGTCGATGTCAGGGTCGGAGTCCGAGTACGACTCGGACGACGACGACGAC	nan	FALSE	FALSE	11:S:G-T	2145	FALSE	NA	NA	NA	NA	NA	NA	NA	NA	NA	NA	NA	NA	NA	NA	1.35	NA	NA	NA	NA	NA	NA	NA	NA	NA	NA	NA	NA	NA	NA	NA	NA	NA	NA	NA
B104.G00002219981	B104.G00002219981_2	TGGACGGCGGGCCCTACGGCGCTGGGCCCTGCCGCTGGCGCCGGCCTGCCGGACCTCAGCTTCTCGTCGATGTCAGGGTCGGAGTCCTTGTACGACTCGGACGACGACGACGAC	G00002219981	0	2095	2209	((2182, 'G', 'T'), (2183, 'A', 'T'))	()	TGGACGGCGGGCCCTACGGCGCTGGGCCCTGCCGCTGGCGCCGGCCTGCCGGACCTCAGCTTCTCGTCGATGTCAGGGTCGGAGTCCGAGTACGACTCGGACGACGACGACGAC |||||||||||||||||||||||||||||||||||||||||||||||||||||||||||||||||||||||||||||||||||||||..||||||||||||||||||||||||| TGGACGGCGGGCCCTACGGCGCTGGGCCCTGCCGCTGGCGCCGGCCTGCCGGACCTCAGCTTCTCGTCGATGTCAGGGTCGGAGTCCTTGTACGACTCGGACGACGACGACGAC	nan	FALSE	FALSE	-39:S:G-T,-40:S:A-T	2145	FALSE	NA	NA	NA	NA	NA	NA	NA	NA	NA	NA	NA	NA	NA	NA	1.35	NA	NA	NA	NA	NA	NA	NA	NA	NA	NA	NA	NA	NA	NA	NA	NA	NA	NA	NA
B104.G00002219981	B104.G00002219981_2	TGGACGGCGGGCCCTACGGCGCTGGGCCCTGCCGCTGGCGCCGGCCTGCCGGACCTCAGCTTCCCGTCGATGTCAGGGTCGGAGTCCGAGTACGACTCGGACGACGACGACGAC	G00002219981	0	2095	2209	((2158, 'T', 'C'),)	()	TGGACGGCGGGCCCTACGGCGCTGGGCCCTGCCGCTGGCGCCGGCCTGCCGGACCTCAGCTTCTCGTCGATGTCAGGGTCGGAGTCCGAGTACGACTCGGACGACGACGACGAC |||||||||||||||||||||||||||||||||||||||||||||||||||||||||||||||.|||||||||||||||||||||||||||||||||||||||||||||||||| TGGACGGCGGGCCCTACGGCGCTGGGCCCTGCCGCTGGCGCCGGCCTGCCGGACCTCAGCTTCCCGTCGATGTCAGGGTCGGAGTCCGAGTACGACTCGGACGACGACGACGAC	nan	FALSE	FALSE	-15:S:T-C	2145	FALSE	NA	NA	NA	NA	NA	NA	NA	NA	NA	NA	NA	NA	NA	NA	1.35	NA	NA	NA	NA	NA	NA	NA	NA	NA	NA	NA	NA	NA	NA	NA	NA	NA	NA	NA
B104.G00002219981	B104.G00002219981_2	TGGACGGCGGGCCCTACGGCGCTGGGCCCTGCCGCTGGCGCCGGCCTGCCGGACCTCAGCTTCTCGTCGATTTCAGGGTCGGAGTCCGAGTACGACGCGGACGACGACGACGAC	G00002219981	0	2095	2209	((2166, 'G', 'T'), (2191, 'T', 'G'))	()	TGGACGGCGGGCCCTACGGCGCTGGGCCCTGCCGCTGGCGCCGGCCTGCCGGACCTCAGCTTCTCGTCGATGTCAGGGTCGGAGTCCGAGTACGACTCGGACGACGACGACGAC |||||||||||||||||||||||||||||||||||||||||||||||||||||||||||||||||||||||.||||||||||||||||||||||||.||||||||||||||||| TGGACGGCGGGCCCTACGGCGCTGGGCCCTGCCGCTGGCGCCGGCCTGCCGGACCTCAGCTTCTCGTCGATTTCAGGGTCGGAGTCCGAGTACGACGCGGACGACGACGACGAC	nan	FALSE	FALSE	-23:S:G-T,-48:S:T-G	2145	FALSE	NA	NA	NA	NA	NA	NA	NA	NA	NA	NA	NA	NA	NA	NA	1.35	NA	NA	NA	NA	NA	NA	NA	NA	NA	NA	NA	NA	NA	NA	NA	NA	NA	NA	NA
B104.G00002219981	B104.G00002219981_2	TGGACGGCGGGCCCTACGGCGCTGGGCCCTGCCGCTGGCGCCGGCCTGCCGGACCTCAGCTACTCGTCGATGTCAGGGGCGAAGACGGAGAACAACAGGCCCCCCGACGACGAC	G00002219981	0	2095	2209	((2156, 'T', 'A'),)	((2173, Seq('GTCGGAGTCCGAGTACGACTCGGACGA'), Seq('G')), (2173, Seq('G'), Seq('GGCGAAGACGGAGAACAACAGGCCCCC')))	TGGACGGCGGGCCCTACGGCGCTGGGCCCTGCCGCTGGCGCCGGCCTGCCGGACCTCAGCTTCTCGTCGATGTCAGGG--------------------------TCGGAGTCCGAGTACGACTCGGACGACGACGACGAC |||||||||||||||||||||||||||||||||||||||||||||||||||||||||||||.||||||||||||||||----------------------------------------------------|||||||||| TGGACGGCGGGCCCTACGGCGCTGGGCCCTGCCGCTGGCGCCGGCCTGCCGGACCTCAGCTACTCGTCGATGTCAGGGGCGAAGACGGAGAACAACAGGCCCCC-------------…	FALSE	FALSE	FALSE	-30:26D:GTCGGAGTCCGAGTACGACTCGGACGA-G,-30:26I:G-GGCGAAGACGGAGAACAACAGGCCCCC,-13:S:T-A	2145	FALSE	NA	NA	NA	NA	NA	NA	NA	NA	NA	NA	NA	NA	NA	NA	1.35	NA	NA	NA	NA	NA	NA	NA	NA	NA	NA	NA	NA	NA	NA	NA	NA	NA	NA	NA
B104.G00002219981	B104.G00002219981_2	TGGACGGCGGGCCCTACGGCGCTGGGCCCTGCCGCTGGCGCCGGCCGGCCGGACCTCAGCTTCTCGTCGATGTCAGGGTCGGAGTCCTAGTACGACTCGGACGACGACGACGAC	G00002219981	0	2095	2209	((2141, 'T', 'G'), (2182, 'G', 'T'))	()	TGGACGGCGGGCCCTACGGCGCTGGGCCCTGCCGCTGGCGCCGGCCTGCCGGACCTCAGCTTCTCGTCGATGTCAGGGTCGGAGTCCGAGTACGACTCGGACGACGACGACGAC ||||||||||||||||||||||||||||||||||||||||||||||.||||||||||||||||||||||||||||||||||||||||.|||||||||||||||||||||||||| TGGACGGCGGGCCCTACGGCGCTGGGCCCTGCCGCTGGCGCCGGCCGGCCGGACCTCAGCTTCTCGTCGATGTCAGGGTCGGAGTCCTAGTACGACTCGGACGACGACGACGAC	nan	TRUE	TRUE	2:S:T-G,-39:S:G-T	2145	TRUE	NA	NA	NA	NA	NA	NA	NA	NA	NA	NA	NA	NA	NA	NA	1.35	NA	NA	NA	NA	NA	NA	NA	NA	NA	NA	NA	NA	NA	NA	NA	NA	NA	NA	NA
B104.G00002219981	B104.G00002219981_2	TGGACGGCGGGCCCTACGGCGGTGGGCCCTGCCGCTGGCGCCGGCCTGCCGGACCTCAGCTTCTCGTCGATGTCAGGGTCGGGCGCCGCCGCCCCCCGGGCCCCCCCACGACGAC	G00002219981	-1	2095	2209	((2116, 'C', 'G'),)	((2177, Seq('GAGTCCGAGTACGACTCGGACGAC'), Seq('G')), (2201, Seq('G'), Seq('GCGCCGCCGCCCCCCGGGCCCCCCC')))	TGGACGGCGGGCCCTACGGCGCTGGGCCCTGCCGCTGGCGCCGGCCTGCCGGACCTCAGCTTCTCGTCGATGTCAGGGTCGGAGTCCGAGTACGACTCGGACGACG------------------------ACGACGAC |||||||||||||||||||||.||||||||||||||||||||||||||||||||||||||||||||||||||||||||||||-----------------------|------------------------|||||||| TGGACGGCGGGCCCTACGGCGGTGGGCCCTGCCGCTGGCGCCGGCCTGCCGGACCTCAGCTTCTCGTCGATGTCAGGGTCGG-----------------------GCGCCGCCGCCCCCCG…	FALSE	FALSE	FALSE	-34:23D:GAGTCCGAGTACGACTCGGACGAC-G,-58:24I:G-GCGCCGCCGCCCCCCGGGCCCCCCC,27:S:C-G	2145	FALSE	NA	NA	NA	NA	NA	NA	NA	NA	NA	NA	NA	NA	NA	NA	1.35	NA	NA	NA	NA	NA	NA	NA	NA	NA	NA	NA	NA	NA	NA	NA	NA	NA	NA	NA
B104.G00002219981	B104.G00002219981_2	TGGACGGCGGGCCCTACGGCGGTGGGCCCGGCCGCTGGCGCCGGCCGGCCGGCCCTCAGCTTCGCGTCGATGTCAGGGGGGGCCCCCCACCCCCCCGCCCCCCCCCACGACGAC	G00002219981	0	2095	2209	((2116, 'C', 'G'), (2124, 'T', 'G'), (2141, 'T', 'G'), (2147, 'A', 'C'), (2158, 'T', 'G'))	((2173, Seq('GTCGGAGTCCGAGTACGACTCGGACGAC'), Seq('G')), (2201, Seq('G'), Seq('GGGGCCCCCCACCCCCCCGCCCCCCCCC')))	TGGACGGCGGGCCCTACGGCGCTGGGCCCTGCCGCTGGCGCCGGCCTGCCGGACCTCAGCTTCTCGTCGATGTCAGGGTCGGAGTCCGAGTACGACTCGGACGACG---------------------------ACGACGAC |||||||||||||||||||||.|||||||.||||||||||||||||.|||||.||||||||||.||||||||||||||---------------------------|---------------------------|||||||| TGGACGGCGGGCCCTACGGCGGTGGGCCCGGCCGCTGGCGCCGGCCGGCCGGCCCTCAGCTTCGCGTCGATGTCAGGG---------------------------GGGGCCCCCC…	FALSE	TRUE	TRUE	-30:27D:GTCGGAGTCCGAGTACGACTCGGACGAC-G,-58:27I:G-GGGGCCCCCCACCCCCCCGCCCCCCCCC,27:S:C-G,19:S:T-G,2:S:T-G,-4:S:A-C,-15:S:T-G	2145	TRUE	NA	NA	NA	NA	NA	NA	NA	NA	NA	NA	NA	NA	NA	NA	1.35	NA	NA	NA	NA	NA	NA	NA	NA	NA	NA	NA	NA	NA	NA	NA	NA	NA	NA	NA
B104.G00002219981	B104.G00002219981_2	TGGACGGCGGGCCCTACGGCGCTGGGCCCTGCCGCTGGCGCCGGCCTGCCGGACCTCAGCTTCTCGTCGATGTCAGGGTCGTTTTCCTTGTACGACTCGGACGACGACGACGAC	G00002219981	0	2095	2209	()	((2176, Seq('GGAGTCCGA'), Seq('G')), (2176, Seq('G'), Seq('GTTTTCCTT')))	TGGACGGCGGGCCCTACGGCGCTGGGCCCTGCCGCTGGCGCCGGCCTGCCGGACCTCAGCTTCTCGTCGATGTCAGGGTCG--------GAGTCCGAGTACGACTCGGACGACGACGACGAC |||||||||||||||||||||||||||||||||||||||||||||||||||||||||||||||||||||||||||||||||----------------||||||||||||||||||||||||| TGGACGGCGGGCCCTACGGCGCTGGGCCCTGCCGCTGGCGCCGGCCTGCCGGACCTCAGCTTCTCGTCGATGTCAGGGTCGTTTTCCTT--------GTACGACTCGGACGACGACGACGAC	FALSE	nan	FALSE	-33:8D:GGAGTCCGA-G,-33:8I:G-GTTTTCCTT	2145	FALSE	NA	NA	NA	NA	NA	NA	NA	NA	NA	NA	NA	NA	NA	NA	1.35	NA	NA	NA	NA	NA	NA	NA	NA	NA	NA	NA	NA	NA	NA	NA	NA	NA	NA	NA
B104.G00002219981	B104.G00002219981_2	TGGACGGCGGGCCCTACGGCGCTGGGCCCTGCCGCTGGCGCCGGCCTGCCGGACCTCAGCTTCTCGTCGATGTCAGGGTCGGAGACCTAGTACGAGTCGGACGACGACGACGAC	G00002219981	0	2095	2209	((2179, 'T', 'A'), (2182, 'G', 'T'), (2190, 'C', 'G'))	()	TGGACGGCGGGCCCTACGGCGCTGGGCCCTGCCGCTGGCGCCGGCCTGCCGGACCTCAGCTTCTCGTCGATGTCAGGGTCGGAGTCCGAGTACGACTCGGACGACGACGACGAC ||||||||||||||||||||||||||||||||||||||||||||||||||||||||||||||||||||||||||||||||||||.||.|||||||.|||||||||||||||||| TGGACGGCGGGCCCTACGGCGCTGGGCCCTGCCGCTGGCGCCGGCCTGCCGGACCTCAGCTTCTCGTCGATGTCAGGGTCGGAGACCTAGTACGAGTCGGACGACGACGACGAC	nan	FALSE	FALSE	-36:S:T-A,-39:S:G-T,-47:S:C-G	2145	FALSE	NA	NA	NA	NA	NA	NA	NA	NA	NA	NA	NA	NA	NA	NA	1.35	NA	NA	NA	NA	NA	NA	NA	NA	NA	NA	NA	NA	NA	NA	NA	NA	NA	NA	NA
B104.G00002219981	B104.G00002219981_2	TGGACGGCGGGCCCTACGGCGCAGGGCCCTGCCGCTGGCGCCGCCCTGCCGGACCTCAGCTTCTCGTCGATGTCAGGGTCGTAGCCCGAGTACGACTGGGACGACGACGACGAC	G00002219981	0	2095	2209	((2117, 'T', 'A'), (2138, 'G', 'C'), (2176, 'G', 'T'), (2179, 'T', 'C'), (2192, 'C', 'G'))	()	TGGACGGCGGGCCCTACGGCGCTGGGCCCTGCCGCTGGCGCCGGCCTGCCGGACCTCAGCTTCTCGTCGATGTCAGGGTCGGAGTCCGAGTACGACTCGGACGACGACGACGAC ||||||||||||||||||||||.||||||||||||||||||||.|||||||||||||||||||||||||||||||||||||.||.||||||||||||.|||||||||||||||| TGGACGGCGGGCCCTACGGCGCAGGGCCCTGCCGCTGGCGCCGCCCTGCCGGACCTCAGCTTCTCGTCGATGTCAGGGTCGTAGCCCGAGTACGACTGGGACGACGACGACGAC	nan	TRUE	TRUE	26:S:T-A,5:S:G-C,-33:S:G-T,-36:S:T-C,-49:S:C-G	2145	TRUE	NA	NA	NA	NA	NA	NA	NA	NA	NA	NA	NA	NA	NA	NA	1.35	NA	NA	NA	NA	NA	NA	NA	NA	NA	NA	NA	NA	NA	NA	NA	NA	NA	NA	NA
B104.G00002219981	B104.G00002219981_2	TGGACGGCGGGCCCTACGGGGGGGGGCCCGGCCGCTGGCGCCGGCCGGCCGGACCCCAGCTTGAGGTCGCTGGGGGGGGGGGGCGCCCCAGCCCCCCGGGCCCCCCCACGACGAC	G00002219981	-1	2095	2209	((2124, 'T', 'G'), (2141, 'T', 'G'), (2150, 'T', 'C'))	((2112, Seq('C'), Seq('CGGGG')), (2114, Seq('GCGCT'), Seq('G')), (2157, Seq('T'), Seq('TGAGGTCGCTGGGGGGGGGGGGCGCCCCAGCCCCCCGGGCCCCCC')), (2158, Seq('CTCGTCGATGTCAGGGTCGGAGTCCGAGTACGACTCGGACGACG'), Seq('C')))	TGGACGGCGGGCCCTAC----GGCGCTGGGCCCTGCCGCTGGCGCCGGCCTGCCGGACCTCAGCTT--------------------------------------------CTCGTCGATGTCAGGGTCGGAGTCCGAGTACGACTCGGACGACGACGACGAC |||||||||||||||||----||----||||||.||||||||||||||||.||||||||.||||||--------------------------------------------|-------------------------------------------|||||||| TGGACGGCGGGCCCTACGGGGGG----GGGCCCGGCCGCTGGCGCCGGCCGGCCGGACCCCAGCTTGAGGTCG…	FALSE	TRUE	TRUE	31:4I:C-CGGGG,29:4D:GCGCT-G,-14:44I:T-TGAGGTCGCTGGGGGGGGGGGGCGCCCCAGCCCCCCGGGCCCCCC,-15:43D:CTCGTCGATGTCAGGGTCGGAGTCCGAGTACGACTCGGACGACG-C,19:S:T-G,2:S:T-G,-7:S:T-C	2145	TRUE	NA	NA	NA	NA	NA	NA	NA	NA	NA	NA	NA	NA	NA	NA	1.35	NA	NA	NA	NA	NA	NA	NA	NA	NA	NA	NA	NA	NA	NA	NA	NA	NA	NA	NA
B104.G00002219981	B104.G00002219981_2	TGGACGGCGGGCCCTACGGCGCGGGGCCCTGCCGCTGGCGCCGGCCGGCCGGACCTCAGCTTCTCGTCGATGTCAGGGGCGGAGTCCTAGACCCACTCCGAGCCCGACGACGAC	G00002219981	0	2095	2209	((2117, 'T', 'G'), (2141, 'T', 'G'), (2173, 'T', 'G'))	((2180, Seq('T'), Seq('TCCTAGACCCACTCCGAG')), (2182, Seq('CGAGTACGACTCGGACGA'), Seq('C')))	TGGACGGCGGGCCCTACGGCGCTGGGCCCTGCCGCTGGCGCCGGCCTGCCGGACCTCAGCTTCTCGTCGATGTCAGGGTCGGAGT-----------------CCGAGTACGACTCGGACGACGACGACGAC ||||||||||||||||||||||.|||||||||||||||||||||||.|||||||||||||||||||||||||||||||.||||||-----------------||-----------------|||||||||| TGGACGGCGGGCCCTACGGCGCGGGGCCCTGCCGCTGGCGCCGGCCGGCCGGACCTCAGCTTCTCGTCGATGTCAGGGGCGGAGTCCTAGACCCACTCCGAGCC-----------------CGACGACGAC	FALSE	TRUE	TRUE	-37:17I:T-TCCTAGACCCACTCCGAG,-39:17D:CGAGTACGACTCGGACGA-C,26:S:T-G,2:S:T-G,-30:S:T-G	2145	TRUE	NA	NA	NA	NA	NA	NA	NA	NA	NA	NA	NA	NA	NA	NA	1.35	NA	NA	NA	NA	NA	NA	NA	NA	NA	NA	NA	NA	NA	NA	NA	NA	NA	NA	NA
B104.G00002219981	B104.G00002219981_2	TGGACGGCGGGCCCTACGGCGCTGGGCCCTGCCGCTGGCGCCGGCCCGCCGGACCTCAGCTTCTCGTCGATGTCAGGGTCGCAGTCCGACTACGACTCGGACGACGACGACGAC	G00002219981	0	2095	2209	((2141, 'T', 'C'), (2176, 'G', 'C'), (2184, 'G', 'C'))	()	TGGACGGCGGGCCCTACGGCGCTGGGCCCTGCCGCTGGCGCCGGCCTGCCGGACCTCAGCTTCTCGTCGATGTCAGGGTCGGAGTCCGAGTACGACTCGGACGACGACGACGAC ||||||||||||||||||||||||||||||||||||||||||||||.||||||||||||||||||||||||||||||||||.|||||||.|||||||||||||||||||||||| TGGACGGCGGGCCCTACGGCGCTGGGCCCTGCCGCTGGCGCCGGCCCGCCGGACCTCAGCTTCTCGTCGATGTCAGGGTCGCAGTCCGACTACGACTCGGACGACGACGACGAC	nan	TRUE	TRUE	2:S:T-C,-33:S:G-C,-41:S:G-C	2145	TRUE	NA	NA	NA	NA	NA	NA	NA	NA	NA	NA	NA	NA	NA	NA	1.35	NA	NA	NA	NA	NA	NA	NA	NA	NA	NA	NA	NA	NA	NA	NA	NA	NA	NA	NA
B104.G00002219981	B104.G00002219981_2	TGGACGGCGGGCCCTACGGCGGTGGGCCCTGCCGCTGGCGCCGGCCTGCCGGACCTCAGCTTCTCGTCGATGTCAGGGTGGGAGTCCTATTCCGACGCGGACGACCACGACGAC	G00002219981	0	2095	2209	((2116, 'C', 'G'), (2174, 'C', 'G'), (2191, 'T', 'G'), (2200, 'G', 'C'))	((2182, Seq('CGAG'), Seq('C')), (2187, Seq('A'), Seq('ATTC')))	TGGACGGCGGGCCCTACGGCGCTGGGCCCTGCCGCTGGCGCCGGCCTGCCGGACCTCAGCTTCTCGTCGATGTCAGGGTCGGAGTCCGAGTA---CGACTCGGACGACGACGACGAC |||||||||||||||||||||.|||||||||||||||||||||||||||||||||||||||||||||||||||||||||.|||||||---||---||||.||||||||.|||||||| TGGACGGCGGGCCCTACGGCGGTGGGCCCTGCCGCTGGCGCCGGCCTGCCGGACCTCAGCTTCTCGTCGATGTCAGGGTGGGAGTCC---TATTCCGACGCGGACGACCACGACGAC	FALSE	FALSE	FALSE	-39:3D:CGAG-C,-44:3I:A-ATTC,27:S:C-G,-31:S:C-G,-48:S:T-G,-57:S:G-C	2145	FALSE	NA	NA	NA	NA	NA	NA	NA	NA	NA	NA	NA	NA	NA	NA	1.35	NA	NA	NA	NA	NA	NA	NA	NA	NA	NA	NA	NA	NA	NA	NA	NA	NA	NA	NA
B104.G00002219981	B104.G00002219981_2	TGGACGGCGGGCCCTACGGCGGTGGGCCCTGCCGCTGGCGCCGGCCTGCCGGACCTCAGCTTCTCGTCGATGTCAGGGTCGGCAGCCCCACACCCCCGCGCCCCCCCACGACGAC	G00002219981	-1	2095	2209	((2116, 'C', 'G'),)	((2177, Seq('GAGTCCGAGTACGACTCGGACGACG'), Seq('G')), (2177, Seq('G'), Seq('GCAGCCCCACACCCCCGCGCCCCCCC')))	TGGACGGCGGGCCCTACGGCGCTGGGCCCTGCCGCTGGCGCCGGCCTGCCGGACCTCAGCTTCTCGTCGATGTCAGGGTCGG-------------------------AGTCCGAGTACGACTCGGACGACGACGACGAC |||||||||||||||||||||.||||||||||||||||||||||||||||||||||||||||||||||||||||||||||||-------------------------------------------------|||||||| TGGACGGCGGGCCCTACGGCGGTGGGCCCTGCCGCTGGCGCCGGCCTGCCGGACCTCAGCTTCTCGTCGATGTCAGGGTCGGCAGCCCCACACCCCCGCGCCCCCCC------------…	FALSE	FALSE	FALSE	-34:24D:GAGTCCGAGTACGACTCGGACGACG-G,-34:25I:G-GCAGCCCCACACCCCCGCGCCCCCCC,27:S:C-G	2145	FALSE	NA	NA	NA	NA	NA	NA	NA	NA	NA	NA	NA	NA	NA	NA	1.35	NA	NA	NA	NA	NA	NA	NA	NA	NA	NA	NA	NA	NA	NA	NA	NA	NA	NA	NA
B104.G00002219981	B104.G00002219981_2	TGGACGGCGGGCCCTACGGCGCTGGGCCCTGCCCGTGGCGCCGGCCTGCCGGACCTCAGCTTATCGTCGATGTCAGGGGGGGCAGCCCCTGACCCCGCCGCACCCCCACGACGAC	G00002219981	-1	2095	2209	((2157, 'C', 'A'),)	((2126, Seq('G'), Seq('GC')), (2129, Seq('GC'), Seq('G')), (2173, Seq('GTCGGAGTCCGAGTACGACTCGGACGAC'), Seq('G')), (2201, Seq('G'), Seq('GGGGCAGCCCCTGACCCCGCCGCACCCCC')))	TGGACGGCGGGCCCTACGGCGCTGGGCCCTG-CCGCTGGCGCCGGCCTGCCGGACCTCAGCTTCTCGTCGATGTCAGGGTCGGAGTCCGAGTACGACTCGGACGACG----------------------------ACGACGAC |||||||||||||||||||||||||||||||-|||-|||||||||||||||||||||||||||.|||||||||||||||---------------------------|----------------------------|||||||| TGGACGGCGGGCCCTACGGCGCTGGGCCCTGCCCG-TGGCGCCGGCCTGCCGGACCTCAGCTTATCGTCGATGTCAGGG---------------------------GGGGC…	FALSE	FALSE	FALSE	17:1I:G-GC,14:1D:GC-G,-30:27D:GTCGGAGTCCGAGTACGACTCGGACGAC-G,-58:28I:G-GGGGCAGCCCCTGACCCCGCCGCACCCCC,-14:S:C-A	2145	FALSE	NA	NA	NA	NA	NA	NA	NA	NA	NA	NA	NA	NA	NA	NA	1.35	NA	NA	NA	NA	NA	NA	NA	NA	NA	NA	NA	NA	NA	NA	NA	NA	NA	NA	NA
B104.G00002219981	B104.G00002219981_2	TGGACGGCGGGCCCTACGGCGCTGGGCCCTGCCGCTGGCGCCGGCCTGCCGGACCTCAGCTTCTCGTCGATGTCAGGGTCGGAGGCCGAGAACGACTCGGACGACCACGACGAC	G00002219981	0	2095	2209	((2179, 'T', 'G'), (2185, 'T', 'A'), (2200, 'G', 'C'))	()	TGGACGGCGGGCCCTACGGCGCTGGGCCCTGCCGCTGGCGCCGGCCTGCCGGACCTCAGCTTCTCGTCGATGTCAGGGTCGGAGTCCGAGTACGACTCGGACGACGACGACGAC ||||||||||||||||||||||||||||||||||||||||||||||||||||||||||||||||||||||||||||||||||||.|||||.||||||||||||||.|||||||| TGGACGGCGGGCCCTACGGCGCTGGGCCCTGCCGCTGGCGCCGGCCTGCCGGACCTCAGCTTCTCGTCGATGTCAGGGTCGGAGGCCGAGAACGACTCGGACGACCACGACGAC	nan	FALSE	FALSE	-36:S:T-G,-42:S:T-A,-57:S:G-C	2145	FALSE	NA	NA	NA	NA	NA	NA	NA	NA	NA	NA	NA	NA	NA	NA	1.35	NA	NA	NA	NA	NA	NA	NA	NA	NA	NA	NA	NA	NA	NA	NA	NA	NA	NA	NA
B104.G00002219981	B104.G00002219981_2	TGGACGGCGGGCCCTACGGCGCTGGGCCCTGCCGCTGGCGCCGGCCTGCCGGACCTCAGCTTCTCGTCGATGTCAGGGTCGGAGTCCGAGTACGACTCGGCGGCCGACGACGAC	G00002219981	0	2095	2209	()	((2195, Seq('GACGA'), Seq('G')), (2195, Seq('G'), Seq('GCGGC')))	TGGACGGCGGGCCCTACGGCGCTGGGCCCTGCCGCTGGCGCCGGCCTGCCGGACCTCAGCTTCTCGTCGATGTCAGGGTCGGAGTCCGAGTACGACTCGG----ACGACGACGACGAC ||||||||||||||||||||||||||||||||||||||||||||||||||||||||||||||||||||||||||||||||||||||||||||||||||||--------|||||||||| TGGACGGCGGGCCCTACGGCGCTGGGCCCTGCCGCTGGCGCCGGCCTGCCGGACCTCAGCTTCTCGTCGATGTCAGGGTCGGAGTCCGAGTACGACTCGGCGGC----CGACGACGAC	FALSE	nan	FALSE	-52:4D:GACGA-G,-52:4I:G-GCGGC	2145	FALSE	NA	NA	NA	NA	NA	NA	NA	NA	NA	NA	NA	NA	NA	NA	1.35	NA	NA	NA	NA	NA	NA	NA	NA	NA	NA	NA	NA	NA	NA	NA	NA	NA	NA	NA
B104.G00002219981	B104.G00002219981_2	TGGACGGCGGGCCCTACGGCGCTGGGCCCTGCCGCTGGCGCCGGCCTGCCGGACCTCAGCTTCTCGTCGATGTCAGGGTCGGAGTCCGAGTCCGCCGGGGCCCCCCACGACGAC	G00002219981	0	2095	2209	()	((2186, Seq('TACGACTCGGACGACG'), Seq('T')), (2186, Seq('T'), Seq('TCCGCCGGGGCCCCCC')))	TGGACGGCGGGCCCTACGGCGCTGGGCCCTGCCGCTGGCGCCGGCCTGCCGGACCTCAGCTTCTCGTCGATGTCAGGGTCGGAGTCCGAGT---------------ACGACTCGGACGACGACGACGAC |||||||||||||||||||||||||||||||||||||||||||||||||||||||||||||||||||||||||||||||||||||||||||------------------------------|||||||| TGGACGGCGGGCCCTACGGCGCTGGGCCCTGCCGCTGGCGCCGGCCTGCCGGACCTCAGCTTCTCGTCGATGTCAGGGTCGGAGTCCGAGTCCGCCGGGGCCCCCC---------------ACGACGAC	FALSE	nan	FALSE	-43:15D:TACGACTCGGACGACG-T,-43:15I:T-TCCGCCGGGGCCCCCC	2145	FALSE	NA	NA	NA	NA	NA	NA	NA	NA	NA	NA	NA	NA	NA	NA	1.35	NA	NA	NA	NA	NA	NA	NA	NA	NA	NA	NA	NA	NA	NA	NA	NA	NA	NA	NA
B104.G00002219981	B104.G00002219981_2	TGGACGGCGGGCCCTACGGCGGTGGGCCCTGCCGCTGGCCCCGGCCTGCCGGACCTCAGCTTCTCGTCGATGTCAGGGGGGGTGGCCGCGAACCCGGCGCCCCCCGACGACGAC	G00002219981	0	2095	2209	((2116, 'C', 'G'), (2134, 'G', 'C'))	((2173, Seq('GTCGGAGTCCGAGTACGACTCGGACGA'), Seq('G')), (2173, Seq('G'), Seq('GGGGGTGGCCGCGAACCCGGCGCCCCC')))	TGGACGGCGGGCCCTACGGCGCTGGGCCCTGCCGCTGGCGCCGGCCTGCCGGACCTCAGCTTCTCGTCGATGTCAGGG--------------------------TCGGAGTCCGAGTACGACTCGGACGACGACGACGAC |||||||||||||||||||||.|||||||||||||||||.||||||||||||||||||||||||||||||||||||||----------------------------------------------------|||||||||| TGGACGGCGGGCCCTACGGCGGTGGGCCCTGCCGCTGGCCCCGGCCTGCCGGACCTCAGCTTCTCGTCGATGTCAGGGGGGGTGGCCGCGAACCCGGCGCCCCC-------------…	FALSE	TRUE	TRUE	-30:26D:GTCGGAGTCCGAGTACGACTCGGACGA-G,-30:26I:G-GGGGGTGGCCGCGAACCCGGCGCCCCC,27:S:C-G,9:S:G-C	2145	TRUE	NA	NA	NA	NA	NA	NA	NA	NA	NA	NA	NA	NA	NA	NA	1.35	NA	NA	NA	NA	NA	NA	NA	NA	NA	NA	NA	NA	NA	NA	NA	NA	NA	NA	NA
B104.G00002219981	B104.G00002219981_2	TGGACGGCGGGCCCTACGGCGCTGGGCCCTGCCGCTGGCGCCGGCCTGCCGGACCTCAGCTTCTCGTCGATGTCAGGGTCGGCGCCCGAGACCCCCCCGCCCCCCCACGACGAC	G00002219981	0	2095	2209	()	((2177, Seq('GAGTCCGAGTACGACTCGGACGA'), Seq('G')), (2201, Seq('G'), Seq('GCCCGAGACCCCCCCGCCCCCCC')))	TGGACGGCGGGCCCTACGGCGCTGGGCCCTGCCGCTGGCGCCGGCCTGCCGGACCTCAGCTTCTCGTCGATGTCAGGGTCGGAGTCCGAGTACGACTCGGACGACG----------------------ACGACGAC ||||||||||||||||||||||||||||||||||||||||||||||||||||||||||||||||||||||||||||||||||----------------------||----------------------|||||||| TGGACGGCGGGCCCTACGGCGCTGGGCCCTGCCGCTGGCGCCGGCCTGCCGGACCTCAGCTTCTCGTCGATGTCAGGGTCGG----------------------CGCCCGAGACCCCCCCGCCCC…	FALSE	nan	FALSE	-34:22D:GAGTCCGAGTACGACTCGGACGA-G,-58:22I:G-GCCCGAGACCCCCCCGCCCCCCC	2145	FALSE	NA	NA	NA	NA	NA	NA	NA	NA	NA	NA	NA	NA	NA	NA	1.35	NA	NA	NA	NA	NA	NA	NA	NA	NA	NA	NA	NA	NA	NA	NA	NA	NA	NA	NA
B104.G00002219981	B104.G00002219981_2	TGGAGGGCGGCCCCTACGGCGGTGGGCCCTGCCGGTGGCGCCGGCCTGCCGGACCTCAGCTTCTCGTCGATGTCAGGGTGGGTGTCCGTGTACGACTGGGACGACGACGACGAC	G00002219981	0	2095	2209	((2099, 'C', 'G'), (2105, 'G', 'C'), (2116, 'C', 'G'), (2129, 'C', 'G'), (2174, 'C', 'G'), (2177, 'A', 'T'), (2183, 'A', 'T'), (2192, 'C', 'G'))	()	TGGACGGCGGGCCCTACGGCGCTGGGCCCTGCCGCTGGCGCCGGCCTGCCGGACCTCAGCTTCTCGTCGATGTCAGGGTCGGAGTCCGAGTACGACTCGGACGACGACGACGAC ||||.|||||.||||||||||.||||||||||||.||||||||||||||||||||||||||||||||||||||||||||.||.|||||.||||||||.|||||||||||||||| TGGAGGGCGGCCCCTACGGCGGTGGGCCCTGCCGGTGGCGCCGGCCTGCCGGACCTCAGCTTCTCGTCGATGTCAGGGTGGGTGTCCGTGTACGACTGGGACGACGACGACGAC	nan	FALSE	FALSE	44:S:C-G,38:S:G-C,27:S:C-G,14:S:C-G,-31:S:C-G,-34:S:A-T,-40:S:A-T,-49:S:C-G	2145	FALSE	NA	NA	NA	NA	NA	NA	NA	NA	NA	NA	NA	NA	NA	NA	1.35	NA	NA	NA	NA	NA	NA	NA	NA	NA	NA	NA	NA	NA	NA	NA	NA	NA	NA	NA
B104.G00002219981	B104.G00002219981_2	TGGACGGCGGGCCCTACGGCGCTGGGCCCTGCCGCTGGCGCCGGCCTGCCGACTCGGACGACGACGACGAC	G00002219981	43	2095	2209	()	((2144, Seq('CCGGACCTCAGCTTCTCGTCGATGTCAGGGTCGGAGTCCGAGTA'), Seq('C')),)	TGGACGGCGGGCCCTACGGCGCTGGGCCCTGCCGCTGGCGCCGGCCTGCCGGACCTCAGCTTCTCGTCGATGTCAGGGTCGGAGTCCGAGTACGACTCGGACGACGACGACGAC |||||||||||||||||||||||||||||||||||||||||||||||||-------------------------------------------|||||||||||||||||||||| TGGACGGCGGGCCCTACGGCGCTGGGCCCTGCCGCTGGCGCCGGCCTGC-------------------------------------------CGACTCGGACGACGACGACGAC	TRUE	nan	TRUE	-1:43D:CCGGACCTCAGCTTCTCGTCGATGTCAGGGTCGGAGTCCGAGTA-C	2145	TRUE	NA	NA	NA	NA	NA	NA	NA	NA	NA	NA	NA	NA	NA	NA	NA	NA	3.01	NA	NA	NA	NA	NA	NA	NA	NA	NA	NA	NA	NA	NA	NA	NA	NA	NA
B104.G00002219981	B104.G00002219981_2	TGGACGGCGGGCCCTACGGCGCTGGGCCCTGCCGCTGGCGCCGGCCTGCCGGACCTCAGCTTCTCGTCGATGTAAGGGTCGGAGTCCGAGTACGACTCGGACGACGACGACGAC	G00002219981	0	2095	2209	((2168, 'C', 'A'),)	()	TGGACGGCGGGCCCTACGGCGCTGGGCCCTGCCGCTGGCGCCGGCCTGCCGGACCTCAGCTTCTCGTCGATGTCAGGGTCGGAGTCCGAGTACGACTCGGACGACGACGACGAC |||||||||||||||||||||||||||||||||||||||||||||||||||||||||||||||||||||||||.|||||||||||||||||||||||||||||||||||||||| TGGACGGCGGGCCCTACGGCGCTGGGCCCTGCCGCTGGCGCCGGCCTGCCGGACCTCAGCTTCTCGTCGATGTAAGGGTCGGAGTCCGAGTACGACTCGGACGACGACGACGAC	nan	FALSE	FALSE	-25:S:C-A	2145	FALSE	NA	NA	NA	NA	NA	NA	NA	NA	NA	NA	NA	NA	NA	NA	NA	NA	NA	NA	NA	NA	NA	NA	NA	NA	NA	1.22	NA	NA	NA	NA	NA	NA	NA	NA
B104.G00002219981	B104.G00002219981_2	TGGACGGCGGGCCCTACGGCGCTGGGCCCTGCCGCTGGCGCCGGCCTGCCGGACCTCAGCTTCTCGTCGATGTCAGGGTCGGAGTCCGAGAACGACTCGGACCCCGACGACGAC	G00002219981	0	2095	2209	((2185, 'T', 'A'), (2197, 'G', 'C'), (2198, 'A', 'C'))	()	TGGACGGCGGGCCCTACGGCGCTGGGCCCTGCCGCTGGCGCCGGCCTGCCGGACCTCAGCTTCTCGTCGATGTCAGGGTCGGAGTCCGAGTACGACTCGGACGACGACGACGAC ||||||||||||||||||||||||||||||||||||||||||||||||||||||||||||||||||||||||||||||||||||||||||.|||||||||||..|||||||||| TGGACGGCGGGCCCTACGGCGCTGGGCCCTGCCGCTGGCGCCGGCCTGCCGGACCTCAGCTTCTCGTCGATGTCAGGGTCGGAGTCCGAGAACGACTCGGACCCCGACGACGAC	nan	FALSE	FALSE	-42:S:T-A,-54:S:G-C,-55:S:A-C	2145	FALSE	NA	NA	NA	NA	NA	NA	NA	NA	NA	NA	NA	NA	NA	NA	NA	NA	NA	NA	NA	NA	NA	NA	NA	NA	NA	1.22	NA	NA	NA	NA	NA	NA	NA	NA
B104.G00002219981	B104.G00002219981_2	TGGACGGCGGGCCCTACGGCGCTGGGCCCTGCCGCTGGCGCCGGCCTGCCGGACCTCAGCTTCTCGTCGATGACAGGGTCGGAGTCCGAGTACGACTCGTACGACGACGAC	G00002219981	3	2095	2209	((2167, 'T', 'A'), (2197, 'G', 'T'))	((2194, Seq('GGAC'), Seq('G')),)	TGGACGGCGGGCCCTACGGCGCTGGGCCCTGCCGCTGGCGCCGGCCTGCCGGACCTCAGCTTCTCGTCGATGTCAGGGTCGGAGTCCGAGTACGACTCGGACGACGACGACGAC ||||||||||||||||||||||||||||||||||||||||||||||||||||||||||||||||||||||||.||||||||||||||||||||||||||---.||||||||||| TGGACGGCGGGCCCTACGGCGCTGGGCCCTGCCGCTGGCGCCGGCCTGCCGGACCTCAGCTTCTCGTCGATGACAGGGTCGGAGTCCGAGTACGACTCG---TACGACGACGAC	FALSE	FALSE	FALSE	-51:3D:GGAC-G,-24:S:T-A,-54:S:G-T	2145	FALSE	NA	NA	NA	NA	NA	NA	NA	NA	NA	NA	NA	NA	NA	NA	NA	NA	NA	NA	NA	NA	NA	NA	NA	NA	NA	1.22	NA	NA	NA	NA	NA	NA	NA	NA
B104.G00002219981	B104.G00002219981_2	TGGACGGCGGGCCCTACGGCGCTGGGCCCTGCCGCTGGCGCCGGCCTGCCGGACCTCAGCTTCTGGTCGCTGTCAGGGTGGGAGACCGAGTACGACTGGGACGACGACGACGAC	G00002219981	0	2095	2209	((2159, 'C', 'G'), (2164, 'A', 'C'), (2174, 'C', 'G'), (2179, 'T', 'A'), (2192, 'C', 'G'))	()	TGGACGGCGGGCCCTACGGCGCTGGGCCCTGCCGCTGGCGCCGGCCTGCCGGACCTCAGCTTCTCGTCGATGTCAGGGTCGGAGTCCGAGTACGACTCGGACGACGACGACGAC ||||||||||||||||||||||||||||||||||||||||||||||||||||||||||||||||.||||.|||||||||.||||.||||||||||||.|||||||||||||||| TGGACGGCGGGCCCTACGGCGCTGGGCCCTGCCGCTGGCGCCGGCCTGCCGGACCTCAGCTTCTGGTCGCTGTCAGGGTGGGAGACCGAGTACGACTGGGACGACGACGACGAC	nan	FALSE	FALSE	-16:S:C-G,-21:S:A-C,-31:S:C-G,-36:S:T-A,-49:S:C-G	2145	FALSE	NA	NA	NA	NA	NA	NA	NA	NA	NA	NA	NA	NA	NA	NA	NA	NA	NA	NA	NA	NA	NA	NA	NA	NA	NA	1.22	NA	NA	NA	NA	NA	NA	NA	NA
B104.G00002219981	B104.G00002219981_2	GGGAGTGGCTCACTGGCGCTGGGCCCTGCCGCTGGCGCCGGCCTGCCGGACCTCAGCTTCTCGTCGATGTCAGGGTCGGAGTCCGAGTACGACTCGGACGACGACGACGAC	G00002219981	3	2095	2209	()	((2095, Seq(''), Seq('GGGAGTGGCTCAC')), (2096, Seq('TGGACGGCGGGCCCTAC'), Seq('T')))	-------------TGGACGGCGGGCCCTACGGCGCTGGGCCCTGCCGCTGGCGCCGGCCTGCCGGACCTCAGCTTCTCGTCGATGTCAGGGTCGGAGTCCGAGTACGACTCGGACGACGACGACGAC -------------|----------------|||||||||||||||||||||||||||||||||||||||||||||||||||||||||||||||||||||||||||||||||||||||||||||||||	FALSE	nan	FALSE	48:13I:-GGGAGTGGCTCAC,47:16D:TGGACGGCGGGCCCTAC-T	2145	FALSE	NA	NA	NA	NA	NA	NA	NA	NA	NA	NA	NA	NA	NA	NA	NA	NA	NA	NA	NA	NA	NA	NA	NA	NA	NA	1.22	NA	NA	NA	NA	NA	NA	NA	NA
B104.G00002219981	B104.G00002219981_2	TGGACGGCGGGCCCTACGGCGCAGGGCCCTGCCGCTGGCGCCGGCCTGCCGGACCTCAGCTTCTCGTCGATGTCAGGGTCGGAGACCGAGTACGACTCGGACGACGACGACGAC	G00002219981	0	2095	2209	((2117, 'T', 'A'), (2179, 'T', 'A'))	()	TGGACGGCGGGCCCTACGGCGCTGGGCCCTGCCGCTGGCGCCGGCCTGCCGGACCTCAGCTTCTCGTCGATGTCAGGGTCGGAGTCCGAGTACGACTCGGACGACGACGACGAC ||||||||||||||||||||||.|||||||||||||||||||||||||||||||||||||||||||||||||||||||||||||.||||||||||||||||||||||||||||| TGGACGGCGGGCCCTACGGCGCAGGGCCCTGCCGCTGGCGCCGGCCTGCCGGACCTCAGCTTCTCGTCGATGTCAGGGTCGGAGACCGAGTACGACTCGGACGACGACGACGAC	nan	FALSE	FALSE	26:S:T-A,-36:S:T-A	2145	FALSE	NA	NA	NA	NA	NA	NA	NA	NA	NA	NA	NA	NA	NA	NA	NA	NA	NA	NA	NA	NA	NA	NA	NA	NA	NA	1.22	NA	NA	NA	NA	NA	NA	NA	NA
B104.G00002219981	B104.G00002219981_2	TGGACGGCGGGCCCTACGGCGCTGGGCCCTGCCGCTGGCGCCGGCCTGCCGGACCTAACCTTCTCGTCGATGTCAGGGTCGGTGTCCGAGTACTACTCGGACTACGACGACGAC	G00002219981	0	2095	2209	((2151, 'C', 'A'), (2153, 'G', 'C'), (2177, 'A', 'T'), (2188, 'G', 'T'), (2197, 'G', 'T'))	()	TGGACGGCGGGCCCTACGGCGCTGGGCCCTGCCGCTGGCGCCGGCCTGCCGGACCTCAGCTTCTCGTCGATGTCAGGGTCGGAGTCCGAGTACGACTCGGACGACGACGACGAC ||||||||||||||||||||||||||||||||||||||||||||||||||||||||.|.|||||||||||||||||||||||.||||||||||.||||||||.||||||||||| TGGACGGCGGGCCCTACGGCGCTGGGCCCTGCCGCTGGCGCCGGCCTGCCGGACCTAACCTTCTCGTCGATGTCAGGGTCGGTGTCCGAGTACTACTCGGACTACGACGACGAC	nan	TRUE	TRUE	-8:S:C-A,-10:S:G-C,-34:S:A-T,-45:S:G-T,-54:S:G-T	2145	TRUE	NA	NA	NA	NA	NA	NA	NA	NA	NA	NA	NA	NA	NA	NA	NA	NA	NA	NA	NA	NA	NA	NA	NA	NA	NA	1.22	NA	NA	NA	NA	NA	NA	NA	NA
B104.G00002219981	B104.G00002219981_2	TGGACGGCGGGCCCTACGGCGCTGGGCCCTGCCGCTGGCGCCGGCCTGCCGGACCTCAGCTTCTCGTCGATGTCAGGGTCGGAGACCGAGAACCACTCGGAGGACGACGACGAC	G00002219981	0	2095	2209	((2179, 'T', 'A'), (2185, 'T', 'A'), (2188, 'G', 'C'), (2196, 'C', 'G'))	()	TGGACGGCGGGCCCTACGGCGCTGGGCCCTGCCGCTGGCGCCGGCCTGCCGGACCTCAGCTTCTCGTCGATGTCAGGGTCGGAGTCCGAGTACGACTCGGACGACGACGACGAC ||||||||||||||||||||||||||||||||||||||||||||||||||||||||||||||||||||||||||||||||||||.|||||.||.|||||||.|||||||||||| TGGACGGCGGGCCCTACGGCGCTGGGCCCTGCCGCTGGCGCCGGCCTGCCGGACCTCAGCTTCTCGTCGATGTCAGGGTCGGAGACCGAGAACCACTCGGAGGACGACGACGAC	nan	FALSE	FALSE	-36:S:T-A,-42:S:T-A,-45:S:G-C,-53:S:C-G	2145	FALSE	NA	NA	NA	NA	NA	NA	NA	NA	NA	NA	NA	NA	NA	NA	NA	NA	NA	NA	NA	NA	NA	NA	NA	NA	NA	1.22	NA	NA	NA	NA	NA	NA	NA	NA
B104.G00002219981	B104.G00002219981_2	TGGACGGCGGGCCCTACGGCGCTGGGCCCTGCCGCTGGCGCCGGCCTGCCGGACCTCAGCTACTCGTCGATGTCTGGGTCGGAGTCCGAGTACGACTCGGACGACGACGACGAC	G00002219981	0	2095	2209	((2156, 'T', 'A'), (2169, 'A', 'T'))	()	TGGACGGCGGGCCCTACGGCGCTGGGCCCTGCCGCTGGCGCCGGCCTGCCGGACCTCAGCTTCTCGTCGATGTCAGGGTCGGAGTCCGAGTACGACTCGGACGACGACGACGAC |||||||||||||||||||||||||||||||||||||||||||||||||||||||||||||.||||||||||||.||||||||||||||||||||||||||||||||||||||| TGGACGGCGGGCCCTACGGCGCTGGGCCCTGCCGCTGGCGCCGGCCTGCCGGACCTCAGCTACTCGTCGATGTCTGGGTCGGAGTCCGAGTACGACTCGGACGACGACGACGAC	nan	FALSE	FALSE	-13:S:T-A,-26:S:A-T	2145	FALSE	NA	NA	NA	NA	NA	NA	NA	NA	NA	NA	NA	NA	NA	NA	NA	NA	NA	NA	NA	NA	NA	NA	NA	NA	NA	1.22	NA	NA	NA	NA	NA	NA	NA	NA
B104.G00002219981	B104.G00002219981_2	TGGACGGCGGGCCCTACGGCGCTGGGCCCTGCCGCTGGCGCCGGCCTGCCGGACCTCAGCTTCTCGTCGTTGTCAGGGTCGTAGTCCGAGAACGACGCGGCCGACGACGACGAC	G00002219981	0	2095	2209	((2164, 'A', 'T'), (2176, 'G', 'T'), (2185, 'T', 'A'), (2191, 'T', 'G'), (2195, 'A', 'C'))	()	TGGACGGCGGGCCCTACGGCGCTGGGCCCTGCCGCTGGCGCCGGCCTGCCGGACCTCAGCTTCTCGTCGATGTCAGGGTCGGAGTCCGAGTACGACTCGGACGACGACGACGAC |||||||||||||||||||||||||||||||||||||||||||||||||||||||||||||||||||||.|||||||||||.||||||||.|||||.|||.||||||||||||| TGGACGGCGGGCCCTACGGCGCTGGGCCCTGCCGCTGGCGCCGGCCTGCCGGACCTCAGCTTCTCGTCGTTGTCAGGGTCGTAGTCCGAGAACGACGCGGCCGACGACGACGAC	nan	FALSE	FALSE	-21:S:A-T,-33:S:G-T,-42:S:T-A,-48:S:T-G,-52:S:A-C	2145	FALSE	NA	NA	NA	NA	NA	NA	NA	NA	NA	NA	NA	NA	NA	NA	NA	NA	NA	NA	NA	NA	NA	NA	NA	NA	NA	1.22	NA	NA	NA	NA	NA	NA	NA	NA
B104.G00002219981	B104.G00002219981_2	TGGACGGCGGGCCCTACGGCGCTGGGCCCTGCCGCTCGCGCCGGCCTGCCGGACCTCAGCTTCTCGTCGATGTCAGGGTCGGAGGCCGATTACGACTCGGACGACGACGACGAC	G00002219981	0	2095	2209	((2131, 'G', 'C'), (2179, 'T', 'G'), (2184, 'G', 'T'))	()	TGGACGGCGGGCCCTACGGCGCTGGGCCCTGCCGCTGGCGCCGGCCTGCCGGACCTCAGCTTCTCGTCGATGTCAGGGTCGGAGTCCGAGTACGACTCGGACGACGACGACGAC ||||||||||||||||||||||||||||||||||||.|||||||||||||||||||||||||||||||||||||||||||||||.||||.|||||||||||||||||||||||| TGGACGGCGGGCCCTACGGCGCTGGGCCCTGCCGCTCGCGCCGGCCTGCCGGACCTCAGCTTCTCGTCGATGTCAGGGTCGGAGGCCGATTACGACTCGGACGACGACGACGAC	nan	FALSE	FALSE	12:S:G-C,-36:S:T-G,-41:S:G-T	2145	FALSE	NA	NA	NA	NA	NA	NA	NA	NA	NA	NA	NA	NA	NA	NA	NA	NA	NA	NA	NA	NA	NA	NA	NA	NA	NA	1.22	NA	NA	NA	NA	NA	NA	NA	NA
B104.G00002219981	B104.G00002219981_2	TGGACGGCGGGCCCTACGGCGGTGGGCCCTGCCGCTGGCGCCGGCCTGCCGGACCTCAGCTTCTCGTCGATGTCAGGGTGGGAGGCCGAGTACGACGGGGACGACCACGACGAC	G00002219981	0	2095	2209	((2116, 'C', 'G'), (2174, 'C', 'G'), (2179, 'T', 'G'), (2191, 'T', 'G'), (2192, 'C', 'G'), (2200, 'G', 'C'))	()	TGGACGGCGGGCCCTACGGCGCTGGGCCCTGCCGCTGGCGCCGGCCTGCCGGACCTCAGCTTCTCGTCGATGTCAGGGTCGGAGTCCGAGTACGACTCGGACGACGACGACGAC |||||||||||||||||||||.|||||||||||||||||||||||||||||||||||||||||||||||||||||||||.||||.|||||||||||..|||||||.|||||||| TGGACGGCGGGCCCTACGGCGGTGGGCCCTGCCGCTGGCGCCGGCCTGCCGGACCTCAGCTTCTCGTCGATGTCAGGGTGGGAGGCCGAGTACGACGGGGACGACCACGACGAC	nan	FALSE	FALSE	27:S:C-G,-31:S:C-G,-36:S:T-G,-48:S:T-G,-49:S:C-G,-57:S:G-C	2145	FALSE	NA	NA	NA	NA	NA	NA	NA	NA	NA	NA	NA	NA	NA	NA	NA	NA	NA	NA	NA	NA	NA	NA	NA	NA	NA	1.22	NA	NA	NA	NA	NA	NA	NA	NA
B104.G00002219981	B104.G00002219981_2	TGGACGGCGGGCCCTACGGCGCTGGGCCCTGCCGCTGGCGCCGGCCTGCCGGACCTCAGCTTCTCGACGATGTCAGGGCGGGCGCCCGCGACCGCCGCGGCCCCCCACGACGAC	G00002219981	0	2095	2209	((2161, 'T', 'A'),)	((2173, Seq('GTCGGAGTCCGAGTACGACTCGGACGA'), Seq('G')), (2201, Seq('G'), Seq('GGGCGCCCGCGACCGCCGCGGCCCCCC')))	TGGACGGCGGGCCCTACGGCGCTGGGCCCTGCCGCTGGCGCCGGCCTGCCGGACCTCAGCTTCTCGTCGATGTCAGGGTCGGAGTCCGAGTACGACTCGGACGACG--------------------------ACGACGAC ||||||||||||||||||||||||||||||||||||||||||||||||||||||||||||||||||.|||||||||||--------------------------||--------------------------|||||||| TGGACGGCGGGCCCTACGGCGCTGGGCCCTGCCGCTGGCGCCGGCCTGCCGGACCTCAGCTTCTCGACGATGTCAGGG--------------------------CGGGCGCCCGCGA…	FALSE	FALSE	FALSE	-30:26D:GTCGGAGTCCGAGTACGACTCGGACGA-G,-58:26I:G-GGGCGCCCGCGACCGCCGCGGCCCCCC,-18:S:T-A	2145	FALSE	NA	NA	NA	NA	NA	NA	NA	NA	NA	NA	NA	NA	NA	NA	NA	NA	NA	NA	NA	NA	NA	NA	NA	NA	NA	1.22	NA	NA	NA	NA	NA	NA	NA	NA
B104.G00002219981	B104.G00002219981_2	TGGTCGGCGGGCCCTACGGCGGTGGGCCCTGCCGCTGGCGCCGGCCTGCCGGACCTCAGCTTCTCGTCGATGTCAGGGTCGGAGTCCGAGAACGACTCGGACGACGACGACGAC	G00002219981	0	2095	2209	((2098, 'A', 'T'), (2116, 'C', 'G'), (2185, 'T', 'A'))	()	TGGACGGCGGGCCCTACGGCGCTGGGCCCTGCCGCTGGCGCCGGCCTGCCGGACCTCAGCTTCTCGTCGATGTCAGGGTCGGAGTCCGAGTACGACTCGGACGACGACGACGAC |||.|||||||||||||||||.||||||||||||||||||||||||||||||||||||||||||||||||||||||||||||||||||||.||||||||||||||||||||||| TGGTCGGCGGGCCCTACGGCGGTGGGCCCTGCCGCTGGCGCCGGCCTGCCGGACCTCAGCTTCTCGTCGATGTCAGGGTCGGAGTCCGAGAACGACTCGGACGACGACGACGAC	nan	FALSE	FALSE	45:S:A-T,27:S:C-G,-42:S:T-A	2145	FALSE	NA	NA	NA	NA	NA	NA	NA	NA	NA	NA	NA	NA	NA	NA	NA	NA	NA	NA	NA	NA	NA	NA	NA	NA	NA	1.22	NA	NA	NA	NA	NA	NA	NA	NA
B104.G00002219981	B104.G00002219981_2	TGGACGGGGGGCCCTACGGCGCTGGGCCCTGCCGCTGGCGCCGGCCTGCCGGACCTCAGCTTCTCGTCGATTTCAGGGGCGGTTTCCGTGTAGGAATCGGAGGACGACGACGAC	G00002219981	0	2095	2209	((2102, 'C', 'G'), (2166, 'G', 'T'))	((2173, Seq('G'), Seq('GGCGGTTTCCGTGTAGGAA')), (2179, Seq('GTCCGAGTACGACTCGGAC'), Seq('G')))	TGGACGGCGGGCCCTACGGCGCTGGGCCCTGCCGCTGGCGCCGGCCTGCCGGACCTCAGCTTCTCGTCGATGTCAGGG------------------TCGGAGTCCGAGTACGACTCGGACGACGACGACGAC |||||||.|||||||||||||||||||||||||||||||||||||||||||||||||||||||||||||||.||||||------------------||||||------------------|||||||||||| TGGACGGGGGGCCCTACGGCGCTGGGCCCTGCCGCTGGCGCCGGCCTGCCGGACCTCAGCTTCTCGTCGATTTCAGGGGCGGTTTCCGTGTAGGAATCGGAG------------------GACGACGACGAC	FALSE	FALSE	FALSE	-30:18I:G-GGCGGTTTCCGTGTAGGAA,-36:18D:GTCCGAGTACGACTCGGAC-G,41:S:C-G,-23:S:G-T	2145	FALSE	NA	NA	NA	NA	NA	NA	NA	NA	NA	NA	NA	NA	NA	NA	NA	NA	NA	NA	NA	NA	NA	NA	NA	NA	NA	1.22	NA	NA	NA	NA	NA	NA	NA	NA
B104.G00002219981	B104.G00002219981_2	TGGACGGCGGGCCCTACGGCGCTGGGCCCTGCCGCTGCCGCCGGCCGGCCGGACCACAGCTTCTCGTCGATGTCAGGGGGGGAGCCCGAGACCCACGCGGACGCCCACGACGAC	G00002219981	0	2095	2209	((2132, 'G', 'C'), (2141, 'T', 'G'), (2150, 'T', 'A'))	((2173, Seq('GTCGGAGTCCGAGTACGACTCGGACGAC'), Seq('G')), (2201, Seq('G'), Seq('GGGGAGCCCGAGACCCACGCGGACGCCC')))	TGGACGGCGGGCCCTACGGCGCTGGGCCCTGCCGCTGGCGCCGGCCTGCCGGACCTCAGCTTCTCGTCGATGTCAGGGTCGGAGTCCGAGTACGACTCGGACGACG---------------------------ACGACGAC |||||||||||||||||||||||||||||||||||||.||||||||.||||||||.||||||||||||||||||||||---------------------------|---------------------------|||||||| TGGACGGCGGGCCCTACGGCGCTGGGCCCTGCCGCTGCCGCCGGCCGGCCGGACCACAGCTTCTCGTCGATGTCAGGG---------------------------GGGGAGCCCG…	FALSE	TRUE	TRUE	-30:27D:GTCGGAGTCCGAGTACGACTCGGACGAC-G,-58:27I:G-GGGGAGCCCGAGACCCACGCGGACGCCC,11:S:G-C,2:S:T-G,-7:S:T-A	2145	TRUE	NA	NA	NA	NA	NA	NA	NA	NA	NA	NA	NA	NA	NA	NA	NA	NA	NA	NA	NA	NA	NA	NA	NA	NA	NA	1.22	NA	NA	NA	NA	NA	NA	NA	NA
B104.G00002219981	B104.G00002219981_2	TGGACGGCGGGCCCTACGGCGCTGGGCCCTGCCGCTGGCGCCGGCCTGCCGGACCTCAGCTTCTCGTCGATGTCAGGGTGGGTGTCCGATAACGACTCGGACGAGGACGACGAC	G00002219981	0	2095	2209	((2174, 'C', 'G'), (2177, 'A', 'T'), (2199, 'C', 'G'))	((2184, Seq('AG'), Seq('A')), (2186, Seq('T'), Seq('TA')))	TGGACGGCGGGCCCTACGGCGCTGGGCCCTGCCGCTGGCGCCGGCCTGCCGGACCTCAGCTTCTCGTCGATGTCAGGGTCGGAGTCCGAGT-ACGACTCGGACGACGACGACGAC |||||||||||||||||||||||||||||||||||||||||||||||||||||||||||||||||||||||||||||||.||.||||||-|-|||||||||||||.||||||||| TGGACGGCGGGCCCTACGGCGCTGGGCCCTGCCGCTGGCGCCGGCCTGCCGGACCTCAGCTTCTCGTCGATGTCAGGGTGGGTGTCCGA-TAACGACTCGGACGAGGACGACGAC	FALSE	FALSE	FALSE	-41:1D:AG-A,-43:1I:T-TA,-31:S:C-G,-34:S:A-T,-56:S:C-G	2145	FALSE	NA	NA	NA	NA	NA	NA	NA	NA	NA	NA	NA	NA	NA	NA	NA	NA	NA	NA	NA	NA	NA	NA	NA	NA	NA	1.22	NA	NA	NA	NA	NA	NA	NA	NA
B104.G00002219981	B104.G00002219981_2	TGGACGGCGGGCCCTACGGCGCTGGGCCCTGCCGCTGGCGCCGGCCGGCCGGACCTCAGCTTCTCGTCGATGTCAGGGTGGGAGCCCGTTACCCAGGGGCCCGCCCACGACGAC	G00002219981	0	2095	2209	((2141, 'T', 'G'),)	((2174, Seq('T'), Seq('TGGGAGCCCGTTACCCAGGGGCCCGCC')), (2175, Seq('CGGAGTCCGAGTACGACTCGGACGACG'), Seq('C')))	TGGACGGCGGGCCCTACGGCGCTGGGCCCTGCCGCTGGCGCCGGCCTGCCGGACCTCAGCTTCTCGTCGATGTCAGGGT--------------------------CGGAGTCCGAGTACGACTCGGACGACGACGACGAC ||||||||||||||||||||||||||||||||||||||||||||||.||||||||||||||||||||||||||||||||--------------------------|--------------------------|||||||| TGGACGGCGGGCCCTACGGCGCTGGGCCCTGCCGCTGGCGCCGGCCGGCCGGACCTCAGCTTCTCGTCGATGTCAGGGTGGGAGCCCGTTACCCAGGGGCCCGCCC-----------…	FALSE	TRUE	TRUE	-31:26I:T-TGGGAGCCCGTTACCCAGGGGCCCGCC,-32:26D:CGGAGTCCGAGTACGACTCGGACGACG-C,2:S:T-G	2145	TRUE	NA	NA	NA	NA	NA	NA	NA	NA	NA	NA	NA	NA	NA	NA	NA	NA	NA	NA	NA	NA	NA	NA	NA	NA	NA	1.22	NA	NA	NA	NA	NA	NA	NA	NA
B104.G00002219981	B104.G00002219981_2	TGGACGGCGGGCCCTACGGCGCTGGGCCCTGCCCCTGGCGCCGGCCTGCCGGACCTCAGCTTCTCGTCTTTGTCTGGGTGGGAGGCCGAGTACGACTCGGACCACGACGACGAC	G00002219981	0	2095	2209	((2128, 'G', 'C'), (2163, 'G', 'T'), (2164, 'A', 'T'), (2169, 'A', 'T'), (2174, 'C', 'G'), (2179, 'T', 'G'), (2197, 'G', 'C'))	()	TGGACGGCGGGCCCTACGGCGCTGGGCCCTGCCGCTGGCGCCGGCCTGCCGGACCTCAGCTTCTCGTCGATGTCAGGGTCGGAGTCCGAGTACGACTCGGACGACGACGACGAC |||||||||||||||||||||||||||||||||.||||||||||||||||||||||||||||||||||..||||.||||.||||.|||||||||||||||||.||||||||||| TGGACGGCGGGCCCTACGGCGCTGGGCCCTGCCCCTGGCGCCGGCCTGCCGGACCTCAGCTTCTCGTCTTTGTCTGGGTGGGAGGCCGAGTACGACTCGGACCACGACGACGAC	nan	FALSE	FALSE	15:S:G-C,-20:S:G-T,-21:S:A-T,-26:S:A-T,-31:S:C-G,-36:S:T-G,-54:S:G-C	2145	FALSE	NA	NA	NA	NA	NA	NA	NA	NA	NA	NA	NA	NA	NA	NA	NA	NA	NA	NA	NA	NA	NA	NA	NA	NA	NA	1.22	NA	NA	NA	NA	NA	NA	NA	NA
B104.G00002219981	B104.G00002219981_2	TGGACGGCGGGCCCTACGGCGCTGGGCCCTGCCGCTGGCGCCGGCCTGCCGGACCTCAGCTTCTCGTCGATGTCAGGGTCGGAGTCCGAGAACGCCGCGGACGACGACGACGAC	G00002219981	0	2095	2209	((2185, 'T', 'A'), (2189, 'A', 'C'), (2191, 'T', 'G'))	()	TGGACGGCGGGCCCTACGGCGCTGGGCCCTGCCGCTGGCGCCGGCCTGCCGGACCTCAGCTTCTCGTCGATGTCAGGGTCGGAGTCCGAGTACGACTCGGACGACGACGACGAC ||||||||||||||||||||||||||||||||||||||||||||||||||||||||||||||||||||||||||||||||||||||||||.|||.|.||||||||||||||||| TGGACGGCGGGCCCTACGGCGCTGGGCCCTGCCGCTGGCGCCGGCCTGCCGGACCTCAGCTTCTCGTCGATGTCAGGGTCGGAGTCCGAGAACGCCGCGGACGACGACGACGAC	nan	FALSE	FALSE	-42:S:T-A,-46:S:A-C,-48:S:T-G	2145	FALSE	NA	NA	NA	NA	NA	NA	NA	NA	NA	NA	NA	NA	NA	NA	NA	NA	NA	NA	NA	NA	NA	NA	NA	NA	NA	1.22	NA	NA	NA	NA	NA	NA	NA	NA
B104.G00002219981	B104.G00002219981_2	TGGACGGCGGGCCCTACGGCGCTGGGCCCTGCCGCTGGCGCCGGCCTGCCGGACCTCAGCTTCTCGTCGATGTCAGGGTGGGGGACCGCGTCCGCCGGGTACGCCGACGACGAC	G00002219981	0	2095	2209	((2198, 'A', 'C'),)	((2174, Seq('TCGGAGTCCGAGTACGACTC'), Seq('T')), (2195, Seq('G'), Seq('GGGGACCGCGTCCGCCGGGT')))	TGGACGGCGGGCCCTACGGCGCTGGGCCCTGCCGCTGGCGCCGGCCTGCCGGACCTCAGCTTCTCGTCGATGTCAGGGTCGGAGTCCGAGTACGACTCGG-------------------ACGACGACGACGAC |||||||||||||||||||||||||||||||||||||||||||||||||||||||||||||||||||||||||||||||-------------------||-------------------|||.|||||||||| TGGACGGCGGGCCCTACGGCGCTGGGCCCTGCCGCTGGCGCCGGCCTGCCGGACCTCAGCTTCTCGTCGATGTCAGGGT-------------------GGGGGACCGCGTCCGCCGGGTACGCCGACGACG…	FALSE	FALSE	FALSE	-31:19D:TCGGAGTCCGAGTACGACTC-T,-52:19I:G-GGGGACCGCGTCCGCCGGGT,-55:S:A-C	2145	FALSE	NA	NA	NA	NA	NA	NA	NA	NA	NA	NA	NA	NA	NA	NA	NA	NA	NA	NA	NA	NA	NA	NA	NA	NA	NA	1.22	NA	NA	NA	NA	NA	NA	NA	NA
B104.G00002219981	B104.G00002219981_2	TGGACGGCGGGCCCTACGGCGCTGGGCCCTGCCGCTGGCGCCGGCCAGCCGGACCTCAGCTTCTCGTCGATGTCAGGGGCGTAGCCCTAGAACCACCCGGACGACCACGACGAC	G00002219981	0	2095	2209	((2141, 'T', 'A'), (2200, 'G', 'C'))	((2173, Seq('GTCGGAGTCCGAGTACGACT'), Seq('G')), (2173, Seq('G'), Seq('GGCGTAGCCCTAGAACCACC')))	TGGACGGCGGGCCCTACGGCGCTGGGCCCTGCCGCTGGCGCCGGCCTGCCGGACCTCAGCTTCTCGTCGATGTCAGGG-------------------TCGGAGTCCGAGTACGACTCGGACGACGACGACGAC ||||||||||||||||||||||||||||||||||||||||||||||.|||||||||||||||||||||||||||||||--------------------------------------||||||||.|||||||| TGGACGGCGGGCCCTACGGCGCTGGGCCCTGCCGCTGGCGCCGGCCAGCCGGACCTCAGCTTCTCGTCGATGTCAGGGGCGTAGCCCTAGAACCACC-------------------CGGACGACCACGACG…	FALSE	TRUE	TRUE	-30:19D:GTCGGAGTCCGAGTACGACT-G,-30:19I:G-GGCGTAGCCCTAGAACCACC,2:S:T-A,-57:S:G-C	2145	TRUE	NA	NA	NA	NA	NA	NA	NA	NA	NA	NA	NA	NA	NA	NA	NA	NA	NA	NA	NA	NA	NA	NA	NA	NA	NA	1.22	NA	NA	NA	NA	NA	NA	NA	NA
B104.G00002219981	B104.G00002219981_2	TGGACGGCGGGCCCTACGGCGCTGGGCCCTGCCGCTGGCGCCGGCCTGCCGGACCTCAGCTTCTCGTCGATGTCAGGGTCGGAGTCCGAGACCGACGCGGACGCCCACGACGAC	G00002219981	0	2095	2209	()	((2184, Seq('AGTAC'), Seq('A')), (2191, Seq('CTCGGA'), Seq('C')), (2201, Seq('G'), Seq('GCGGACGCCC')))	TGGACGGCGGGCCCTACGGCGCTGGGCCCTGCCGCTGGCGCCGGCCTGCCGGACCTCAGCTTCTCGTCGATGTCAGGGTCGGAGTCCGAGTACGACTCGGACGACG---------ACGACGAC |||||||||||||||||||||||||||||||||||||||||||||||||||||||||||||||||||||||||||||||||||||||||----|||-----|||||---------|||||||| TGGACGGCGGGCCCTACGGCGCTGGGCCCTGCCGCTGGCGCCGGCCTGCCGGACCTCAGCTTCTCGTCGATGTCAGGGTCGGAGTCCGA----GAC-----CGACGCGGACGCCCACGACGAC	FALSE	nan	FALSE	-41:4D:AGTAC-A,-48:5D:CTCGGA-C,-58:9I:G-GCGGACGCCC	2145	FALSE	NA	NA	NA	NA	NA	NA	NA	NA	NA	NA	NA	NA	NA	NA	NA	NA	NA	NA	NA	NA	NA	NA	NA	NA	NA	1.22	NA	NA	NA	NA	NA	NA	NA	NA
B104.G00002219981	B104.G00002219981_2	TGGACGGCGGGCCCTACGGCGCTGGGCCCTGCCGCTGGCGCCGGCCTGCCGGACCTCAGCTTCTCGTCGATGACAGGGTCGGAGTCCGATTACGAGGCGGACGACGACGACGAC	G00002219981	0	2095	2209	((2167, 'T', 'A'), (2184, 'G', 'T'), (2190, 'C', 'G'), (2191, 'T', 'G'))	()	TGGACGGCGGGCCCTACGGCGCTGGGCCCTGCCGCTGGCGCCGGCCTGCCGGACCTCAGCTTCTCGTCGATGTCAGGGTCGGAGTCCGAGTACGACTCGGACGACGACGACGAC ||||||||||||||||||||||||||||||||||||||||||||||||||||||||||||||||||||||||.||||||||||||||||.|||||..||||||||||||||||| TGGACGGCGGGCCCTACGGCGCTGGGCCCTGCCGCTGGCGCCGGCCTGCCGGACCTCAGCTTCTCGTCGATGACAGGGTCGGAGTCCGATTACGAGGCGGACGACGACGACGAC	nan	FALSE	FALSE	-24:S:T-A,-41:S:G-T,-47:S:C-G,-48:S:T-G	2145	FALSE	NA	NA	NA	NA	NA	NA	NA	NA	NA	NA	NA	NA	NA	NA	NA	NA	NA	NA	NA	NA	NA	NA	NA	NA	NA	1.22	NA	NA	NA	NA	NA	NA	NA	NA
B104.G00002219981	B104.G00002219981_2	TGGACGGGGGGCCCTACGGCGCTGGGCCCTGCCGCTGGCGCCGGCCTGCCGGACCTCAGCTTCTCGTCGATGTCAGGGTCGGTGTCCGAGTACGACTCGGACGACGACGACGAC	G00002219981	0	2095	2209	((2102, 'C', 'G'), (2177, 'A', 'T'))	()	TGGACGGCGGGCCCTACGGCGCTGGGCCCTGCCGCTGGCGCCGGCCTGCCGGACCTCAGCTTCTCGTCGATGTCAGGGTCGGAGTCCGAGTACGACTCGGACGACGACGACGAC |||||||.||||||||||||||||||||||||||||||||||||||||||||||||||||||||||||||||||||||||||.||||||||||||||||||||||||||||||| TGGACGGGGGGCCCTACGGCGCTGGGCCCTGCCGCTGGCGCCGGCCTGCCGGACCTCAGCTTCTCGTCGATGTCAGGGTCGGTGTCCGAGTACGACTCGGACGACGACGACGAC	nan	FALSE	FALSE	41:S:C-G,-34:S:A-T	2145	FALSE	NA	NA	NA	NA	NA	NA	NA	NA	NA	NA	NA	NA	NA	NA	NA	NA	NA	NA	NA	NA	NA	NA	NA	NA	NA	1.22	NA	NA	NA	NA	NA	NA	NA	NA
B104.G00002219981	B104.G00002219981_2	TGGACGGCGGGCCCTACGGCGCTGGGCCGTGCCGCTGGCGCCGGCCTGCCGGACCTCAGCTTCTCGTCGATGTCAGGGGCGGAGTCCGAGTACGACTCGGACGACGACGACGAC	G00002219981	0	2095	2209	((2123, 'C', 'G'), (2173, 'T', 'G'))	()	TGGACGGCGGGCCCTACGGCGCTGGGCCCTGCCGCTGGCGCCGGCCTGCCGGACCTCAGCTTCTCGTCGATGTCAGGGTCGGAGTCCGAGTACGACTCGGACGACGACGACGAC ||||||||||||||||||||||||||||.|||||||||||||||||||||||||||||||||||||||||||||||||.||||||||||||||||||||||||||||||||||| TGGACGGCGGGCCCTACGGCGCTGGGCCGTGCCGCTGGCGCCGGCCTGCCGGACCTCAGCTTCTCGTCGATGTCAGGGGCGGAGTCCGAGTACGACTCGGACGACGACGACGAC	nan	FALSE	FALSE	20:S:C-G,-30:S:T-G	2145	FALSE	NA	NA	NA	NA	NA	NA	NA	NA	NA	NA	NA	NA	NA	NA	NA	NA	NA	NA	NA	NA	NA	NA	NA	NA	NA	1.22	NA	NA	NA	NA	NA	NA	NA	NA
B104.G00002219981	B104.G00002219981_2	TGGACGGCGGGCCCTACGGCGCTGGGCCCTGCCGCTGGCGCCGGCCTGCCGGACCTCAGCTTCTCGTCGATGTCAGGGTGGGAGTCCGAGTACGACTCGGACCACGACGACGAC	G00002219981	0	2095	2209	((2174, 'C', 'G'), (2197, 'G', 'C'))	()	TGGACGGCGGGCCCTACGGCGCTGGGCCCTGCCGCTGGCGCCGGCCTGCCGGACCTCAGCTTCTCGTCGATGTCAGGGTCGGAGTCCGAGTACGACTCGGACGACGACGACGAC |||||||||||||||||||||||||||||||||||||||||||||||||||||||||||||||||||||||||||||||.||||||||||||||||||||||.||||||||||| TGGACGGCGGGCCCTACGGCGCTGGGCCCTGCCGCTGGCGCCGGCCTGCCGGACCTCAGCTTCTCGTCGATGTCAGGGTGGGAGTCCGAGTACGACTCGGACCACGACGACGAC	nan	FALSE	FALSE	-31:S:C-G,-54:S:G-C	2145	FALSE	NA	NA	NA	NA	NA	NA	NA	NA	NA	NA	NA	NA	NA	NA	NA	NA	NA	NA	NA	NA	NA	NA	NA	NA	NA	1.22	NA	NA	NA	NA	NA	NA	NA	NA
B104.G00002219981	B104.G00002219981_2	TGGACGGCGGGCCCTACGGCGCTGGGCCCTGCCGCTGGCGCCGGCCTGCCGGACCTCAGCTTCTCGTCGATGTCAGGGTGGGAGACCGAGAACGACTCGGACGCCGACGACGAC	G00002219981	0	2095	2209	((2174, 'C', 'G'), (2179, 'T', 'A'), (2185, 'T', 'A'), (2198, 'A', 'C'))	()	TGGACGGCGGGCCCTACGGCGCTGGGCCCTGCCGCTGGCGCCGGCCTGCCGGACCTCAGCTTCTCGTCGATGTCAGGGTCGGAGTCCGAGTACGACTCGGACGACGACGACGAC |||||||||||||||||||||||||||||||||||||||||||||||||||||||||||||||||||||||||||||||.||||.|||||.||||||||||||.|||||||||| TGGACGGCGGGCCCTACGGCGCTGGGCCCTGCCGCTGGCGCCGGCCTGCCGGACCTCAGCTTCTCGTCGATGTCAGGGTGGGAGACCGAGAACGACTCGGACGCCGACGACGAC	nan	FALSE	FALSE	-31:S:C-G,-36:S:T-A,-42:S:T-A,-55:S:A-C	2145	FALSE	NA	NA	NA	NA	NA	NA	NA	NA	NA	NA	NA	NA	NA	NA	NA	NA	NA	NA	NA	NA	NA	NA	NA	NA	NA	1.22	NA	NA	NA	NA	NA	NA	NA	NA
B104.G00002219981	B104.G00002219981_2	TGGACGGCGGGCCCTACGGCGCTGGGCCCTGCCGCTGGCGCCGGCCTGCCGGACCTCAGCTTCTCGTCGATGTCAGGGTCGGAGTCCGAGTCCGACGCGGACGACCACGACGAC	G00002219981	0	2095	2209	((2186, 'A', 'C'), (2191, 'T', 'G'), (2200, 'G', 'C'))	()	TGGACGGCGGGCCCTACGGCGCTGGGCCCTGCCGCTGGCGCCGGCCTGCCGGACCTCAGCTTCTCGTCGATGTCAGGGTCGGAGTCCGAGTACGACTCGGACGACGACGACGAC |||||||||||||||||||||||||||||||||||||||||||||||||||||||||||||||||||||||||||||||||||||||||||.||||.||||||||.|||||||| TGGACGGCGGGCCCTACGGCGCTGGGCCCTGCCGCTGGCGCCGGCCTGCCGGACCTCAGCTTCTCGTCGATGTCAGGGTCGGAGTCCGAGTCCGACGCGGACGACCACGACGAC	nan	FALSE	FALSE	-43:S:A-C,-48:S:T-G,-57:S:G-C	2145	FALSE	NA	NA	NA	NA	NA	NA	NA	NA	NA	NA	NA	NA	NA	NA	NA	NA	NA	NA	NA	NA	NA	NA	NA	NA	NA	1.22	NA	NA	NA	NA	NA	NA	NA	NA
B104.G00002219981	B104.G00002219981_2	TGGACGGCGGGCCCTACGGCGCTGGGCCCTGCCGCTGGCGCCGGCCTGCCGGACCTCAGCTTCTCGGCGATGACAGGGTCGGAGTCCGAGAACCACTCGGACGACGACGACGAC	G00002219981	0	2095	2209	((2161, 'T', 'G'), (2167, 'T', 'A'), (2185, 'T', 'A'), (2188, 'G', 'C'))	()	TGGACGGCGGGCCCTACGGCGCTGGGCCCTGCCGCTGGCGCCGGCCTGCCGGACCTCAGCTTCTCGTCGATGTCAGGGTCGGAGTCCGAGTACGACTCGGACGACGACGACGAC ||||||||||||||||||||||||||||||||||||||||||||||||||||||||||||||||||.|||||.|||||||||||||||||.||.|||||||||||||||||||| TGGACGGCGGGCCCTACGGCGCTGGGCCCTGCCGCTGGCGCCGGCCTGCCGGACCTCAGCTTCTCGGCGATGACAGGGTCGGAGTCCGAGAACCACTCGGACGACGACGACGAC	nan	FALSE	FALSE	-18:S:T-G,-24:S:T-A,-42:S:T-A,-45:S:G-C	2145	FALSE	NA	NA	NA	NA	NA	NA	NA	NA	NA	NA	NA	NA	NA	NA	NA	NA	NA	NA	NA	NA	NA	NA	NA	NA	NA	1.22	NA	NA	NA	NA	NA	NA	NA	NA
B104.G00002219981	B104.G00002219981_2	TGGACGGCGGGCCCTACGGCGCTGGGCCCTGCCGCTGGCGCCGGCCTGCCGGACCTCAGCTTCTCGTCGATGTCTGGGTGGGAGTCCGAGAACGACACGGACGACGACGACGAC	G00002219981	0	2095	2209	((2169, 'A', 'T'), (2174, 'C', 'G'), (2185, 'T', 'A'), (2191, 'T', 'A'))	()	TGGACGGCGGGCCCTACGGCGCTGGGCCCTGCCGCTGGCGCCGGCCTGCCGGACCTCAGCTTCTCGTCGATGTCAGGGTCGGAGTCCGAGTACGACTCGGACGACGACGACGAC ||||||||||||||||||||||||||||||||||||||||||||||||||||||||||||||||||||||||||.||||.||||||||||.|||||.||||||||||||||||| TGGACGGCGGGCCCTACGGCGCTGGGCCCTGCCGCTGGCGCCGGCCTGCCGGACCTCAGCTTCTCGTCGATGTCTGGGTGGGAGTCCGAGAACGACACGGACGACGACGACGAC	nan	FALSE	FALSE	-26:S:A-T,-31:S:C-G,-42:S:T-A,-48:S:T-A	2145	FALSE	NA	NA	NA	NA	NA	NA	NA	NA	NA	NA	NA	NA	NA	NA	NA	NA	NA	NA	NA	NA	NA	NA	NA	NA	NA	1.22	NA	NA	NA	NA	NA	NA	NA	NA
B104.G00002219981	B104.G00002219981_2	TGGACGGCGGGCCCTACGGCGCTGGGCCCTGCCGCTGGCGCCGGCCTGCCGGACCTCAGCTTCTCGTCGATGTCAGGGTCGGAGCCCGTGAACGACGGGGACGACGACGACGAC	G00002219981	0	2095	2209	()	((2179, Seq('GTCCGAGTACGACT'), Seq('G')), (2193, Seq('C'), Seq('CCCGTGAACGACGG')))	TGGACGGCGGGCCCTACGGCGCTGGGCCCTGCCGCTGGCGCCGGCCTGCCGGACCTCAGCTTCTCGTCGATGTCAGGGTCGGAGTCCGAGTACGACTC-------------GGACGACGACGACGAC ||||||||||||||||||||||||||||||||||||||||||||||||||||||||||||||||||||||||||||||||||||-------------|-------------|||||||||||||||| TGGACGGCGGGCCCTACGGCGCTGGGCCCTGCCGCTGGCGCCGGCCTGCCGGACCTCAGCTTCTCGTCGATGTCAGGGTCGGAG-------------CCCGTGAACGACGGGGACGACGACGACGAC	FALSE	nan	FALSE	-36:13D:GTCCGAGTACGACT-G,-50:13I:C-CCCGTGAACGACGG	2145	FALSE	NA	NA	NA	NA	NA	NA	NA	NA	NA	NA	NA	NA	NA	NA	NA	NA	NA	NA	NA	NA	NA	NA	NA	NA	NA	1.22	NA	NA	NA	NA	NA	NA	NA	NA
B104.G00002219981	B104.G00002219981_2	TGGACGGCGGGCCATACGGCGCAGGGCCCTGCCGCTGGCGCCGGCCTGCCGGACCTCAGCTTCTCGTCGATGTCAGGGTCGGAGTCCGAGTCGGAATGGGCCCCCCACGACGAC	G00002219981	0	2095	2209	((2108, 'C', 'A'), (2117, 'T', 'A'))	((2186, Seq('TACGACTCGGACGA'), Seq('T')), (2201, Seq('G'), Seq('GGAATGGGCCCCCC')))	TGGACGGCGGGCCCTACGGCGCTGGGCCCTGCCGCTGGCGCCGGCCTGCCGGACCTCAGCTTCTCGTCGATGTCAGGGTCGGAGTCCGAGTACGACTCGGACGACG-------------ACGACGAC |||||||||||||.||||||||.||||||||||||||||||||||||||||||||||||||||||||||||||||||||||||||||||||-------------||-------------|||||||| TGGACGGCGGGCCATACGGCGCAGGGCCCTGCCGCTGGCGCCGGCCTGCCGGACCTCAGCTTCTCGTCGATGTCAGGGTCGGAGTCCGAGT-------------CGGAATGGGCCCCCCACGACGAC	FALSE	FALSE	FALSE	-43:13D:TACGACTCGGACGA-T,-58:13I:G-GGAATGGGCCCCCC,35:S:C-A,26:S:T-A	2145	FALSE	NA	NA	NA	NA	NA	NA	NA	NA	NA	NA	NA	NA	NA	NA	NA	NA	NA	NA	NA	NA	NA	NA	NA	NA	NA	1.22	NA	NA	NA	NA	NA	NA	NA	NA
B104.G00002219981	B104.G00002219981_2	TGGACGGCGGGCCCTACGGCGCTGGGCCCTGCCGCTGGCGCCGGCCTGCCGGACCTCAGCTTCTCGTCGATGTCAGGGTCGGAGTCCGAGTACGCCGGGGACGCCGACGACGAC	G00002219981	0	2095	2209	((2198, 'A', 'C'),)	((2189, Seq('GACT'), Seq('G')), (2193, Seq('C'), Seq('CCGG')))	TGGACGGCGGGCCCTACGGCGCTGGGCCCTGCCGCTGGCGCCGGCCTGCCGGACCTCAGCTTCTCGTCGATGTCAGGGTCGGAGTCCGAGTACGACTC---GGACGACGACGACGAC ||||||||||||||||||||||||||||||||||||||||||||||||||||||||||||||||||||||||||||||||||||||||||||||---|---|||||.|||||||||| TGGACGGCGGGCCCTACGGCGCTGGGCCCTGCCGCTGGCGCCGGCCTGCCGGACCTCAGCTTCTCGTCGATGTCAGGGTCGGAGTCCGAGTACG---CCGGGGACGCCGACGACGAC	FALSE	FALSE	FALSE	-46:3D:GACT-G,-50:3I:C-CCGG,-55:S:A-C	2145	FALSE	NA	NA	NA	NA	NA	NA	NA	NA	NA	NA	NA	NA	NA	NA	NA	NA	NA	NA	NA	NA	NA	NA	NA	NA	NA	1.22	NA	NA	NA	NA	NA	NA	NA	NA
B104.G00002219981	B104.G00002219981_2	TGGACGGCGGGCCCTACGGCGCTGGGCCCTGCCGGTGGCGCCGGCCTGCCGGACCTCAGCTTCTCGTCGTTGTCAGGGTCGGAGGCCGACAACGACGCGGACCACGACGACGAC	G00002219981	0	2095	2209	((2129, 'C', 'G'), (2164, 'A', 'T'), (2179, 'T', 'G'), (2184, 'G', 'C'), (2185, 'T', 'A'), (2191, 'T', 'G'), (2197, 'G', 'C'))	()	TGGACGGCGGGCCCTACGGCGCTGGGCCCTGCCGCTGGCGCCGGCCTGCCGGACCTCAGCTTCTCGTCGATGTCAGGGTCGGAGTCCGAGTACGACTCGGACGACGACGACGAC ||||||||||||||||||||||||||||||||||.||||||||||||||||||||||||||||||||||.||||||||||||||.||||..|||||.|||||.||||||||||| TGGACGGCGGGCCCTACGGCGCTGGGCCCTGCCGGTGGCGCCGGCCTGCCGGACCTCAGCTTCTCGTCGTTGTCAGGGTCGGAGGCCGACAACGACGCGGACCACGACGACGAC	nan	FALSE	FALSE	14:S:C-G,-21:S:A-T,-36:S:T-G,-41:S:G-C,-42:S:T-A,-48:S:T-G,-54:S:G-C	2145	FALSE	NA	NA	NA	NA	NA	NA	NA	NA	NA	NA	NA	NA	NA	NA	NA	NA	NA	NA	NA	NA	NA	NA	NA	NA	NA	1.22	NA	NA	NA	NA	NA	NA	NA	NA
B104.G00003024345	B104.G00003024345_2	TTATTTATTCTTCTGGCCTTAATTGCAGACCATCAGTTACATGGCAGAACGTGTCGTGGGTACGGGCTCATTTGGGATCGTCTTCCAGGTATGGT	G00003024345	ref	6697	6792	nan	nan	nan	nan	nan	nan	ref	6732	nan	100	100	100	100	100	100	100	100	100	100	100	100	100	100	100	100	100	100	81.1	57.03	73.25	100	100	100	100	100	100	100	100	100	100	100	100	100
B104.G00003024345	B104.G00003024345_2	TTATTTATTCTTCTGGCCTTAATTGCAGACCATCATGGCAGAACGTGTCGTGGGTACGGGCTCATTTGGGATCGTCTTCCAGGTATGGT	G00003024345	6	6697	6792	()	((6730, Seq('TCAGTTA'), Seq('T')),)	TTATTTATTCTTCTGGCCTTAATTGCAGACCATCAGTTACATGGCAGAACGTGTCGTGGGTACGGGCTCATTTGGGATCGTCTTCCAGGTATGGT |||||||||||||||||||||||||||||||||------|||||||||||||||||||||||||||||||||||||||||||||||||||||||| TTATTTATTCTTCTGGCCTTAATTGCAGACCAT------CATGGCAGAACGTGTCGTGGGTACGGGCTCATTTGGGATCGTCTTCCAGGTATGGT	TRUE	nan	TRUE	0:6D:TCAGTTA-T	6732	TRUE	NA	NA	NA	NA	NA	NA	NA	NA	NA	NA	NA	NA	NA	NA	NA	NA	NA	NA	3.96	8.43	5.32	NA	NA	NA	NA	NA	NA	NA	NA	NA	NA	NA	NA	NA
B104.G00003024345	B104.G00003024345_2	TTATTTATTCTTCTGGCCTTAATTGCAGACCATCACATGGCAGAACGTGTCGTGGGTACGGGCTCATTTGGGATCGTCTTCCAGGTATGGT	G00003024345	4	6697	6792	()	((6731, Seq('CAGTT'), Seq('C')),)	TTATTTATTCTTCTGGCCTTAATTGCAGACCATCAGTTACATGGCAGAACGTGTCGTGGGTACGGGCTCATTTGGGATCGTCTTCCAGGTATGGT ||||||||||||||||||||||||||||||||||----||||||||||||||||||||||||||||||||||||||||||||||||||||||||| TTATTTATTCTTCTGGCCTTAATTGCAGACCATC----ACATGGCAGAACGTGTCGTGGGTACGGGCTCATTTGGGATCGTCTTCCAGGTATGGT	TRUE	nan	TRUE	-1:4D:CAGTT-C	6732	TRUE	NA	NA	NA	NA	NA	NA	NA	NA	NA	NA	NA	NA	NA	NA	NA	NA	NA	NA	3.77	8.42	4.97	NA	NA	NA	NA	NA	NA	NA	NA	NA	NA	NA	NA	NA
B104.G00003024345	B104.G00003024345_2	TTATTTATTCTTCTGGCCTTAATTGCAGACCATCAGTACATGGCAGAACGTGTCGTGGGTACGGGCTCATTTGGGATCGTCTTCCAGGTATGGT	G00003024345	1	6697	6792	()	((6733, Seq('GT'), Seq('G')),)	TTATTTATTCTTCTGGCCTTAATTGCAGACCATCAGTTACATGGCAGAACGTGTCGTGGGTACGGGCTCATTTGGGATCGTCTTCCAGGTATGGT ||||||||||||||||||||||||||||||||||||-|||||||||||||||||||||||||||||||||||||||||||||||||||||||||| TTATTTATTCTTCTGGCCTTAATTGCAGACCATCAG-TACATGGCAGAACGTGTCGTGGGTACGGGCTCATTTGGGATCGTCTTCCAGGTATGGT	TRUE	nan	TRUE	-3:1D:GT-G	6732	TRUE	NA	NA	NA	NA	NA	NA	NA	NA	NA	NA	NA	NA	NA	NA	NA	NA	NA	NA	3.47	6.2	4.53	NA	NA	NA	NA	NA	NA	NA	NA	NA	NA	NA	NA	NA
B104.G00003024345	B104.G00003024345_2	TTATTTATTCTTCTGGCCTTAATTGCAGACCATCATTACATGGCAGAACGTGTCGTGGGTACGGGCTCATTTGGGATCGTCTTCCAGGTATGGT	G00003024345	1	6697	6792	()	((6732, Seq('AG'), Seq('A')),)	TTATTTATTCTTCTGGCCTTAATTGCAGACCATCAGTTACATGGCAGAACGTGTCGTGGGTACGGGCTCATTTGGGATCGTCTTCCAGGTATGGT |||||||||||||||||||||||||||||||||||-||||||||||||||||||||||||||||||||||||||||||||||||||||||||||| TTATTTATTCTTCTGGCCTTAATTGCAGACCATCA-TTACATGGCAGAACGTGTCGTGGGTACGGGCTCATTTGGGATCGTCTTCCAGGTATGGT	TRUE	nan	TRUE	-2:1D:AG-A	6732	TRUE	NA	NA	NA	NA	NA	NA	NA	NA	NA	NA	NA	NA	NA	NA	NA	NA	NA	NA	2.43	4.97	3.06	NA	NA	NA	NA	NA	NA	NA	NA	NA	NA	NA	NA	NA
B104.G00003024345	B104.G00003024345_2	TTATTTATTCTTCTGGCCTTAATTGCAGACCATCATACATGGCAGAACGTGTCGTGGGTACGGGCTCATTTGGGATCGTCTTCCAGGTATGGT	G00003024345	2	6697	6792	()	((6732, Seq('AGT'), Seq('A')),)	TTATTTATTCTTCTGGCCTTAATTGCAGACCATCAGTTACATGGCAGAACGTGTCGTGGGTACGGGCTCATTTGGGATCGTCTTCCAGGTATGGT |||||||||||||||||||||||||||||||||||--|||||||||||||||||||||||||||||||||||||||||||||||||||||||||| TTATTTATTCTTCTGGCCTTAATTGCAGACCATCA--TACATGGCAGAACGTGTCGTGGGTACGGGCTCATTTGGGATCGTCTTCCAGGTATGGT	TRUE	nan	TRUE	-2:2D:AGT-A	6732	TRUE	NA	NA	NA	NA	NA	NA	NA	NA	NA	NA	NA	NA	NA	NA	NA	NA	NA	NA	NA	2.68	1.43	NA	NA	NA	NA	NA	NA	NA	NA	NA	NA	NA	NA	NA
B104.G00003024345	B104.G00003024345_2	TTATTTATTCTTCTGGCCTTAATTGCAGACCATCAATGGCAGAACGTGTCGTGGGTACGGGCTCATTTGGGATCGTCTTCCAGGTATGGT	G00003024345	5	6697	6792	()	((6732, Seq('AGTTAC'), Seq('A')),)	TTATTTATTCTTCTGGCCTTAATTGCAGACCATCAGTTACATGGCAGAACGTGTCGTGGGTACGGGCTCATTTGGGATCGTCTTCCAGGTATGGT |||||||||||||||||||||||||||||||||||-----||||||||||||||||||||||||||||||||||||||||||||||||||||||| TTATTTATTCTTCTGGCCTTAATTGCAGACCATCA-----ATGGCAGAACGTGTCGTGGGTACGGGCTCATTTGGGATCGTCTTCCAGGTATGGT	TRUE	nan	TRUE	-2:5D:AGTTAC-A	6732	TRUE	NA	NA	NA	NA	NA	NA	NA	NA	NA	NA	NA	NA	NA	NA	NA	NA	NA	NA	NA	1.54	NA	NA	NA	NA	NA	NA	NA	NA	NA	NA	NA	NA	NA	NA
B104.G00003024345	B104.G00003024345_2	TTATTTATTCTTCTGGCCTTAATTGCAGACCATCAGCATGGCAGAACGTGTCGTGGGTACGGGCTCATTTGGGATCGTCTTCCAGGTATGGT	G00003024345	3	6697	6792	()	((6733, Seq('GTTA'), Seq('G')),)	TTATTTATTCTTCTGGCCTTAATTGCAGACCATCAGTTACATGGCAGAACGTGTCGTGGGTACGGGCTCATTTGGGATCGTCTTCCAGGTATGGT ||||||||||||||||||||||||||||||||||||---|||||||||||||||||||||||||||||||||||||||||||||||||||||||| TTATTTATTCTTCTGGCCTTAATTGCAGACCATCAG---CATGGCAGAACGTGTCGTGGGTACGGGCTCATTTGGGATCGTCTTCCAGGTATGGT	TRUE	nan	TRUE	-3:3D:GTTA-G	6732	TRUE	NA	NA	NA	NA	NA	NA	NA	NA	NA	NA	NA	NA	NA	NA	NA	NA	NA	NA	1.22	2.6	1.32	NA	NA	NA	NA	NA	NA	NA	NA	NA	NA	NA	NA	NA
B104.G00003024345	B104.G00003024345_2	TTATTTATTCTTCTGGCCTTAATTGCAGACCATCAGGTTACATGGCAGAACGTGTCGTGGGTACGGGCTCATTTGGGATCGTCTTCCAGGTATGGT	G00003024345	-1	6697	6792	()	((6732, Seq('A'), Seq('AG')),)	TTATTTATTCTTCTGGCCTTAATTGCAGACCATCA-GTTACATGGCAGAACGTGTCGTGGGTACGGGCTCATTTGGGATCGTCTTCCAGGTATGGT |||||||||||||||||||||||||||||||||||-|||||||||||||||||||||||||||||||||||||||||||||||||||||||||||| TTATTTATTCTTCTGGCCTTAATTGCAGACCATCAGGTTACATGGCAGAACGTGTCGTGGGTACGGGCTCATTTGGGATCGTCTTCCAGGTATGGT	TRUE	nan	TRUE	-2:1I:A-AG	6732	TRUE	NA	NA	NA	NA	NA	NA	NA	NA	NA	NA	NA	NA	NA	NA	NA	NA	NA	NA	1.34	1.43	1.76	NA	NA	NA	NA	NA	NA	NA	NA	NA	NA	NA	NA	NA
B104.G00003024345	B104.G00003024345_2	TTATTTATTCTTCTGGCCTTAATTGCAGACCATCAACATGGCAGAACGTGTCGTGGGTACGGGCTCATTTGGGATCGTCTTCCAGGTATGGT	G00003024345	3	6697	6792	()	((6732, Seq('AGTT'), Seq('A')),)	TTATTTATTCTTCTGGCCTTAATTGCAGACCATCAGTTACATGGCAGAACGTGTCGTGGGTACGGGCTCATTTGGGATCGTCTTCCAGGTATGGT |||||||||||||||||||||||||||||||||||---||||||||||||||||||||||||||||||||||||||||||||||||||||||||| TTATTTATTCTTCTGGCCTTAATTGCAGACCATCA---ACATGGCAGAACGTGTCGTGGGTACGGGCTCATTTGGGATCGTCTTCCAGGTATGGT	TRUE	nan	TRUE	-2:3D:AGTT-A	6732	TRUE	NA	NA	NA	NA	NA	NA	NA	NA	NA	NA	NA	NA	NA	NA	NA	NA	NA	NA	NA	3.57	1.82	NA	NA	NA	NA	NA	NA	NA	NA	NA	NA	NA	NA	NA
B104.G00003024345	B104.G00003024345_2	TTATTTATTCTTCTGGCCTTAATTGCAGACCATCAGACATGGCAGAACGTGTCGTGGGTACGGGCTCATTTGGGATCGTCTTCCAGGTATGGT	G00003024345	2	6697	6792	()	((6733, Seq('GTT'), Seq('G')),)	TTATTTATTCTTCTGGCCTTAATTGCAGACCATCAGTTACATGGCAGAACGTGTCGTGGGTACGGGCTCATTTGGGATCGTCTTCCAGGTATGGT ||||||||||||||||||||||||||||||||||||--||||||||||||||||||||||||||||||||||||||||||||||||||||||||| TTATTTATTCTTCTGGCCTTAATTGCAGACCATCAG--ACATGGCAGAACGTGTCGTGGGTACGGGCTCATTTGGGATCGTCTTCCAGGTATGGT	TRUE	nan	TRUE	-3:2D:GTT-G	6732	TRUE	NA	NA	NA	NA	NA	NA	NA	NA	NA	NA	NA	NA	NA	NA	NA	NA	NA	NA	1.34	1.84	1.32	NA	NA	NA	NA	NA	NA	NA	NA	NA	NA	NA	NA	NA
B104.G00003024345	B104.G00003024345_2	TTATTTATTCTTCTGGCCTTAATTGCAGACCATCAGATGGCAGAACGTGTCGTGGGTACGGGCTCATTTGGGATCGTCTTCCAGGTATGGT	G00003024345	4	6697	6792	()	((6733, Seq('GTTAC'), Seq('G')),)	TTATTTATTCTTCTGGCCTTAATTGCAGACCATCAGTTACATGGCAGAACGTGTCGTGGGTACGGGCTCATTTGGGATCGTCTTCCAGGTATGGT ||||||||||||||||||||||||||||||||||||----||||||||||||||||||||||||||||||||||||||||||||||||||||||| TTATTTATTCTTCTGGCCTTAATTGCAGACCATCAG----ATGGCAGAACGTGTCGTGGGTACGGGCTCATTTGGGATCGTCTTCCAGGTATGGT	TRUE	nan	TRUE	-3:4D:GTTAC-G	6732	TRUE	NA	NA	NA	NA	NA	NA	NA	NA	NA	NA	NA	NA	NA	NA	NA	NA	NA	NA	1.4	1.29	1.19	NA	NA	NA	NA	NA	NA	NA	NA	NA	NA	NA	NA	NA
B104.G00003025658	B104.G00003025658_1	AGCCAGGCATCTCGATCGATATATGATGAGTAATCAGCCACCAGCCGTACTTGAGATCTTTCGATCGATCAGTCAACAACAAACCGCATCCGTCAAACACGATGGAG	G00003025658	ref	3365	3472	nan	nan	nan	nan	nan	nan	ref	3408	nan	100	100	100	100	100	100	100	100	100	100	100	100	100	100	98.8	100	100	100	80.5	64.56	78.5	100	100	100	100	100	100	100	100	100	100	100	100	100
B104.G00003025658	B104.G00003025658_1	AGCCAGGCATCTCGATCGATATATGATGACTAATCAGCCACCAGCCGTACTTGAGATCTTTCGATCGATCAGTCAACAACAAACCGCATCCGTCAAACACGATGGAG	G00003025658	0	3365	3472	((3394, 'G', 'C'),)	()	AGCCAGGCATCTCGATCGATATATGATGAGTAATCAGCCACCAGCCGTACTTGAGATCTTTCGATCGATCAGTCAACAACAAACCGCATCCGTCAAACACGATGGAG |||||||||||||||||||||||||||||.||||||||||||||||||||||||||||||||||||||||||||||||||||||||||||||||||||||||||||| AGCCAGGCATCTCGATCGATATATGATGACTAATCAGCCACCAGCCGTACTTGAGATCTTTCGATCGATCAGTCAACAACAAACCGCATCCGTCAAACACGATGGAG	nan	FALSE	FALSE	12:S:G-C	3408	FALSE	NA	NA	NA	NA	NA	NA	NA	NA	NA	NA	NA	NA	NA	NA	1.15	NA	NA	NA	1.18	NA	NA	NA	NA	NA	NA	NA	NA	NA	NA	NA	NA	NA	NA	NA
B104.G00003025658	B104.G00003025658_1	AGCCAGGCATCTCGATCGATATATGATGAGTAATCAGCCACCAAGCCGTACTTGAGATCTTTCGATCGATCAGTCAACAACAAACCGCATCCGTCAAACACGATGGAG	G00003025658	-1	3365	3472	()	((3407, Seq('C'), Seq('CA')),)	AGCCAGGCATCTCGATCGATATATGATGAGTAATCAGCCACC-AGCCGTACTTGAGATCTTTCGATCGATCAGTCAACAACAAACCGCATCCGTCAAACACGATGGAG ||||||||||||||||||||||||||||||||||||||||||-||||||||||||||||||||||||||||||||||||||||||||||||||||||||||||||||| AGCCAGGCATCTCGATCGATATATGATGAGTAATCAGCCACCAAGCCGTACTTGAGATCTTTCGATCGATCAGTCAACAACAAACCGCATCCGTCAAACACGATGGAG	TRUE	nan	TRUE	-1:1I:C-CA	3408	TRUE	NA	NA	NA	NA	NA	NA	NA	NA	NA	NA	NA	NA	NA	NA	NA	NA	NA	NA	2.36	4.56	1.98	NA	NA	NA	NA	NA	NA	NA	NA	NA	NA	NA	NA	NA
B104.G00003025658	B104.G00003025658_1	AGCCAGGCATCTCGATCGATATATGATGAGTAATCAGCCACCAGTACTTGAGATCTTTCGATCGATCAGTCAACAACAAACCGCATCCGTCAAACACGATGGAG	G00003025658	3	3365	3472	()	((3408, Seq('AGCC'), Seq('A')),)	AGCCAGGCATCTCGATCGATATATGATGAGTAATCAGCCACCAGCCGTACTTGAGATCTTTCGATCGATCAGTCAACAACAAACCGCATCCGTCAAACACGATGGAG |||||||||||||||||||||||||||||||||||||||||||---||||||||||||||||||||||||||||||||||||||||||||||||||||||||||||| AGCCAGGCATCTCGATCGATATATGATGAGTAATCAGCCACCA---GTACTTGAGATCTTTCGATCGATCAGTCAACAACAAACCGCATCCGTCAAACACGATGGAG	TRUE	nan	TRUE	-2:3D:AGCC-A	3408	TRUE	NA	NA	NA	NA	NA	NA	NA	NA	NA	NA	NA	NA	NA	NA	NA	NA	NA	NA	4.13	6.84	3.84	NA	NA	NA	NA	NA	NA	NA	NA	NA	NA	NA	NA	NA
B104.G00003025658	B104.G00003025658_1	AGCCAGGCATCTCGATCGATATATGATGAGTAATCAGCCACCAACTTGAGATCTTTCGATCGATCAGTCAACAACAAACCGCATCCGTCAAACACGATGGAG	G00003025658	5	3365	3472	()	((3408, Seq('AGCCGT'), Seq('A')),)	AGCCAGGCATCTCGATCGATATATGATGAGTAATCAGCCACCAGCCGTACTTGAGATCTTTCGATCGATCAGTCAACAACAAACCGCATCCGTCAAACACGATGGAG |||||||||||||||||||||||||||||||||||||||||||-----||||||||||||||||||||||||||||||||||||||||||||||||||||||||||| AGCCAGGCATCTCGATCGATATATGATGAGTAATCAGCCACCA-----ACTTGAGATCTTTCGATCGATCAGTCAACAACAAACCGCATCCGTCAAACACGATGGAG	TRUE	nan	TRUE	-2:5D:AGCCGT-A	3408	TRUE	NA	NA	NA	NA	NA	NA	NA	NA	NA	NA	NA	NA	NA	NA	NA	NA	NA	NA	2.06	2.54	1.98	NA	NA	NA	NA	NA	NA	NA	NA	NA	NA	NA	NA	NA
B104.G00003025658	B104.G00003025658_1	AGCCAGGCATCTCGATCGATATATGATGAGTAATCAGCCACCATACTTGAGATCTTTCGATCGATCAGTCAACAACAAACCGCATCCGTCAAACACGATGGAG	G00003025658	4	3365	3472	()	((3408, Seq('AGCCG'), Seq('A')),)	AGCCAGGCATCTCGATCGATATATGATGAGTAATCAGCCACCAGCCGTACTTGAGATCTTTCGATCGATCAGTCAACAACAAACCGCATCCGTCAAACACGATGGAG |||||||||||||||||||||||||||||||||||||||||||----|||||||||||||||||||||||||||||||||||||||||||||||||||||||||||| AGCCAGGCATCTCGATCGATATATGATGAGTAATCAGCCACCA----TACTTGAGATCTTTCGATCGATCAGTCAACAACAAACCGCATCCGTCAAACACGATGGAG	TRUE	nan	TRUE	-2:4D:AGCCG-A	3408	TRUE	NA	NA	NA	NA	NA	NA	NA	NA	NA	NA	NA	NA	NA	NA	NA	NA	NA	NA	2.36	5.08	2.15	NA	NA	NA	NA	NA	NA	NA	NA	NA	NA	NA	NA	NA
B104.G00003025658	B104.G00003025658_1	AGCCAGGCATCTCGATCGATATATGATGAGTAATCAGCCACCAGGCCGTACTTGAGATCTTTCGATCGATCAGTCAACAACAAACCGCATCCGTCAAACACGATGGAG	G00003025658	-1	3365	3472	()	((3408, Seq('A'), Seq('AG')),)	AGCCAGGCATCTCGATCGATATATGATGAGTAATCAGCCACCA-GCCGTACTTGAGATCTTTCGATCGATCAGTCAACAACAAACCGCATCCGTCAAACACGATGGAG |||||||||||||||||||||||||||||||||||||||||||-|||||||||||||||||||||||||||||||||||||||||||||||||||||||||||||||| AGCCAGGCATCTCGATCGATATATGATGAGTAATCAGCCACCAGGCCGTACTTGAGATCTTTCGATCGATCAGTCAACAACAAACCGCATCCGTCAAACACGATGGAG	TRUE	nan	TRUE	-2:1I:A-AG	3408	TRUE	NA	NA	NA	NA	NA	NA	NA	NA	NA	NA	NA	NA	NA	NA	NA	NA	NA	NA	2.36	4.3	2.85	NA	NA	NA	NA	NA	NA	NA	NA	NA	NA	NA	NA	NA
B104.G00003025658	B104.G00003025658_1	AGCCAGGCATCTCGATCGATATATGATGAGTAATCAGCCACCGTACTTGAGATCTTTCGATCGATCAGTCAACAACAAACCGCATCCGTCAAACACGATGGAG	G00003025658	4	3365	3472	()	((3405, Seq('ACCAG'), Seq('A')),)	AGCCAGGCATCTCGATCGATATATGATGAGTAATCAGCCACCAGCCGTACTTGAGATCTTTCGATCGATCAGTCAACAACAAACCGCATCCGTCAAACACGATGGAG ||||||||||||||||||||||||||||||||||||||||----||||||||||||||||||||||||||||||||||||||||||||||||||||||||||||||| AGCCAGGCATCTCGATCGATATATGATGAGTAATCAGCCA----CCGTACTTGAGATCTTTCGATCGATCAGTCAACAACAAACCGCATCCGTCAAACACGATGGAG	TRUE	nan	TRUE	1:4D:ACCAG-A	3408	TRUE	NA	NA	NA	NA	NA	NA	NA	NA	NA	NA	NA	NA	NA	NA	NA	NA	NA	NA	NA	1.23	NA	NA	NA	NA	NA	NA	NA	NA	NA	NA	NA	NA	NA	NA
B104.G00003025658	B104.G00003025658_1	AGCCAGGCATCTCGATCGATATATGATGAGTAATCAGCCACCACGTACTTGAGATCTTTCGATCGATCAGTCAACAACAAACCGCATCCGTCAAACACGATGGAG	G00003025658	2	3365	3472	()	((3408, Seq('AGC'), Seq('A')),)	AGCCAGGCATCTCGATCGATATATGATGAGTAATCAGCCACCAGCCGTACTTGAGATCTTTCGATCGATCAGTCAACAACAAACCGCATCCGTCAAACACGATGGAG |||||||||||||||||||||||||||||||||||||||||||--|||||||||||||||||||||||||||||||||||||||||||||||||||||||||||||| AGCCAGGCATCTCGATCGATATATGATGAGTAATCAGCCACCA--CGTACTTGAGATCTTTCGATCGATCAGTCAACAACAAACCGCATCCGTCAAACACGATGGAG	TRUE	nan	TRUE	-2:2D:AGC-A	3408	TRUE	NA	NA	NA	NA	NA	NA	NA	NA	NA	NA	NA	NA	NA	NA	NA	NA	NA	NA	NA	2.02	NA	NA	NA	NA	NA	NA	NA	NA	NA	NA	NA	NA	NA	NA
B104.G00003025658	B104.G00003025658_1	AGCCAGGCATCTCGATCGATATATGATGAGTAATCAGCCACCATGCCGTACTTGAGATCTTTCGATCGATCAGTCAACAACAAACCGCATCCGTCAAACACGATGGAG	G00003025658	-1	3365	3472	()	((3408, Seq('A'), Seq('AT')),)	AGCCAGGCATCTCGATCGATATATGATGAGTAATCAGCCACCA-GCCGTACTTGAGATCTTTCGATCGATCAGTCAACAACAAACCGCATCCGTCAAACACGATGGAG |||||||||||||||||||||||||||||||||||||||||||-|||||||||||||||||||||||||||||||||||||||||||||||||||||||||||||||| AGCCAGGCATCTCGATCGATATATGATGAGTAATCAGCCACCATGCCGTACTTGAGATCTTTCGATCGATCAGTCAACAACAAACCGCATCCGTCAAACACGATGGAG	TRUE	nan	TRUE	-2:1I:A-AT	3408	TRUE	NA	NA	NA	NA	NA	NA	NA	NA	NA	NA	NA	NA	NA	NA	NA	NA	NA	NA	NA	1.67	1.92	NA	NA	NA	NA	NA	NA	NA	NA	NA	NA	NA	NA	NA
B104.G00003025658	B104.G00003025658_1	AGCCAGGCATCTCGATCGATATATGATGAGTAATCAGCCACCACCGTACTTGAGATCTTTCGATCGATCAGTCAACAACAAACCGCATCCGTCAAACACGATGGAG	G00003025658	1	3365	3472	()	((3408, Seq('AG'), Seq('A')),)	AGCCAGGCATCTCGATCGATATATGATGAGTAATCAGCCACCAGCCGTACTTGAGATCTTTCGATCGATCAGTCAACAACAAACCGCATCCGTCAAACACGATGGAG |||||||||||||||||||||||||||||||||||||||||||-||||||||||||||||||||||||||||||||||||||||||||||||||||||||||||||| AGCCAGGCATCTCGATCGATATATGATGAGTAATCAGCCACCA-CCGTACTTGAGATCTTTCGATCGATCAGTCAACAACAAACCGCATCCGTCAAACACGATGGAG	TRUE	nan	TRUE	-2:1D:AG-A	3408	TRUE	NA	NA	NA	NA	NA	NA	NA	NA	NA	NA	NA	NA	NA	NA	NA	NA	NA	NA	1.18	3.33	2.27	NA	NA	NA	NA	NA	NA	NA	NA	NA	NA	NA	NA	NA
B104.G00003025658	B104.G00003025658_1	AGCCAGGCATCTCGATCGATATATGATGAGTAATCAGCCACCACTTGAGATCTTTCGATCGATCAGTCAACAACAAACCGCATCCGTCAAACACGATGGAG	G00003025658	6	3365	3472	()	((3407, Seq('CAGCCGT'), Seq('C')),)	AGCCAGGCATCTCGATCGATATATGATGAGTAATCAGCCACCAGCCGTACTTGAGATCTTTCGATCGATCAGTCAACAACAAACCGCATCCGTCAAACACGATGGAG ||||||||||||||||||||||||||||||||||||||||||------||||||||||||||||||||||||||||||||||||||||||||||||||||||||||| AGCCAGGCATCTCGATCGATATATGATGAGTAATCAGCCACC------ACTTGAGATCTTTCGATCGATCAGTCAACAACAAACCGCATCCGTCAAACACGATGGAG	TRUE	nan	TRUE	-1:6D:CAGCCGT-C	3408	TRUE	NA	NA	NA	NA	NA	NA	NA	NA	NA	NA	NA	NA	NA	NA	NA	NA	NA	NA	1.18	2.02	1.51	NA	NA	NA	NA	NA	NA	NA	NA	NA	NA	NA	NA	NA
B104.G00003025658	B104.G00003025658_1	AGCCAGGCATCTCGATCGATATATGATGAGTAATCAGCCACCGCCGTACTTGAGATCTTTCGATCGATCAGTCAACAACAAACCGCATCCGTCAAACACGATGGAG	G00003025658	1	3365	3472	()	((3407, Seq('CA'), Seq('C')),)	AGCCAGGCATCTCGATCGATATATGATGAGTAATCAGCCACCAGCCGTACTTGAGATCTTTCGATCGATCAGTCAACAACAAACCGCATCCGTCAAACACGATGGAG ||||||||||||||||||||||||||||||||||||||||||-|||||||||||||||||||||||||||||||||||||||||||||||||||||||||||||||| AGCCAGGCATCTCGATCGATATATGATGAGTAATCAGCCACC-GCCGTACTTGAGATCTTTCGATCGATCAGTCAACAACAAACCGCATCCGTCAAACACGATGGAG	TRUE	nan	TRUE	-1:1D:CA-C	3408	TRUE	NA	NA	NA	NA	NA	NA	NA	NA	NA	NA	NA	NA	NA	NA	NA	NA	NA	NA	1.18	1.84	1.75	NA	NA	NA	NA	NA	NA	NA	NA	NA	NA	NA	NA	NA
B104.G00003025658	B104.G00003025658_1	AGCCAGGCATCTCGATCGATATATGATGAGTAATCAGCCACCACGCCGTACTTGAGATCTTTCGATCGATCAGTCAACAACAAACCGCATCCGTCAAACACGATGGAG	G00003025658	-1	3365	3472	()	((3408, Seq('A'), Seq('AC')),)	AGCCAGGCATCTCGATCGATATATGATGAGTAATCAGCCACCA-GCCGTACTTGAGATCTTTCGATCGATCAGTCAACAACAAACCGCATCCGTCAAACACGATGGAG |||||||||||||||||||||||||||||||||||||||||||-|||||||||||||||||||||||||||||||||||||||||||||||||||||||||||||||| AGCCAGGCATCTCGATCGATATATGATGAGTAATCAGCCACCACGCCGTACTTGAGATCTTTCGATCGATCAGTCAACAACAAACCGCATCCGTCAAACACGATGGAG	TRUE	nan	TRUE	-2:1I:A-AC	3408	TRUE	NA	NA	NA	NA	NA	NA	NA	NA	NA	NA	NA	NA	NA	NA	NA	NA	NA	NA	NA	NA	1.22	NA	NA	NA	NA	NA	NA	NA	NA	NA	NA	NA	NA	NA
B104.G00003025658	B104.G00003025658_1	AGCCAGGCATCTCGATCGATATATGATGAGTAATCAGCCACCAGCGTACTTGAGATCTTTCGATCGATCAGTCAACAACAAACCGCATCCGTCAAACACGATGGAG	G00003025658	1	3365	3472	()	((3409, Seq('GC'), Seq('G')),)	AGCCAGGCATCTCGATCGATATATGATGAGTAATCAGCCACCAGCCGTACTTGAGATCTTTCGATCGATCAGTCAACAACAAACCGCATCCGTCAAACACGATGGAG ||||||||||||||||||||||||||||||||||||||||||||-|||||||||||||||||||||||||||||||||||||||||||||||||||||||||||||| AGCCAGGCATCTCGATCGATATATGATGAGTAATCAGCCACCAG-CGTACTTGAGATCTTTCGATCGATCAGTCAACAACAAACCGCATCCGTCAAACACGATGGAG	TRUE	nan	TRUE	-3:1D:GC-G	3408	TRUE	NA	NA	NA	NA	NA	NA	NA	NA	NA	NA	NA	NA	NA	NA	NA	NA	NA	NA	1.48	NA	NA	NA	NA	NA	NA	NA	NA	NA	NA	NA	NA	NA	NA	NA
B104.G00003026466	B104.G00003026466_2	CGGCGGCGGCGGCGCAGTCGTCGACCATGGGGTACCAAAGCTACACGCCTGACCTGCTGTCCCGCACCGGCGGACACAGCCAGGAGCTGCGGCTGTCGCTGCAG	G00003026466	ref	1118	1222	nan	nan	nan	nan	nan	nan	ref	1190	nan	100	100	100	100	100	100	100	94.75	100	100	100	100	100	100	98.56	100	100	100	81.2	57.3	74.1	100	100	100	100	100	100	100	100	100	100	100	100	98.75
B104.G00003026466	B104.G00003026466_2	CGGCGGCGGCGCAGTCGTCGGCCATGGGCTTCCAAAGCTACACGCCCGACCTCCTGTCGCGCACCGGCAGCCACAGCCAGGAGCTCCGGCTGTCGCTGCAG	G00003026466	3	1118	1222	((1141, 'A', 'G'), (1149, 'G', 'C'), (1151, 'A', 'T'), (1167, 'T', 'C'), (1173, 'G', 'C'), (1179, 'C', 'G'), (1189, 'G', 'A'), (1191, 'A', 'C'), (1206, 'G', 'C'))	((1118, Seq('CGG'), Seq('')),)	CGGCGGCGGCGGCGCAGTCGTCGACCATGGGGTACCAAAGCTACACGCCTGACCTGCTGTCCCGCACCGGCGGACACAGCCAGGAGCTGCGGCTGTCGCTGCAG ---||||||||||||||||||||.|||||||.|.|||||||||||||||.|||||.|||||.|||||||||.|.||||||||||||||.||||||||||||||| ---CGGCGGCGGCGCAGTCGTCGGCCATGGGCTTCCAAAGCTACACGCCCGACCTCCTGTCGCGCACCGGCAGCCACAGCCAGGAGCTCCGGCTGTCGCTGCAG	FALSE	TRUE	TRUE	70:3D:CGG-,47:S:A-G,39:S:G-C,37:S:A-T,21:S:T-C,15:S:G-C,9:S:C-G,-1:S:G-A,-3:S:A-C,-18:S:G-C	1190	TRUE	NA	NA	NA	NA	NA	NA	NA	NA	NA	NA	NA	NA	NA	NA	1.44	NA	NA	NA	NA	NA	NA	NA	NA	NA	NA	NA	NA	NA	NA	NA	NA	NA	NA	NA
B104.G00003026466	B104.G00003026466_2	CGGCGGCGGCGCAGTCGTCGACCATGGGGTACCAAAGCTACACGCCTGACCTGCTGTCCCGCACCGGCGGACACAGCCAGGAGCTGCGGCTGTCGCTGCAG	G00003026466	3	1118	1222	()	((1118, Seq('CGG'), Seq('')),)	CGGCGGCGGCGGCGCAGTCGTCGACCATGGGGTACCAAAGCTACACGCCTGACCTGCTGTCCCGCACCGGCGGACACAGCCAGGAGCTGCGGCTGTCGCTGCAG ---||||||||||||||||||||||||||||||||||||||||||||||||||||||||||||||||||||||||||||||||||||||||||||||||||||| ---CGGCGGCGGCGCAGTCGTCGACCATGGGGTACCAAAGCTACACGCCTGACCTGCTGTCCCGCACCGGCGGACACAGCCAGGAGCTGCGGCTGTCGCTGCAG	FALSE	nan	FALSE	70:3D:CGG-	1190	FALSE	NA	NA	NA	NA	NA	NA	NA	1.06	NA	NA	NA	NA	NA	NA	NA	NA	NA	NA	NA	NA	NA	NA	NA	NA	NA	NA	NA	NA	NA	NA	NA	NA	NA	NA
B104.G00003026466	B104.G00003026466_2	CGGCGGCGGCGGCGCAGTCGTCGACCATGGGGTACCAAAGCTACACGCCTGACCTGCTGTCCCGCACCGCCGGACACAGCCAGGAGCTGCGGCTGTCGCTGCAG	G00003026466	0	1118	1222	((1187, 'G', 'C'),)	()	CGGCGGCGGCGGCGCAGTCGTCGACCATGGGGTACCAAAGCTACACGCCTGACCTGCTGTCCCGCACCGGCGGACACAGCCAGGAGCTGCGGCTGTCGCTGCAG |||||||||||||||||||||||||||||||||||||||||||||||||||||||||||||||||||||.|||||||||||||||||||||||||||||||||| CGGCGGCGGCGGCGCAGTCGTCGACCATGGGGTACCAAAGCTACACGCCTGACCTGCTGTCCCGCACCGCCGGACACAGCCAGGAGCTGCGGCTGTCGCTGCAG	nan	TRUE	TRUE	1:S:G-C	1190	TRUE	NA	NA	NA	NA	NA	NA	NA	1.06	NA	NA	NA	NA	NA	NA	NA	NA	NA	NA	NA	NA	NA	NA	NA	NA	NA	NA	NA	NA	NA	NA	NA	NA	NA	1.2
B104.G00003026466	B104.G00003026466_2	CGGCGGCGGCGGCGCAGTCGTCGACCATGGGGTACCAAAGCTACACGCCTGACCTGCTGTCCCGCACCGGCGGACACAGCCCGGAGCTGCGGCTGTCGCTGCAG	G00003026466	0	1118	1222	((1199, 'A', 'C'),)	()	CGGCGGCGGCGGCGCAGTCGTCGACCATGGGGTACCAAAGCTACACGCCTGACCTGCTGTCCCGCACCGGCGGACACAGCCAGGAGCTGCGGCTGTCGCTGCAG |||||||||||||||||||||||||||||||||||||||||||||||||||||||||||||||||||||||||||||||||.|||||||||||||||||||||| CGGCGGCGGCGGCGCAGTCGTCGACCATGGGGTACCAAAGCTACACGCCTGACCTGCTGTCCCGCACCGGCGGACACAGCCCGGAGCTGCGGCTGTCGCTGCAG	nan	FALSE	FALSE	-11:S:A-C	1190	FALSE	NA	NA	NA	NA	NA	NA	NA	1.06	NA	NA	NA	NA	NA	NA	NA	NA	NA	NA	NA	NA	NA	NA	NA	NA	NA	NA	NA	NA	NA	NA	NA	NA	NA	NA
B104.G00003026466	B104.G00003026466_2	CGGCGGCGGCGGCGCAGTCGTCGACCATGGGGTACCAAAGCTACACGCCTGACCTGCTGTCCCGCACCGGCGCGACACAGCCAGGAGCTGCGGCTGTCGCTGCAG	G00003026466	-1	1118	1222	()	((1190, Seq('G'), Seq('GC')),)	CGGCGGCGGCGGCGCAGTCGTCGACCATGGGGTACCAAAGCTACACGCCTGACCTGCTGTCCCGCACCGGCG-GACACAGCCAGGAGCTGCGGCTGTCGCTGCAG ||||||||||||||||||||||||||||||||||||||||||||||||||||||||||||||||||||||||-|||||||||||||||||||||||||||||||| CGGCGGCGGCGGCGCAGTCGTCGACCATGGGGTACCAAAGCTACACGCCTGACCTGCTGTCCCGCACCGGCGCGACACAGCCAGGAGCTGCGGCTGTCGCTGCAG	TRUE	nan	TRUE	-2:1I:G-GC	1190	TRUE	NA	NA	NA	NA	NA	NA	NA	NA	NA	NA	NA	NA	NA	NA	NA	NA	NA	NA	1.33	2.38	1.66	NA	NA	NA	NA	NA	NA	NA	NA	NA	NA	NA	NA	NA
B104.G00003026466	B104.G00003026466_2	CGGCGGCGGCGGCGCAGTCGTCGACCATGGGGTACCAAAGCTACACGCCTGACCTGCTGTCCCGCACCGGCGTGACACAGCCAGGAGCTGCGGCTGTCGCTGCAG	G00003026466	-1	1118	1222	()	((1190, Seq('G'), Seq('GT')),)	CGGCGGCGGCGGCGCAGTCGTCGACCATGGGGTACCAAAGCTACACGCCTGACCTGCTGTCCCGCACCGGCG-GACACAGCCAGGAGCTGCGGCTGTCGCTGCAG ||||||||||||||||||||||||||||||||||||||||||||||||||||||||||||||||||||||||-|||||||||||||||||||||||||||||||| CGGCGGCGGCGGCGCAGTCGTCGACCATGGGGTACCAAAGCTACACGCCTGACCTGCTGTCCCGCACCGGCGTGACACAGCCAGGAGCTGCGGCTGTCGCTGCAG	TRUE	nan	TRUE	-2:1I:G-GT	1190	TRUE	NA	NA	NA	NA	NA	NA	NA	NA	NA	NA	NA	NA	NA	NA	NA	NA	NA	NA	8.88	16.16	10.42	NA	NA	NA	NA	NA	NA	NA	NA	NA	NA	NA	NA	NA
B104.G00003026466	B104.G00003026466_2	CGGCGGCGGCGGCGCAGTCGTCGACCATGGGGTACCAAAGCTACACGCCTGACCTGCTGTCCCGCACCGGCGAGACACAGCCAGGAGCTGCGGCTGTCGCTGCAG	G00003026466	-1	1118	1222	()	((1190, Seq('G'), Seq('GA')),)	CGGCGGCGGCGGCGCAGTCGTCGACCATGGGGTACCAAAGCTACACGCCTGACCTGCTGTCCCGCACCGGCG-GACACAGCCAGGAGCTGCGGCTGTCGCTGCAG ||||||||||||||||||||||||||||||||||||||||||||||||||||||||||||||||||||||||-|||||||||||||||||||||||||||||||| CGGCGGCGGCGGCGCAGTCGTCGACCATGGGGTACCAAAGCTACACGCCTGACCTGCTGTCCCGCACCGGCGAGACACAGCCAGGAGCTGCGGCTGTCGCTGCAG	TRUE	nan	TRUE	-2:1I:G-GA	1190	TRUE	NA	NA	NA	NA	NA	NA	NA	NA	NA	NA	NA	NA	NA	NA	NA	NA	NA	NA	3.84	10.58	6.08	NA	NA	NA	NA	NA	NA	NA	NA	NA	NA	NA	NA	NA
B104.G00003026466	B104.G00003026466_2	CGGCGGCGGCGGCGCAGTCGTCGACCATGGGGTACCAAAGCTACTCGCCTGACCTGCTGTCCCGCACCGGCGGACACAGCCAGGAGCTGCGGCTGTCGCTGCAG	G00003026466	0	1118	1222	((1162, 'A', 'T'),)	()	CGGCGGCGGCGGCGCAGTCGTCGACCATGGGGTACCAAAGCTACACGCCTGACCTGCTGTCCCGCACCGGCGGACACAGCCAGGAGCTGCGGCTGTCGCTGCAG ||||||||||||||||||||||||||||||||||||||||||||.||||||||||||||||||||||||||||||||||||||||||||||||||||||||||| CGGCGGCGGCGGCGCAGTCGTCGACCATGGGGTACCAAAGCTACTCGCCTGACCTGCTGTCCCGCACCGGCGGACACAGCCAGGAGCTGCGGCTGTCGCTGCAG	nan	FALSE	FALSE	26:S:A-T	1190	FALSE	NA	NA	NA	NA	NA	NA	NA	1.06	NA	NA	NA	NA	NA	NA	NA	NA	NA	NA	NA	NA	NA	NA	NA	NA	NA	NA	NA	NA	NA	NA	NA	NA	NA	NA
B104.G00003026466	B104.G00003026466_2	CGGCGGCGGCGGCGCAGTCGTCGACCATGGGGTACCAAAGCTACACGCCTGACCTGCTGTCCCGCACCGGCGACAGCCAGGAGCTGCGGCTGTCGCTGCAG	G00003026466	3	1118	1222	()	((1190, Seq('GGAC'), Seq('G')),)	CGGCGGCGGCGGCGCAGTCGTCGACCATGGGGTACCAAAGCTACACGCCTGACCTGCTGTCCCGCACCGGCGGACACAGCCAGGAGCTGCGGCTGTCGCTGCAG ||||||||||||||||||||||||||||||||||||||||||||||||||||||||||||||||||||||||---||||||||||||||||||||||||||||| CGGCGGCGGCGGCGCAGTCGTCGACCATGGGGTACCAAAGCTACACGCCTGACCTGCTGTCCCGCACCGGCG---ACAGCCAGGAGCTGCGGCTGTCGCTGCAG	TRUE	nan	TRUE	-2:3D:GGAC-G	1190	TRUE	NA	NA	NA	NA	NA	NA	NA	NA	NA	NA	NA	NA	NA	NA	NA	NA	NA	NA	NA	2.32	1.56	NA	NA	NA	NA	NA	NA	NA	NA	NA	NA	NA	NA	NA
B104.G00003026466	B104.G00003026466_2	CGGCGGCGGCGGCGCAGTCGTCGACCATGGGGTACCAAAGCTACACGCCTGACCTGCTGTCCCGCACCGGCGGGACACAGCCAGGAGCTGCGGCTGTCGCTGCAG	G00003026466	-1	1118	1222	()	((1189, Seq('C'), Seq('CG')),)	CGGCGGCGGCGGCGCAGTCGTCGACCATGGGGTACCAAAGCTACACGCCTGACCTGCTGTCCCGCACCGGC-GGACACAGCCAGGAGCTGCGGCTGTCGCTGCAG |||||||||||||||||||||||||||||||||||||||||||||||||||||||||||||||||||||||-||||||||||||||||||||||||||||||||| CGGCGGCGGCGGCGCAGTCGTCGACCATGGGGTACCAAAGCTACACGCCTGACCTGCTGTCCCGCACCGGCGGGACACAGCCAGGAGCTGCGGCTGTCGCTGCAG	TRUE	nan	TRUE	-1:1I:C-CG	1190	TRUE	NA	NA	NA	NA	NA	NA	NA	NA	NA	NA	NA	NA	NA	NA	NA	NA	NA	NA	1.78	2.32	1.75	NA	NA	NA	NA	NA	NA	NA	NA	NA	NA	NA	NA	NA
B104.G00003026466	B104.G00003026466_2	CGGCGGCGGCGGCGCAGTCGTCGACCATGGGGTACCAAAGCTACACGCCTGACCTGCTGTCCCGCACCGGCGACACAGCCAGGAGCTGCGGCTGTCGCTGCAG	G00003026466	1	1118	1222	()	((1189, Seq('CG'), Seq('C')),)	CGGCGGCGGCGGCGCAGTCGTCGACCATGGGGTACCAAAGCTACACGCCTGACCTGCTGTCCCGCACCGGCGGACACAGCCAGGAGCTGCGGCTGTCGCTGCAG |||||||||||||||||||||||||||||||||||||||||||||||||||||||||||||||||||||||-|||||||||||||||||||||||||||||||| CGGCGGCGGCGGCGCAGTCGTCGACCATGGGGTACCAAAGCTACACGCCTGACCTGCTGTCCCGCACCGGC-GACACAGCCAGGAGCTGCGGCTGTCGCTGCAG	TRUE	nan	TRUE	-1:1D:CG-C	1190	TRUE	NA	NA	NA	NA	NA	NA	NA	NA	NA	NA	NA	NA	NA	NA	NA	NA	NA	NA	1.48	6.89	4.39	NA	NA	NA	NA	NA	NA	NA	NA	NA	NA	NA	NA	NA
B104.G00003026466	B104.G00003026466_2	CGGCGGCGGCGGCGCAGTCGTCGACCATGGGGTACCAAAGCTACACGCCTGACCTGCTGTCCCGCACCGGCGAGCCAGGAGCTGCGGCTGTCGCTGCAG	G00003026466	5	1118	1222	()	((1190, Seq('GGACAC'), Seq('G')),)	CGGCGGCGGCGGCGCAGTCGTCGACCATGGGGTACCAAAGCTACACGCCTGACCTGCTGTCCCGCACCGGCGGACACAGCCAGGAGCTGCGGCTGTCGCTGCAG ||||||||||||||||||||||||||||||||||||||||||||||||||||||||||||||||||||||||-----||||||||||||||||||||||||||| CGGCGGCGGCGGCGCAGTCGTCGACCATGGGGTACCAAAGCTACACGCCTGACCTGCTGTCCCGCACCGGCG-----AGCCAGGAGCTGCGGCTGTCGCTGCAG	TRUE	nan	TRUE	-2:5D:GGACAC-G	1190	TRUE	NA	NA	NA	NA	NA	NA	NA	NA	NA	NA	NA	NA	NA	NA	NA	NA	NA	NA	1.48	2.02	NA	NA	NA	NA	NA	NA	NA	NA	NA	NA	NA	NA	NA	NA
B104.G00003026466	B104.G00003026466_2	CGGCGGCGGCGGCGCAGTCGTCGACCATGGGGTACCAAAGCTACACGCCAGACCTGCTGTCCCGCACGGGCGGACACAGCCAGGAGCTGCGGCTGTCGCTGCAG	G00003026466	0	1118	1222	((1167, 'T', 'A'), (1185, 'C', 'G'))	()	CGGCGGCGGCGGCGCAGTCGTCGACCATGGGGTACCAAAGCTACACGCCTGACCTGCTGTCCCGCACCGGCGGACACAGCCAGGAGCTGCGGCTGTCGCTGCAG |||||||||||||||||||||||||||||||||||||||||||||||||.|||||||||||||||||.|||||||||||||||||||||||||||||||||||| CGGCGGCGGCGGCGCAGTCGTCGACCATGGGGTACCAAAGCTACACGCCAGACCTGCTGTCCCGCACGGGCGGACACAGCCAGGAGCTGCGGCTGTCGCTGCAG	nan	TRUE	TRUE	21:S:T-A,3:S:C-G	1190	TRUE	NA	NA	NA	NA	NA	NA	NA	1.06	NA	NA	NA	NA	NA	NA	NA	NA	NA	NA	NA	NA	NA	NA	NA	NA	NA	NA	NA	NA	NA	NA	NA	NA	NA	NA
B104.G00003160594	B104.G00003160594_1	GGCTCACGGCCACTCGCCCTTCTCATCTCTGCTGTCTCTTGCTGCTCCGGGGCCTCAGCTCGACTTCTACTCGTCGGAAGGCGGCGGATTCACCA	G00003160594	0	2213	2308	((2275, 'T', 'A'),)	()	GGCTCACGGCCACTCGCCCTTCTCATCTCTGCTGTCTCTTGCTGCTCCGGGGCCTCAGCTCGTCTTCTACTCGTCGGAAGGCGGCGGATTCACCA ||||||||||||||||||||||||||||||||||||||||||||||||||||||||||||||.|||||||||||||||||||||||||||||||| GGCTCACGGCCACTCGCCCTTCTCATCTCTGCTGTCTCTTGCTGCTCCGGGGCCTCAGCTCGACTTCTACTCGTCGGAAGGCGGCGGATTCACCA	nan	FALSE	FALSE	20:S:T-A	2257	FALSE	NA	NA	NA	NA	NA	NA	NA	NA	NA	NA	NA	NA	NA	NA	NA	NA	NA	NA	1.76	NA	NA	NA	NA	NA	NA	NA	NA	NA	NA	NA	NA	NA	NA	1.18
B104.G00003160594	B104.G00003160594_1	GGCTCACGGCCACTCGCCCTTCTCATCTCTGCTGTCTCTTGCTGCTCCGGGGCCTCAGCTCGTCTTCTACTCGTCGGAAGGCGGCGGATTCACCA	G00003160594	ref	2213	2308	nan	nan	nan	nan	nan	nan	ref	2257	nan	98.5	100	100	98.4	98	95.25	98.75	87.4	98.56	100	98.8	98.56	98.75	98.75	96.2	100	98.56	100	92.6	96.06	98.75	100	98.5	98.4	98.75	100	100	98.4	100	100	100	98.06	97.7	97.25
B104.G00003160594	B104.G00003160594_1	GGCTCACGGCCACTCGCCCTTCTCATCTCTGCTGTCTCTTGCTGCTCCGGGGCCTCAGCTCGTCTACTACTCGTCGGAAGGCGGCGGATTCACCA	G00003160594	0	2213	2308	((2278, 'T', 'A'),)	()	GGCTCACGGCCACTCGCCCTTCTCATCTCTGCTGTCTCTTGCTGCTCCGGGGCCTCAGCTCGTCTTCTACTCGTCGGAAGGCGGCGGATTCACCA |||||||||||||||||||||||||||||||||||||||||||||||||||||||||||||||||.||||||||||||||||||||||||||||| GGCTCACGGCCACTCGCCCTTCTCATCTCTGCTGTCTCTTGCTGCTCCGGGGCCTCAGCTCGTCTACTACTCGTCGGAAGGCGGCGGATTCACCA	nan	FALSE	FALSE	23:S:T-A	2257	FALSE	NA	NA	NA	NA	NA	NA	NA	1.27	NA	NA	NA	NA	NA	NA	NA	NA	NA	NA	NA	NA	NA	NA	NA	NA	NA	NA	NA	NA	NA	NA	NA	NA	NA	NA
B104.G00003160594	B104.G00003160594_1	GGCTCACGGCCACTCGCCCTTCTCATCTCTGCTGTCTCTTGCTGCTCCGGGGCCTCAGCTCGTCTTCTACTCGTCGGATGGCGGCGGATTCACCA	G00003160594	0	2213	2308	((2291, 'A', 'T'),)	()	GGCTCACGGCCACTCGCCCTTCTCATCTCTGCTGTCTCTTGCTGCTCCGGGGCCTCAGCTCGTCTTCTACTCGTCGGAAGGCGGCGGATTCACCA ||||||||||||||||||||||||||||||||||||||||||||||||||||||||||||||||||||||||||||||.|||||||||||||||| GGCTCACGGCCACTCGCCCTTCTCATCTCTGCTGTCTCTTGCTGCTCCGGGGCCTCAGCTCGTCTTCTACTCGTCGGATGGCGGCGGATTCACCA	nan	FALSE	FALSE	36:S:A-T	2257	FALSE	NA	NA	NA	NA	NA	1.56	NA	NA	NA	NA	NA	NA	NA	NA	1.3	NA	NA	NA	NA	NA	NA	NA	NA	NA	NA	NA	NA	NA	NA	NA	NA	NA	NA	NA
B104.G00003160594	B104.G00003160594_1	GGCTCACGGCCACTCGCCCTTCTCATCTCTGCTGTCTCTTGCTGCTCCGGGGCCTCAGCTCGTCTTCTACTCGTCGGAAGGCGGCGTATTCACCA	G00003160594	0	2213	2308	((2299, 'G', 'T'),)	()	GGCTCACGGCCACTCGCCCTTCTCATCTCTGCTGTCTCTTGCTGCTCCGGGGCCTCAGCTCGTCTTCTACTCGTCGGAAGGCGGCGGATTCACCA ||||||||||||||||||||||||||||||||||||||||||||||||||||||||||||||||||||||||||||||||||||||.|||||||| GGCTCACGGCCACTCGCCCTTCTCATCTCTGCTGTCTCTTGCTGCTCCGGGGCCTCAGCTCGTCTTCTACTCGTCGGAAGGCGGCGTATTCACCA	nan	FALSE	FALSE	44:S:G-T	2257	FALSE	1.51	NA	NA	1.6	2.01	1.56	1.24	2.53	1.43	NA	1.15	1.42	1.34	1.26	1.3	NA	1.42	NA	1.18	2.35	1.29	NA	1.52	1.56	1.31	NA	NA	1.63	NA	NA	NA	1.94	2.28	1.57
B104.G00003160594	B104.G00003160594_1	GGCTCACGGCCACTCGCCCTTCTCATCTCAGCTGTCTCTTGCTGCTCCGGGGCCTCAGCTCGTCTTCTACTCGTCGGAAGGCGGCGGATTCACCA	G00003160594	0	2213	2308	((2242, 'T', 'A'),)	()	GGCTCACGGCCACTCGCCCTTCTCATCTCTGCTGTCTCTTGCTGCTCCGGGGCCTCAGCTCGTCTTCTACTCGTCGGAAGGCGGCGGATTCACCA |||||||||||||||||||||||||||||.||||||||||||||||||||||||||||||||||||||||||||||||||||||||||||||||| GGCTCACGGCCACTCGCCCTTCTCATCTCAGCTGTCTCTTGCTGCTCCGGGGCCTCAGCTCGTCTTCTACTCGTCGGAAGGCGGCGGATTCACCA	nan	FALSE	FALSE	-13:S:T-A	2257	FALSE	NA	NA	NA	NA	NA	NA	NA	1.27	NA	NA	NA	NA	NA	NA	NA	NA	NA	NA	NA	NA	NA	NA	NA	NA	NA	NA	NA	NA	NA	NA	NA	NA	NA	NA
B104.G00003160594	B104.G00003160594_1	GGCTCACGGCCACTCGCCCTTCTCATCTCTGCTGTCTCTTGCTGCTCCGGGGCCTCAGCTCGTCTTCTACTCGTCGGAAGGCGGCGGTTTCACCA	G00003160594	0	2213	2308	((2300, 'A', 'T'),)	()	GGCTCACGGCCACTCGCCCTTCTCATCTCTGCTGTCTCTTGCTGCTCCGGGGCCTCAGCTCGTCTTCTACTCGTCGGAAGGCGGCGGATTCACCA |||||||||||||||||||||||||||||||||||||||||||||||||||||||||||||||||||||||||||||||||||||||.||||||| GGCTCACGGCCACTCGCCCTTCTCATCTCTGCTGTCTCTTGCTGCTCCGGGGCCTCAGCTCGTCTTCTACTCGTCGGAAGGCGGCGGTTTCACCA	nan	FALSE	FALSE	45:S:A-T	2257	FALSE	NA	NA	NA	NA	NA	NA	NA	NA	NA	NA	NA	NA	NA	NA	NA	NA	NA	NA	1.76	NA	NA	NA	NA	NA	NA	NA	NA	NA	NA	NA	NA	NA	NA	NA
B104.G00003160594	B104.G00003160594_1	GGCTCACGGCCACTCGCCCTTCTCATCTCTGCTGTCTCTTGCTGCTCCGGGGCCTCAGCTCGTCTTCTACTCGTCGTAAGGCGGCGTATTCACCA	G00003160594	0	2213	2308	((2289, 'G', 'T'), (2299, 'G', 'T'))	()	GGCTCACGGCCACTCGCCCTTCTCATCTCTGCTGTCTCTTGCTGCTCCGGGGCCTCAGCTCGTCTTCTACTCGTCGGAAGGCGGCGGATTCACCA ||||||||||||||||||||||||||||||||||||||||||||||||||||||||||||||||||||||||||||.|||||||||.|||||||| GGCTCACGGCCACTCGCCCTTCTCATCTCTGCTGTCTCTTGCTGCTCCGGGGCCTCAGCTCGTCTTCTACTCGTCGTAAGGCGGCGTATTCACCA	nan	FALSE	FALSE	34:S:G-T,44:S:G-T	2257	FALSE	NA	NA	NA	NA	NA	NA	NA	1.27	NA	NA	NA	NA	NA	NA	NA	NA	NA	NA	NA	NA	NA	NA	NA	NA	NA	NA	NA	NA	NA	NA	NA	NA	NA	NA
B104.G00003160594	B104.G00003160594_1	GGCTCACGGCCACTCGCCCTTCTCATCTCTGCTGTCTCTTGCTGCTCCGGTGCCTCAGCTCGTCTTCTACTCGTCGGAAGGCGGCGGATTCACCA	G00003160594	0	2213	2308	((2263, 'G', 'T'),)	()	GGCTCACGGCCACTCGCCCTTCTCATCTCTGCTGTCTCTTGCTGCTCCGGGGCCTCAGCTCGTCTTCTACTCGTCGGAAGGCGGCGGATTCACCA ||||||||||||||||||||||||||||||||||||||||||||||||||.|||||||||||||||||||||||||||||||||||||||||||| GGCTCACGGCCACTCGCCCTTCTCATCTCTGCTGTCTCTTGCTGCTCCGGTGCCTCAGCTCGTCTTCTACTCGTCGGAAGGCGGCGGATTCACCA	nan	TRUE	TRUE	8:S:G-T	2257	TRUE	NA	NA	NA	NA	NA	1.56	NA	NA	NA	NA	NA	NA	NA	NA	NA	NA	NA	NA	NA	NA	NA	NA	NA	NA	NA	NA	NA	NA	NA	NA	NA	NA	NA	NA
B104.G00003160594	B104.G00003160594_1	GGCTCACGGCCACTCGCCCTTCTCATCTCTGCTGTCTCTTGCTGCTCCGGGGCCTCAGATCGTCTTCTACTCGTCGGAAGGCGGCGGATTCACCA	G00003160594	0	2213	2308	((2271, 'C', 'A'),)	()	GGCTCACGGCCACTCGCCCTTCTCATCTCTGCTGTCTCTTGCTGCTCCGGGGCCTCAGCTCGTCTTCTACTCGTCGGAAGGCGGCGGATTCACCA ||||||||||||||||||||||||||||||||||||||||||||||||||||||||||.|||||||||||||||||||||||||||||||||||| GGCTCACGGCCACTCGCCCTTCTCATCTCTGCTGTCTCTTGCTGCTCCGGGGCCTCAGATCGTCTTCTACTCGTCGGAAGGCGGCGGATTCACCA	nan	FALSE	FALSE	16:S:C-A	2257	FALSE	NA	NA	NA	NA	NA	NA	NA	1.27	NA	NA	NA	NA	NA	NA	NA	NA	NA	NA	NA	NA	NA	NA	NA	NA	NA	NA	NA	NA	NA	NA	NA	NA	NA	NA
B104.G00003160594	B104.G00003160594_1	GGCTCACGGCCACTCGCCCTTCTCATCTCTGCTGTCTCTTGCTGCTCCGGGGCCTCAGCTCGTCTTCTACTCGTCGGAAGGCGGCGTATTCACAA	G00003160594	0	2213	2308	((2299, 'G', 'T'), (2306, 'C', 'A'))	()	GGCTCACGGCCACTCGCCCTTCTCATCTCTGCTGTCTCTTGCTGCTCCGGGGCCTCAGCTCGTCTTCTACTCGTCGGAAGGCGGCGGATTCACCA ||||||||||||||||||||||||||||||||||||||||||||||||||||||||||||||||||||||||||||||||||||||.||||||.| GGCTCACGGCCACTCGCCCTTCTCATCTCTGCTGTCTCTTGCTGCTCCGGGGCCTCAGCTCGTCTTCTACTCGTCGGAAGGCGGCGTATTCACAA	nan	FALSE	FALSE	44:S:G-T,51:S:C-A	2257	FALSE	NA	NA	NA	NA	NA	NA	NA	1.27	NA	NA	NA	NA	NA	NA	NA	NA	NA	NA	NA	NA	NA	NA	NA	NA	NA	NA	NA	NA	NA	NA	NA	NA	NA	NA
B104.G00003160594	B104.G00003160594_1	GGCTCACGGCCACTCGCCCTTCTCATCTCTGCTGTCTCTTGCTGCTCCGGGGCCTCAGCTCGTCTACTACTCGTCGGAAGGCGGCGGATTCACAA	G00003160594	0	2213	2308	((2278, 'T', 'A'), (2306, 'C', 'A'))	()	GGCTCACGGCCACTCGCCCTTCTCATCTCTGCTGTCTCTTGCTGCTCCGGGGCCTCAGCTCGTCTTCTACTCGTCGGAAGGCGGCGGATTCACCA |||||||||||||||||||||||||||||||||||||||||||||||||||||||||||||||||.|||||||||||||||||||||||||||.| GGCTCACGGCCACTCGCCCTTCTCATCTCTGCTGTCTCTTGCTGCTCCGGGGCCTCAGCTCGTCTACTACTCGTCGGAAGGCGGCGGATTCACAA	nan	FALSE	FALSE	23:S:T-A,51:S:C-A	2257	FALSE	NA	NA	NA	NA	NA	NA	NA	1.27	NA	NA	NA	NA	NA	NA	NA	NA	NA	NA	NA	NA	NA	NA	NA	NA	NA	NA	NA	NA	NA	NA	NA	NA	NA	NA
B104.G00003160594	B104.G00003160594_1	GGCTCACGGCCACTCGCCCTTCTCATCTCTGCTGTCTCTTACTGCTCCGGGGCCTCAGCTCGTCTTCTACTCGTCGGAAGGCGGCGGATTCACCA	G00003160594	0	2213	2308	((2253, 'G', 'A'),)	()	GGCTCACGGCCACTCGCCCTTCTCATCTCTGCTGTCTCTTGCTGCTCCGGGGCCTCAGCTCGTCTTCTACTCGTCGGAAGGCGGCGGATTCACCA ||||||||||||||||||||||||||||||||||||||||.|||||||||||||||||||||||||||||||||||||||||||||||||||||| GGCTCACGGCCACTCGCCCTTCTCATCTCTGCTGTCTCTTACTGCTCCGGGGCCTCAGCTCGTCTTCTACTCGTCGGAAGGCGGCGGATTCACCA	nan	TRUE	TRUE	-2:S:G-A	2257	TRUE	NA	NA	NA	NA	NA	NA	NA	1.27	NA	NA	NA	NA	NA	NA	NA	NA	NA	NA	NA	NA	NA	NA	NA	NA	NA	NA	NA	NA	NA	NA	NA	NA	NA	NA
B104.G00003160594	B104.G00003160594_1	GGCTCACGGCCACTCGCCCTTCTCATCTCTGCTGTCTCTTGCTCCGGGGCCTCAGCTCGTCTTCTACTCGTCGGAAGGCGGCGGATTCACCA	G00003160594	3	2213	2308	()	((2252, Seq('TTGC'), Seq('T')),)	GGCTCACGGCCACTCGCCCTTCTCATCTCTGCTGTCTCTTGCTGCTCCGGGGCCTCAGCTCGTCTTCTACTCGTCGGAAGGCGGCGGATTCACCA |||||||||||||||||||||||||||||||||||||||---||||||||||||||||||||||||||||||||||||||||||||||||||||| GGCTCACGGCCACTCGCCCTTCTCATCTCTGCTGTCTCT---TGCTCCGGGGCCTCAGCTCGTCTTCTACTCGTCGGAAGGCGGCGGATTCACCA	TRUE	nan	TRUE	-3:3D:TTGC-T	2257	TRUE	NA	NA	NA	NA	NA	NA	NA	NA	NA	NA	NA	NA	NA	NA	NA	NA	NA	NA	1.18	1.62	NA	NA	NA	NA	NA	NA	NA	NA	NA	NA	NA	NA	NA	NA
B104.G00003160594	B104.G00003160594_1	GGCTCACGGCCACTCGCCCTTCTCATCTCTGCTGTCTCTTCCGGGGCCTCAGCTCGTCTTCTACTCGTCGGAAGGCGGCGGATTCACCA	G00003160594	6	2213	2308	()	((2252, Seq('TTGCTGC'), Seq('T')),)	GGCTCACGGCCACTCGCCCTTCTCATCTCTGCTGTCTCTTGCTGCTCCGGGGCCTCAGCTCGTCTTCTACTCGTCGGAAGGCGGCGGATTCACCA |||||||||||||||||||||||||||||||||||||||------|||||||||||||||||||||||||||||||||||||||||||||||||| GGCTCACGGCCACTCGCCCTTCTCATCTCTGCTGTCTCT------TCCGGGGCCTCAGCTCGTCTTCTACTCGTCGGAAGGCGGCGGATTCACCA	TRUE	nan	TRUE	-3:6D:TTGCTGC-T	2257	TRUE	NA	NA	NA	NA	NA	NA	NA	NA	NA	NA	NA	NA	NA	NA	NA	NA	NA	NA	1.47	NA	NA	NA	NA	NA	NA	NA	NA	NA	NA	NA	NA	NA	NA	NA
B104.G00003160594	B104.G00003160594_1	GGCTCACGGCCACTCGCCCTTCTCATCTCTGCTGTCTCTTGCTGCTCCGGGGCCTCAGCTCGTCTTCTACTCGTCGTAAGGGGGGGTATTCACAA	G00003160594	0	2213	2308	((2289, 'G', 'T'), (2306, 'C', 'A'))	((2294, Seq('GCGGC'), Seq('G')), (2300, Seq('G'), Seq('GGGGT')))	GGCTCACGGCCACTCGCCCTTCTCATCTCTGCTGTCTCTTGCTGCTCCGGGGCCTCAGCTCGTCTTCTACTCGTCGGAAGGCGGCGG----ATTCACCA ||||||||||||||||||||||||||||||||||||||||||||||||||||||||||||||||||||||||||||.||||----||----||||||.| GGCTCACGGCCACTCGCCCTTCTCATCTCTGCTGTCTCTTGCTGCTCCGGGGCCTCAGCTCGTCTTCTACTCGTCGTAAGG----GGGGGTATTCACAA	FALSE	FALSE	FALSE	39:4D:GCGGC-G,45:4I:G-GGGGT,34:S:G-T,51:S:C-A	2257	FALSE	NA	NA	NA	NA	NA	NA	NA	1.27	NA	NA	NA	NA	NA	NA	NA	NA	NA	NA	NA	NA	NA	NA	NA	NA	NA	NA	NA	NA	NA	NA	NA	NA	NA	NA
B104.G00003160594	B104.G00003160594_1	GGCTCACGGCCACTCGCCCTTCTCATCTCTGCTGTCTCTTGCTGCTCCGGGCCTCAGCTCGNCTTCTACTCGTCGGAAGGCGGCGGATTCACCA	G00003160594	1	2213	2308	((2275, 'T', 'N'),)	((2261, Seq('CG'), Seq('C')),)	GGCTCACGGCCACTCGCCCTTCTCATCTCTGCTGTCTCTTGCTGCTCCGGGGCCTCAGCTCGTCTTCTACTCGTCGGAAGGCGGCGGATTCACCA ||||||||||||||||||||||||||||||||||||||||||||||||-|||||||||||||.|||||||||||||||||||||||||||||||| GGCTCACGGCCACTCGCCCTTCTCATCTCTGCTGTCTCTTGCTGCTCC-GGGCCTCAGCTCGNCTTCTACTCGTCGGAAGGCGGCGGATTCACCA	TRUE	FALSE	TRUE	6:1D:CG-C,20:S:T-N	2257	TRUE	NA	NA	NA	NA	NA	NA	NA	NA	NA	NA	NA	NA	NA	NA	1.3	NA	NA	NA	NA	NA	NA	NA	NA	NA	NA	NA	NA	NA	NA	NA	NA	NA	NA	NA
B104.G00003302802	B104.G00003302802_1	GGAAGGGAGAGGTGGTGACCTGCTCGGAGACGGAGAACCCGGACCTATTCTTCGGCGTGCTGGGCGGGCTGGGCCAGTTCGGCATCATCACAAGGGCGCGCATCGCCC	G00003302802	ref	1041	1149	nan	nan	nan	nan	nan	nan	ref	1102	nan	100	100	100	100	100	100	100	100	100	100	100	100	100	100	100	100	100	100	100	100	100	75.75	87.06	84.75	100	100	100	100	100	100	100	100	100	100
B104.G00003302802	B104.G00003302802_1	GGAAGGGAGAGGTGGTGACCTGCTCGGAGACGGAGAACCCGGACCTATTCTTCGGCGTGCTTGGGCGGGCTGGGCCAGTTCGGCATCATCACAAGGGCGCGCATCGCCC	G00003302802	-1	1041	1149	()	((1101, Seq('C'), Seq('CT')),)	GGAAGGGAGAGGTGGTGACCTGCTCGGAGACGGAGAACCCGGACCTATTCTTCGGCGTGC-TGGGCGGGCTGGGCCAGTTCGGCATCATCACAAGGGCGCGCATCGCCC ||||||||||||||||||||||||||||||||||||||||||||||||||||||||||||-|||||||||||||||||||||||||||||||||||||||||||||||| GGAAGGGAGAGGTGGTGACCTGCTCGGAGACGGAGAACCCGGACCTATTCTTCGGCGTGCTTGGGCGGGCTGGGCCAGTTCGGCATCATCACAAGGGCGCGCATCGCCC	TRUE	nan	TRUE	1:1I:C-CT	1102	TRUE	NA	NA	NA	NA	NA	NA	NA	NA	NA	NA	NA	NA	NA	NA	NA	NA	NA	NA	NA	NA	NA	3	2.6	4.92	NA	NA	NA	NA	NA	NA	NA	NA	NA	NA
B104.G00003302802	B104.G00003302802_1	GGAAGGGAGAGGTGGTGACCTGCTCGGAGACGGAGAACCCGGACCTATTCTTCGGCGTGGGCGGGCTGGGCCAGTTCGGCATCATCACAAGGGCGCGCATCGCCC	G00003302802	3	1041	1149	()	((1098, Seq('GTGC'), Seq('G')),)	GGAAGGGAGAGGTGGTGACCTGCTCGGAGACGGAGAACCCGGACCTATTCTTCGGCGTGCTGGGCGGGCTGGGCCAGTTCGGCATCATCACAAGGGCGCGCATCGCCC |||||||||||||||||||||||||||||||||||||||||||||||||||||||||---|||||||||||||||||||||||||||||||||||||||||||||||| GGAAGGGAGAGGTGGTGACCTGCTCGGAGACGGAGAACCCGGACCTATTCTTCGGCG---TGGGCGGGCTGGGCCAGTTCGGCATCATCACAAGGGCGCGCATCGCCC	TRUE	nan	TRUE	-2:3D:GTGC-G	1102	TRUE	NA	NA	NA	NA	NA	NA	NA	NA	NA	NA	NA	NA	NA	NA	NA	NA	NA	NA	NA	NA	NA	6.96	4.82	5.21	NA	NA	NA	NA	NA	NA	NA	NA	NA	NA
B104.G00003302802	B104.G00003302802_1	GGAAGGGAGAGGTGGTGACCTGCTCGGAGACGGAGAACCCGGACCTATTCTTCGGCTGGGCGGGCTGGGCCAGTTCGGCATCATCACAAGGGCGCGCATCGCCC	G00003302802	4	1041	1149	()	((1095, Seq('GGCGT'), Seq('G')),)	GGAAGGGAGAGGTGGTGACCTGCTCGGAGACGGAGAACCCGGACCTATTCTTCGGCGTGCTGGGCGGGCTGGGCCAGTTCGGCATCATCACAAGGGCGCGCATCGCCC ||||||||||||||||||||||||||||||||||||||||||||||||||||||----|||||||||||||||||||||||||||||||||||||||||||||||||| GGAAGGGAGAGGTGGTGACCTGCTCGGAGACGGAGAACCCGGACCTATTCTTCG----GCTGGGCGGGCTGGGCCAGTTCGGCATCATCACAAGGGCGCGCATCGCCC	TRUE	nan	TRUE	-5:4D:GGCGT-G	1102	TRUE	NA	NA	NA	NA	NA	NA	NA	NA	NA	NA	NA	NA	NA	NA	NA	NA	NA	NA	NA	NA	NA	1.26	NA	1.32	NA	NA	NA	NA	NA	NA	NA	NA	NA	NA
B104.G00003302802	B104.G00003302802_1	GGAAGGGAGAGGTGGTGACCTGCTCGGAGACGGAGAACCCGGACCTATTCTTCGGCGTGCGGGCGGGCTGGGCCAGTTCGGCATCATCACAAGGGCGCGCATCGCCC	G00003302802	1	1041	1149	()	((1101, Seq('CT'), Seq('C')),)	GGAAGGGAGAGGTGGTGACCTGCTCGGAGACGGAGAACCCGGACCTATTCTTCGGCGTGCTGGGCGGGCTGGGCCAGTTCGGCATCATCACAAGGGCGCGCATCGCCC ||||||||||||||||||||||||||||||||||||||||||||||||||||||||||||-||||||||||||||||||||||||||||||||||||||||||||||| GGAAGGGAGAGGTGGTGACCTGCTCGGAGACGGAGAACCCGGACCTATTCTTCGGCGTGC-GGGCGGGCTGGGCCAGTTCGGCATCATCACAAGGGCGCGCATCGCCC	TRUE	nan	TRUE	1:1D:CT-C	1102	TRUE	NA	NA	NA	NA	NA	NA	NA	NA	NA	NA	NA	NA	NA	NA	NA	NA	NA	NA	NA	NA	NA	5.92	3.55	2.6	NA	NA	NA	NA	NA	NA	NA	NA	NA	NA
B104.G00003302802	B104.G00003302802_1	GGAAGGGAGAGGTGGTGACCTGCTCGGAGACGGAGAACCCGGACCTATTCTTCGGCGTGTGGGCGGGCTGGGCCAGTTCGGCATCATCACAAGGGCGCGCATCGCCC	G00003302802	1	1041	1149	()	((1100, Seq('GC'), Seq('G')),)	GGAAGGGAGAGGTGGTGACCTGCTCGGAGACGGAGAACCCGGACCTATTCTTCGGCGTGCTGGGCGGGCTGGGCCAGTTCGGCATCATCACAAGGGCGCGCATCGCCC |||||||||||||||||||||||||||||||||||||||||||||||||||||||||||-|||||||||||||||||||||||||||||||||||||||||||||||| GGAAGGGAGAGGTGGTGACCTGCTCGGAGACGGAGAACCCGGACCTATTCTTCGGCGTG-TGGGCGGGCTGGGCCAGTTCGGCATCATCACAAGGGCGCGCATCGCCC	TRUE	nan	TRUE	0:1D:GC-G	1102	TRUE	NA	NA	NA	NA	NA	NA	NA	NA	NA	NA	NA	NA	NA	NA	NA	NA	NA	NA	NA	NA	NA	1.58	NA	NA	NA	NA	NA	NA	NA	NA	NA	NA	NA	NA
B104.G00003302802	B104.G00003302802_1	GGAAGGGAGAGGTGGTGACCTGCTCGGAGACGGAGAACCCGGACCTATTCTTCGGCGTGGGGCGGGCTGGGCCAGTTCGGCATCATCACAAGGGCGCGCATCGCCC	G00003302802	2	1041	1149	()	((1100, Seq('GCT'), Seq('G')),)	GGAAGGGAGAGGTGGTGACCTGCTCGGAGACGGAGAACCCGGACCTATTCTTCGGCGTGCTGGGCGGGCTGGGCCAGTTCGGCATCATCACAAGGGCGCGCATCGCCC |||||||||||||||||||||||||||||||||||||||||||||||||||||||||||--||||||||||||||||||||||||||||||||||||||||||||||| GGAAGGGAGAGGTGGTGACCTGCTCGGAGACGGAGAACCCGGACCTATTCTTCGGCGTG--GGGCGGGCTGGGCCAGTTCGGCATCATCACAAGGGCGCGCATCGCCC	TRUE	nan	TRUE	0:2D:GCT-G	1102	TRUE	NA	NA	NA	NA	NA	NA	NA	NA	NA	NA	NA	NA	NA	NA	NA	NA	NA	NA	NA	NA	NA	1.58	NA	NA	NA	NA	NA	NA	NA	NA	NA	NA	NA	NA
B104.G00003302802	B104.G00003302802_1	GGAAGGGAGAGGTGGTGACCTGCTCGGAGACGGAGAACCCGGACCTATTCTTCGGTGGGCGGGCTGGGCCAGTTCGGCATCATCACAAGGGCGCGCATCGCCC	G00003302802	5	1041	1149	()	((1096, Seq('GCGTGC'), Seq('G')),)	GGAAGGGAGAGGTGGTGACCTGCTCGGAGACGGAGAACCCGGACCTATTCTTCGGCGTGCTGGGCGGGCTGGGCCAGTTCGGCATCATCACAAGGGCGCGCATCGCCC |||||||||||||||||||||||||||||||||||||||||||||||||||||||-----|||||||||||||||||||||||||||||||||||||||||||||||| GGAAGGGAGAGGTGGTGACCTGCTCGGAGACGGAGAACCCGGACCTATTCTTCGG-----TGGGCGGGCTGGGCCAGTTCGGCATCATCACAAGGGCGCGCATCGCCC	TRUE	nan	TRUE	-4:5D:GCGTGC-G	1102	TRUE	NA	NA	NA	NA	NA	NA	NA	NA	NA	NA	NA	NA	NA	NA	NA	NA	NA	NA	NA	NA	NA	1.34	NA	NA	NA	NA	NA	NA	NA	NA	NA	NA	NA	NA
B104.G00003302802	B104.G00003302802_1	GGAAGGGAGAGGTGGTGACCTGCTCGGAGACGGAGAACCCGGACCTATTCTTCGGCGGGCGGGCTGGGCCAGTTCGGCATCATCACAAGGGCGCGCATCGCCC	G00003302802	5	1041	1149	()	((1097, Seq('CGTGCT'), Seq('C')),)	GGAAGGGAGAGGTGGTGACCTGCTCGGAGACGGAGAACCCGGACCTATTCTTCGGCGTGCTGGGCGGGCTGGGCCAGTTCGGCATCATCACAAGGGCGCGCATCGCCC ||||||||||||||||||||||||||||||||||||||||||||||||||||||||-----||||||||||||||||||||||||||||||||||||||||||||||| GGAAGGGAGAGGTGGTGACCTGCTCGGAGACGGAGAACCCGGACCTATTCTTCGGC-----GGGCGGGCTGGGCCAGTTCGGCATCATCACAAGGGCGCGCATCGCCC	TRUE	nan	TRUE	-3:5D:CGTGCT-C	1102	TRUE	NA	NA	NA	NA	NA	NA	NA	NA	NA	NA	NA	NA	NA	NA	NA	NA	NA	NA	NA	NA	NA	2.6	1.96	1.28	NA	NA	NA	NA	NA	NA	NA	NA	NA	NA
B104.G00003309569	B104.G00003309569_1	AGGCCGCCATCGACGAGCTTTCGGCCGACCGGGAAGAGGGGCAGCCTGCCGCGGAGGCAGCGGATGCCACTACTACCGAGCCGGCCGAGCAGGTGACCTCGACGT	G00003309569	ref	11197	11302	nan	nan	nan	nan	nan	nan	ref	11275	nan	100	100	100	100	100	100	100	100	100	100	100	100	100	100	100	100	100	100	100	100	100	81.9	86.9	89.6	100	100	100	100	100	100	100	100	100	100
B104.G00003309569	B104.G00003309569_1	AGGCCGCCATCGACGAGCTTTCGGCCGACCGGGAAGAGGGGCAGCCTGCCGCGGAGGCAGCGGATGCCACTACTACCAGCCGGCCGAGCAGGTGACCTCGACGT	G00003309569	1	11197	11302	()	((11274, Seq('CG'), Seq('C')),)	AGGCCGCCATCGACGAGCTTTCGGCCGACCGGGAAGAGGGGCAGCCTGCCGCGGAGGCAGCGGATGCCACTACTACCGAGCCGGCCGAGCAGGTGACCTCGACGT |||||||||||||||||||||||||||||||||||||||||||||||||||||||||||||||||||||||||||||-||||||||||||||||||||||||||| AGGCCGCCATCGACGAGCTTTCGGCCGACCGGGAAGAGGGGCAGCCTGCCGCGGAGGCAGCGGATGCCACTACTACC-AGCCGGCCGAGCAGGTGACCTCGACGT	TRUE	nan	TRUE	1:1D:CG-C	11275	TRUE	NA	NA	NA	NA	NA	NA	NA	NA	NA	NA	NA	NA	NA	NA	NA	NA	NA	NA	NA	NA	NA	7.44	3.65	4	NA	NA	NA	NA	NA	NA	NA	NA	NA	NA
B104.G00003309569	B104.G00003309569_1	AGGCCGCCATCGACGAGCTTTCGGCCGACCGGGAAGAGGGGCAGCCTGCCGCGGAGGCAGCGGATGCCACTACTACCGTAGCCGGCCGAGCAGGTGACCTCGACGT	G00003309569	-1	11197	11302	()	((11275, Seq('G'), Seq('GT')),)	AGGCCGCCATCGACGAGCTTTCGGCCGACCGGGAAGAGGGGCAGCCTGCCGCGGAGGCAGCGGATGCCACTACTACCG-AGCCGGCCGAGCAGGTGACCTCGACGT ||||||||||||||||||||||||||||||||||||||||||||||||||||||||||||||||||||||||||||||-||||||||||||||||||||||||||| AGGCCGCCATCGACGAGCTTTCGGCCGACCGGGAAGAGGGGCAGCCTGCCGCGGAGGCAGCGGATGCCACTACTACCGTAGCCGGCCGAGCAGGTGACCTCGACGT	TRUE	nan	TRUE	2:1I:G-GT	11275	TRUE	NA	NA	NA	NA	NA	NA	NA	NA	NA	NA	NA	NA	NA	NA	NA	NA	NA	NA	NA	NA	NA	3.23	1.36	1.67	NA	NA	NA	NA	NA	NA	NA	NA	NA	NA
B104.G00003309569	B104.G00003309569_1	AGGCCGCCATCGACGAGCTTTCGGCCGACCGGGAAGAGGGGCAGCCTGCCGCGGAGGCAGCGGATGCCACTACTACCGAAGCCGGCCGAGCAGGTGACCTCGACGT	G00003309569	-1	11197	11302	()	((11275, Seq('G'), Seq('GA')),)	AGGCCGCCATCGACGAGCTTTCGGCCGACCGGGAAGAGGGGCAGCCTGCCGCGGAGGCAGCGGATGCCACTACTACCG-AGCCGGCCGAGCAGGTGACCTCGACGT ||||||||||||||||||||||||||||||||||||||||||||||||||||||||||||||||||||||||||||||-||||||||||||||||||||||||||| AGGCCGCCATCGACGAGCTTTCGGCCGACCGGGAAGAGGGGCAGCCTGCCGCGGAGGCAGCGGATGCCACTACTACCGAAGCCGGCCGAGCAGGTGACCTCGACGT	TRUE	nan	TRUE	2:1I:G-GA	11275	TRUE	NA	NA	NA	NA	NA	NA	NA	NA	NA	NA	NA	NA	NA	NA	NA	NA	NA	NA	NA	NA	NA	1.24	2.8	2.6	NA	NA	NA	NA	NA	NA	NA	NA	NA	NA
B104.G00003309569	B104.G00003309569_1	AGGCCGCCATCGACGAGCTTTCGGCCGACCGGGAAGAGGGGCAGCCTGCCGCGGAGGCAGCGGATGCCACTACTACAGCCGGCCGAGCAGGTGACCTCGACGT	G00003309569	2	11197	11302	()	((11273, Seq('CCG'), Seq('C')),)	AGGCCGCCATCGACGAGCTTTCGGCCGACCGGGAAGAGGGGCAGCCTGCCGCGGAGGCAGCGGATGCCACTACTACCGAGCCGGCCGAGCAGGTGACCTCGACGT ||||||||||||||||||||||||||||||||||||||||||||||||||||||||||||||||||||||||||||--||||||||||||||||||||||||||| AGGCCGCCATCGACGAGCTTTCGGCCGACCGGGAAGAGGGGCAGCCTGCCGCGGAGGCAGCGGATGCCACTACTAC--AGCCGGCCGAGCAGGTGACCTCGACGT	TRUE	nan	TRUE	0:2D:CCG-C	11275	TRUE	NA	NA	NA	NA	NA	NA	NA	NA	NA	NA	NA	NA	NA	NA	NA	NA	NA	NA	NA	NA	NA	2.48	2.29	2.14	NA	NA	NA	NA	NA	NA	NA	NA	NA	NA
B104.G00003309569	B104.G00003309569_1	AGGCCGCCATCGACGAGCTTTCGGCCGACCGGGAAGAGGGGCAGCCTGCCGCGGAGGCAGCGGATGCCACTACTACCGCAGCCGGCCGAGCAGGTGACCTCGACGT	G00003309569	-1	11197	11302	()	((11275, Seq('G'), Seq('GC')),)	AGGCCGCCATCGACGAGCTTTCGGCCGACCGGGAAGAGGGGCAGCCTGCCGCGGAGGCAGCGGATGCCACTACTACCG-AGCCGGCCGAGCAGGTGACCTCGACGT ||||||||||||||||||||||||||||||||||||||||||||||||||||||||||||||||||||||||||||||-||||||||||||||||||||||||||| AGGCCGCCATCGACGAGCTTTCGGCCGACCGGGAAGAGGGGCAGCCTGCCGCGGAGGCAGCGGATGCCACTACTACCGCAGCCGGCCGAGCAGGTGACCTCGACGT	TRUE	nan	TRUE	2:1I:G-GC	11275	TRUE	NA	NA	NA	NA	NA	NA	NA	NA	NA	NA	NA	NA	NA	NA	NA	NA	NA	NA	NA	NA	NA	1.74	1.44	NA	NA	NA	NA	NA	NA	NA	NA	NA	NA	NA
B104.G00003309569	B104.G00003309569_1	AGGCCGCCATCGACGAGCTTTCGGCCGACCGGGAAGAGGGGCAGCCTGCCGCGGAGGCAGCGGATGCCACTACTAGCCGGCCGAGCAGGTGACCTCGACGT	G00003309569	4	11197	11302	()	((11271, Seq('TACCG'), Seq('T')),)	AGGCCGCCATCGACGAGCTTTCGGCCGACCGGGAAGAGGGGCAGCCTGCCGCGGAGGCAGCGGATGCCACTACTACCGAGCCGGCCGAGCAGGTGACCTCGACGT ||||||||||||||||||||||||||||||||||||||||||||||||||||||||||||||||||||||||||----||||||||||||||||||||||||||| AGGCCGCCATCGACGAGCTTTCGGCCGACCGGGAAGAGGGGCAGCCTGCCGCGGAGGCAGCGGATGCCACTACT----AGCCGGCCGAGCAGGTGACCTCGACGT	TRUE	nan	TRUE	-2:4D:TACCG-T	11275	TRUE	NA	NA	NA	NA	NA	NA	NA	NA	NA	NA	NA	NA	NA	NA	NA	NA	NA	NA	NA	NA	NA	1.98	1.61	NA	NA	NA	NA	NA	NA	NA	NA	NA	NA	NA
B104.G00003329365	B104.G00003329365_1	CCACAAGCGCGGTGGCCTGCGCCTGCGCCGTTTGTGTTGGCCCGATGGGGAAGTACATGAGGAAGCGCAAGCGCAACGTGGGGAGGACGACGCCGGCCGCGGAGCACGGCGT	G00003329365	ref	311	423	nan	nan	nan	nan	nan	nan	ref	387	nan	97.94	100	98.4	98.9	98.75	100	98.5	96.2	98.56	98.3	98.56	98.94	98.25	98.75	98.2	98.8	96.94	98	100	100	98.75	64.6	79.7	78.44	100	100	98.3	98.5	98.4	100	98	98.8	98.8	97.2
B104.G00003329365	B104.G00003329365_1	CCACAAGCGCGGTGGCCTGCGCCTGCGCCGTTTGTGTTGGCCCGATGGGGAAGTACATGAGGAAGCGCAAGCGCACCGTGGGGAGGACGACGCCGGCCGCGGAGCACGGCGT	G00003329365	0	311	423	((386, 'A', 'C'),)	()	CCACAAGCGCGGTGGCCTGCGCCTGCGCCGTTTGTGTTGGCCCGATGGGGAAGTACATGAGGAAGCGCAAGCGCAACGTGGGGAGGACGACGCCGGCCGCGGAGCACGGCGT |||||||||||||||||||||||||||||||||||||||||||||||||||||||||||||||||||||||||||.|||||||||||||||||||||||||||||||||||| CCACAAGCGCGGTGGCCTGCGCCTGCGCCGTTTGTGTTGGCCCGATGGGGAAGTACATGAGGAAGCGCAAGCGCACCGTGGGGAGGACGACGCCGGCCGCGGAGCACGGCGT	nan	TRUE	TRUE	1:S:A-C	387	TRUE	NA	NA	NA	NA	1.2	NA	NA	NA	NA	NA	NA	NA	NA	NA	NA	NA	1.31	NA	NA	NA	NA	1.72	NA	NA	NA	NA	NA	NA	NA	NA	NA	NA	NA	1.12
B104.G00003329365	B104.G00003329365_1	CCACAAGCGCGGTGGCCTGCGCCTGCGCCGGTTGTGTTGGCCCGATGGGGAAGTACATGAGGAAGCGCAAGCGCAACGTGGGGAGGACGACGCCGGCCGCGGAGCACGGCGT	G00003329365	0	311	423	((341, 'T', 'G'),)	()	CCACAAGCGCGGTGGCCTGCGCCTGCGCCGTTTGTGTTGGCCCGATGGGGAAGTACATGAGGAAGCGCAAGCGCAACGTGGGGAGGACGACGCCGGCCGCGGAGCACGGCGT ||||||||||||||||||||||||||||||.||||||||||||||||||||||||||||||||||||||||||||||||||||||||||||||||||||||||||||||||| CCACAAGCGCGGTGGCCTGCGCCTGCGCCGGTTGTGTTGGCCCGATGGGGAAGTACATGAGGAAGCGCAAGCGCAACGTGGGGAGGACGACGCCGGCCGCGGAGCACGGCGT	nan	FALSE	FALSE	-44:S:T-G	387	FALSE	2.03	NA	1.59	1.1	NA	NA	1.51	NA	1.47	1.64	1.44	1.1	1.77	1.33	1.88	1.15	1.64	2.01	NA	NA	1.26	2.06	NA	NA	NA	NA	1.72	1.5	1.6	NA	1.98	1.16	1.16	1.68
B104.G00003329365	B104.G00003329365_1	CCACAAGCGCGGTGGCCTGCGCCTGCGCCGTTTGTGTTGGCCCGATGGGGAAGTACATGAGGAAGCGCAAGCGCAACGTGGGGAGGACGACGCCGGCCGCGGAGCTCGGCGT	G00003329365	0	311	423	((416, 'A', 'T'),)	()	CCACAAGCGCGGTGGCCTGCGCCTGCGCCGTTTGTGTTGGCCCGATGGGGAAGTACATGAGGAAGCGCAAGCGCAACGTGGGGAGGACGACGCCGGCCGCGGAGCACGGCGT |||||||||||||||||||||||||||||||||||||||||||||||||||||||||||||||||||||||||||||||||||||||||||||||||||||||||.|||||| CCACAAGCGCGGTGGCCTGCGCCTGCGCCGTTTGTGTTGGCCCGATGGGGAAGTACATGAGGAAGCGCAAGCGCAACGTGGGGAGGACGACGCCGGCCGCGGAGCTCGGCGT	nan	FALSE	FALSE	31:S:A-T	387	FALSE	NA	NA	NA	NA	NA	NA	NA	1.27	NA	NA	NA	NA	NA	NA	NA	NA	NA	NA	NA	NA	NA	NA	NA	NA	NA	NA	NA	NA	NA	NA	NA	NA	NA	NA
B104.G00003329365	B104.G00003329365_1	CCACAAGCGCGGTGGCCTGCGCCTGCGCCGTTTGTGTTGGCCCGATGGGGAAGTACATGAGGAAGCGCAAGCGCGTGGGGAGGACGACGCCGGCCGCGGAGCACGGCGT	G00003329365	3	311	423	()	((384, Seq('GCAA'), Seq('G')),)	CCACAAGCGCGGTGGCCTGCGCCTGCGCCGTTTGTGTTGGCCCGATGGGGAAGTACATGAGGAAGCGCAAGCGCAACGTGGGGAGGACGACGCCGGCCGCGGAGCACGGCGT |||||||||||||||||||||||||||||||||||||||||||||||||||||||||||||||||||||||||---|||||||||||||||||||||||||||||||||||| CCACAAGCGCGGTGGCCTGCGCCTGCGCCGTTTGTGTTGGCCCGATGGGGAAGTACATGAGGAAGCGCAAGCG---CGTGGGGAGGACGACGCCGGCCGCGGAGCACGGCGT	TRUE	nan	TRUE	-1:3D:GCAA-G	387	TRUE	NA	NA	NA	NA	NA	NA	NA	NA	NA	NA	NA	NA	NA	NA	NA	NA	NA	NA	NA	NA	NA	1.38	NA	1.47	NA	NA	NA	NA	NA	NA	NA	NA	NA	NA
B104.G00003329365	B104.G00003329365_1	CCACAAGCGCGGTGGCCTGCGCCTGCGCCGTTTGTGTTGGCCCGATGGGGAAGTACATCAGGAAGCGCAAGCGCAACGTGGGGAGGACGACGCCGGCCGCGGAGCACGGCGT	G00003329365	0	311	423	((369, 'G', 'C'),)	()	CCACAAGCGCGGTGGCCTGCGCCTGCGCCGTTTGTGTTGGCCCGATGGGGAAGTACATGAGGAAGCGCAAGCGCAACGTGGGGAGGACGACGCCGGCCGCGGAGCACGGCGT ||||||||||||||||||||||||||||||||||||||||||||||||||||||||||.||||||||||||||||||||||||||||||||||||||||||||||||||||| CCACAAGCGCGGTGGCCTGCGCCTGCGCCGTTTGTGTTGGCCCGATGGGGAAGTACATCAGGAAGCGCAAGCGCAACGTGGGGAGGACGACGCCGGCCGCGGAGCACGGCGT	nan	FALSE	FALSE	-16:S:G-C	387	FALSE	NA	NA	NA	NA	NA	NA	NA	1.27	NA	NA	NA	NA	NA	NA	NA	NA	NA	NA	NA	NA	NA	NA	NA	NA	NA	NA	NA	NA	NA	NA	NA	NA	NA	NA
B104.G00003329365	B104.G00003329365_1	CCACAAGCGCGGTGGCCTGCGCCTGCGCCGTTTGTGTTGGCCCGATGGGGAAGTACATGAGGAAGCGCAAGCGCACGTGGGGAGGACGACGCCGGCCGCGGAGCACGGCGT	G00003329365	1	311	423	()	((385, Seq('CA'), Seq('C')),)	CCACAAGCGCGGTGGCCTGCGCCTGCGCCGTTTGTGTTGGCCCGATGGGGAAGTACATGAGGAAGCGCAAGCGCAACGTGGGGAGGACGACGCCGGCCGCGGAGCACGGCGT ||||||||||||||||||||||||||||||||||||||||||||||||||||||||||||||||||||||||||-||||||||||||||||||||||||||||||||||||| CCACAAGCGCGGTGGCCTGCGCCTGCGCCGTTTGTGTTGGCCCGATGGGGAAGTACATGAGGAAGCGCAAGCGC-ACGTGGGGAGGACGACGCCGGCCGCGGAGCACGGCGT	TRUE	nan	TRUE	0:1D:CA-C	387	TRUE	NA	NA	NA	NA	NA	NA	NA	NA	NA	NA	NA	NA	NA	NA	NA	NA	NA	NA	NA	NA	NA	3.95	3.34	5.36	NA	NA	NA	NA	NA	NA	NA	NA	NA	NA
B104.G00003329365	B104.G00003329365_1	CCACAAGCGCGGTGGCCTGCGCCTGCGCCGTTTGTGTTGGCCCGATGGGGAAGTACATGAGGAAGCGCAAGCGCAAACGTGGGGAGGACGACGCCGGCCGCGGAGCACGGCGT	G00003329365	-1	311	423	()	((385, Seq('C'), Seq('CA')),)	CCACAAGCGCGGTGGCCTGCGCCTGCGCCGTTTGTGTTGGCCCGATGGGGAAGTACATGAGGAAGCGCAAGCGC-AACGTGGGGAGGACGACGCCGGCCGCGGAGCACGGCGT ||||||||||||||||||||||||||||||||||||||||||||||||||||||||||||||||||||||||||-|||||||||||||||||||||||||||||||||||||| CCACAAGCGCGGTGGCCTGCGCCTGCGCCGTTTGTGTTGGCCCGATGGGGAAGTACATGAGGAAGCGCAAGCGCAAACGTGGGGAGGACGACGCCGGCCGCGGAGCACGGCGT	TRUE	nan	TRUE	0:1I:C-CA	387	TRUE	NA	NA	NA	NA	NA	NA	NA	NA	NA	NA	NA	NA	NA	NA	NA	NA	NA	NA	NA	NA	NA	9.44	5.19	5.18	NA	NA	NA	NA	NA	NA	NA	NA	NA	NA
B104.G00003329365	B104.G00003329365_1	CCACAAGCGCGGTGGCCTGCGCCTGCGCCGTTTGTGTTGGCCCGATGGGGAAGTACATGAGGAAGCGCAAGCGCAAGTGGGGAGGACGACGCCGGCCGCGGAGCACGGCGT	G00003329365	1	311	423	()	((387, Seq('AC'), Seq('A')),)	CCACAAGCGCGGTGGCCTGCGCCTGCGCCGTTTGTGTTGGCCCGATGGGGAAGTACATGAGGAAGCGCAAGCGCAACGTGGGGAGGACGACGCCGGCCGCGGAGCACGGCGT ||||||||||||||||||||||||||||||||||||||||||||||||||||||||||||||||||||||||||||-||||||||||||||||||||||||||||||||||| CCACAAGCGCGGTGGCCTGCGCCTGCGCCGTTTGTGTTGGCCCGATGGGGAAGTACATGAGGAAGCGCAAGCGCAA-GTGGGGAGGACGACGCCGGCCGCGGAGCACGGCGT	TRUE	nan	TRUE	2:1D:AC-A	387	TRUE	NA	NA	NA	NA	NA	NA	NA	NA	NA	NA	NA	NA	NA	NA	NA	NA	NA	NA	NA	NA	NA	6.87	7.6	5.99	NA	NA	NA	NA	NA	NA	NA	NA	NA	NA
B104.G00003329365	B104.G00003329365_1	CCACAAGCGCGGTGGCCTGCGCCTGCGCCGTTTGTGTTGGCCCGATGGGGAAGTACATGAGGAAGCGCAAGCGCCGTGGGGAGGACGACGCCGGCCGCGGAGCACGGCGT	G00003329365	2	311	423	()	((385, Seq('CAA'), Seq('C')),)	CCACAAGCGCGGTGGCCTGCGCCTGCGCCGTTTGTGTTGGCCCGATGGGGAAGTACATGAGGAAGCGCAAGCGCAACGTGGGGAGGACGACGCCGGCCGCGGAGCACGGCGT ||||||||||||||||||||||||||||||||||||||||||||||||||||||||||||||||||||||||||--|||||||||||||||||||||||||||||||||||| CCACAAGCGCGGTGGCCTGCGCCTGCGCCGTTTGTGTTGGCCCGATGGGGAAGTACATGAGGAAGCGCAAGCGC--CGTGGGGAGGACGACGCCGGCCGCGGAGCACGGCGT	TRUE	nan	TRUE	0:2D:CAA-C	387	TRUE	NA	NA	NA	NA	NA	NA	NA	NA	NA	NA	NA	NA	NA	NA	NA	NA	NA	NA	NA	NA	NA	2.4	2.87	3.5	NA	NA	NA	NA	NA	NA	NA	NA	NA	NA
B104.G00003329365	B104.G00003329365_1	CCACAAGCGCGGTGGCCTGCGCCTGCGCCGTTTGTGTTGGCCCGATGGGGAAGTACATGAGGAAGCGCAAGCGTGGGGAGGACGACGCCGGCCGCGGAGCACGGCGT	G00003329365	5	311	423	()	((382, Seq('GCGCAA'), Seq('G')),)	CCACAAGCGCGGTGGCCTGCGCCTGCGCCGTTTGTGTTGGCCCGATGGGGAAGTACATGAGGAAGCGCAAGCGCAACGTGGGGAGGACGACGCCGGCCGCGGAGCACGGCGT |||||||||||||||||||||||||||||||||||||||||||||||||||||||||||||||||||||||-----|||||||||||||||||||||||||||||||||||| CCACAAGCGCGGTGGCCTGCGCCTGCGCCGTTTGTGTTGGCCCGATGGGGAAGTACATGAGGAAGCGCAAG-----CGTGGGGAGGACGACGCCGGCCGCGGAGCACGGCGT	TRUE	nan	TRUE	-3:5D:GCGCAA-G	387	TRUE	NA	NA	NA	NA	NA	NA	NA	NA	NA	NA	NA	NA	NA	NA	NA	NA	NA	NA	NA	NA	NA	2.24	NA	NA	NA	NA	NA	NA	NA	NA	NA	NA	NA	NA
B104.G00003329365	B104.G00003329365_1	CCACAAGCGCGGTGGCCTGCGCCTGCGCCGTTTGTGTTGGCCCGATGGGGAAGTACATGAGGAAGCGCAAGCGCAATCGTGGGGAGGACGACGCCGGCCGCGGAGCACGGCGT	G00003329365	-1	311	423	()	((387, Seq('A'), Seq('AT')),)	CCACAAGCGCGGTGGCCTGCGCCTGCGCCGTTTGTGTTGGCCCGATGGGGAAGTACATGAGGAAGCGCAAGCGCAA-CGTGGGGAGGACGACGCCGGCCGCGGAGCACGGCGT ||||||||||||||||||||||||||||||||||||||||||||||||||||||||||||||||||||||||||||-|||||||||||||||||||||||||||||||||||| CCACAAGCGCGGTGGCCTGCGCCTGCGCCGTTTGTGTTGGCCCGATGGGGAAGTACATGAGGAAGCGCAAGCGCAATCGTGGGGAGGACGACGCCGGCCGCGGAGCACGGCGT	TRUE	nan	TRUE	2:1I:A-AT	387	TRUE	NA	NA	NA	NA	NA	NA	NA	NA	NA	NA	NA	NA	NA	NA	NA	NA	NA	NA	NA	NA	NA	3.44	NA	NA	NA	NA	NA	NA	NA	NA	NA	NA	NA	NA
B104.G00003329365	B104.G00003329365_1	CCACAAGCGCGGTGGCCTGCGCCTGCGCCGTTTGTGTTGGCCCGATGGGGAAGTACATGAGGAAGCGCAAGCCGTGGGGAGGACGACGCCGGCCGCGGAGCACGGCGT	G00003329365	4	311	423	()	((383, Seq('CGCAA'), Seq('C')),)	CCACAAGCGCGGTGGCCTGCGCCTGCGCCGTTTGTGTTGGCCCGATGGGGAAGTACATGAGGAAGCGCAAGCGCAACGTGGGGAGGACGACGCCGGCCGCGGAGCACGGCGT ||||||||||||||||||||||||||||||||||||||||||||||||||||||||||||||||||||||||----|||||||||||||||||||||||||||||||||||| CCACAAGCGCGGTGGCCTGCGCCTGCGCCGTTTGTGTTGGCCCGATGGGGAAGTACATGAGGAAGCGCAAGC----CGTGGGGAGGACGACGCCGGCCGCGGAGCACGGCGT	TRUE	nan	TRUE	-2:4D:CGCAA-C	387	TRUE	NA	NA	NA	NA	NA	NA	NA	NA	NA	NA	NA	NA	NA	NA	NA	NA	NA	NA	NA	NA	NA	1.89	1.3	NA	NA	NA	NA	NA	NA	NA	NA	NA	NA	NA
B104.G00003329365	B104.G00003329365_1	CCAAAAGCCGGGTGGCCTGCGGCTGCGCCGGGTTGTGTTGGCCCGATGGGGAAGTACATGAGGAAGCGCAAGCGCAACGTGGGGAGGACGACGCCGGCCGCGGAGCACGGCGT	G00003329365	-1	311	423	((314, 'C', 'A'), (332, 'C', 'G'), (341, 'T', 'G'))	((318, Seq('G'), Seq('GC')), (320, Seq('GC'), Seq('G')), (340, Seq('C'), Seq('CG')))	CCACAAG-CGCGGTGGCCTGCGCCTGCGCC-GTTTGTGTTGGCCCGATGGGGAAGTACATGAGGAAGCGCAAGCGCAACGTGGGGAGGACGACGCCGGCCGCGGAGCACGGCGT |||.|||-||-|||||||||||.|||||||-|.||||||||||||||||||||||||||||||||||||||||||||||||||||||||||||||||||||||||||||||||| CCAAAAGCCG-GGTGGCCTGCGGCTGCGCCGGGTTGTGTTGGCCCGATGGGGAAGTACATGAGGAAGCGCAAGCGCAACGTGGGGAGGACGACGCCGGCCGCGGAGCACGGCGT	FALSE	FALSE	FALSE	-67:1I:G-GC,-65:1D:GC-G,-45:1I:C-CG,-71:S:C-A,-53:S:C-G,-44:S:T-G	387	FALSE	NA	NA	NA	NA	NA	NA	NA	1.27	NA	NA	NA	NA	NA	NA	NA	NA	NA	NA	NA	NA	NA	NA	NA	NA	NA	NA	NA	NA	NA	NA	NA	NA	NA	NA
B104.G00003373401	B104.G00003373401_1	AGCTATAGCTGAGCGAGATATGGCATTCGCCCAGCGGGATGCTGCAATGGCTGAACGGAATGCTGCAATAGTGGAGAGGGACAACGCCCTAGCTGCAC	G00003373401	ref	4287	4385	nan	nan	nan	nan	nan	nan	ref	4318	nan	100	100	100	100	100	100	100	100	100	100	100	100	100	100	100	100	100	100	100	100	100	52	72.75	74.3	100	100	100	100	100	100	100	100	100	100
B104.G00003373401	B104.G00003373401_1	AGCTATAGCTGAGCGAGATATGGCACAGCGGGATGCTGCAATGGCTGAACGGAATGCTGCAATAGTGGAGAGGGACAACGCCCTAGCTGCAC	G00003373401	6	4287	4385	()	((4312, Seq('ATTCGCC'), Seq('A')),)	AGCTATAGCTGAGCGAGATATGGCATTCGCCCAGCGGGATGCTGCAATGGCTGAACGGAATGCTGCAATAGTGGAGAGGGACAACGCCCTAGCTGCAC |||||||||||||||||||||||||------||||||||||||||||||||||||||||||||||||||||||||||||||||||||||||||||||| AGCTATAGCTGAGCGAGATATGGCA------CAGCGGGATGCTGCAATGGCTGAACGGAATGCTGCAATAGTGGAGAGGGACAACGCCCTAGCTGCAC	TRUE	nan	TRUE	-4:6D:ATTCGCC-A	4318	TRUE	NA	NA	NA	NA	NA	NA	NA	NA	NA	NA	NA	NA	NA	NA	NA	NA	NA	NA	NA	NA	NA	1.88	1.58	1.61	NA	NA	NA	NA	NA	NA	NA	NA	NA	NA
B104.G00003373401	B104.G00003373401_1	AGCTATAGCTGAGCGAGATATGGCATTCGCCAGCGGGATGCTGCAATGGCTGAACGGAATGCTGCAATAGTGGAGAGGGACAACGCCCTAGCTGCAC	G00003373401	1	4287	4385	()	((4316, Seq('GC'), Seq('G')),)	AGCTATAGCTGAGCGAGATATGGCATTCGCCCAGCGGGATGCTGCAATGGCTGAACGGAATGCTGCAATAGTGGAGAGGGACAACGCCCTAGCTGCAC |||||||||||||||||||||||||||||-|||||||||||||||||||||||||||||||||||||||||||||||||||||||||||||||||||| AGCTATAGCTGAGCGAGATATGGCATTCG-CCAGCGGGATGCTGCAATGGCTGAACGGAATGCTGCAATAGTGGAGAGGGACAACGCCCTAGCTGCAC	TRUE	nan	TRUE	0:1D:GC-G	4318	TRUE	NA	NA	NA	NA	NA	NA	NA	NA	NA	NA	NA	NA	NA	NA	NA	NA	NA	NA	NA	NA	NA	16.86	12.45	10.14	NA	NA	NA	NA	NA	NA	NA	NA	NA	NA
B104.G00003373401	B104.G00003373401_1	AGCTATAGCTGAGCGAGATATGGCATCCAGCGGGATGCTGCAATGGCTGAACGGAATGCTGCAATAGTGGAGAGGGACAACGCCCTAGCTGCAC	G00003373401	4	4287	4385	()	((4313, Seq('TTCGC'), Seq('T')),)	AGCTATAGCTGAGCGAGATATGGCATTCGCCCAGCGGGATGCTGCAATGGCTGAACGGAATGCTGCAATAGTGGAGAGGGACAACGCCCTAGCTGCAC ||||||||||||||||||||||||||----|||||||||||||||||||||||||||||||||||||||||||||||||||||||||||||||||||| AGCTATAGCTGAGCGAGATATGGCAT----CCAGCGGGATGCTGCAATGGCTGAACGGAATGCTGCAATAGTGGAGAGGGACAACGCCCTAGCTGCAC	TRUE	nan	TRUE	-3:4D:TTCGC-T	4318	TRUE	NA	NA	NA	NA	NA	NA	NA	NA	NA	NA	NA	NA	NA	NA	NA	NA	NA	NA	NA	NA	NA	1.62	NA	NA	NA	NA	NA	NA	NA	NA	NA	NA	NA	NA
B104.G00003373401	B104.G00003373401_1	AGCTATAGCTGAGCGAGATATGGCATTCGCAGCGGGATGCTGCAATGGCTGAACGGAATGCTGCAATAGTGGAGAGGGACAACGCCCTAGCTGCAC	G00003373401	2	4287	4385	()	((4316, Seq('GCC'), Seq('G')),)	AGCTATAGCTGAGCGAGATATGGCATTCGCCCAGCGGGATGCTGCAATGGCTGAACGGAATGCTGCAATAGTGGAGAGGGACAACGCCCTAGCTGCAC |||||||||||||||||||||||||||||--||||||||||||||||||||||||||||||||||||||||||||||||||||||||||||||||||| AGCTATAGCTGAGCGAGATATGGCATTCG--CAGCGGGATGCTGCAATGGCTGAACGGAATGCTGCAATAGTGGAGAGGGACAACGCCCTAGCTGCAC	TRUE	nan	TRUE	0:2D:GCC-G	4318	TRUE	NA	NA	NA	NA	NA	NA	NA	NA	NA	NA	NA	NA	NA	NA	NA	NA	NA	NA	NA	NA	NA	5.3	2.98	3.96	NA	NA	NA	NA	NA	NA	NA	NA	NA	NA
B104.G00003373401	B104.G00003373401_1	AGCTATAGCTGAGCGAGATATGGCATTCAGCGGGATGCTGCAATGGCTGAACGGAATGCTGCAATAGTGGAGAGGGACAACGCCCTAGCTGCAC	G00003373401	4	4287	4385	()	((4314, Seq('TCGCC'), Seq('T')),)	AGCTATAGCTGAGCGAGATATGGCATTCGCCCAGCGGGATGCTGCAATGGCTGAACGGAATGCTGCAATAGTGGAGAGGGACAACGCCCTAGCTGCAC |||||||||||||||||||||||||||----||||||||||||||||||||||||||||||||||||||||||||||||||||||||||||||||||| AGCTATAGCTGAGCGAGATATGGCATT----CAGCGGGATGCTGCAATGGCTGAACGGAATGCTGCAATAGTGGAGAGGGACAACGCCCTAGCTGCAC	TRUE	nan	TRUE	-2:4D:TCGCC-T	4318	TRUE	NA	NA	NA	NA	NA	NA	NA	NA	NA	NA	NA	NA	NA	NA	NA	NA	NA	NA	NA	NA	NA	2.74	NA	NA	NA	NA	NA	NA	NA	NA	NA	NA	NA	NA
B104.G00003373401	B104.G00003373401_1	AGCTATAGCTGAGCGAGATATGGCATTCCAGCGGGATGCTGCAATGGCTGAACGGAATGCTGCAATAGTGGAGAGGGACAACGCCCTAGCTGCAC	G00003373401	3	4287	4385	()	((4314, Seq('TCGC'), Seq('T')),)	AGCTATAGCTGAGCGAGATATGGCATTCGCCCAGCGGGATGCTGCAATGGCTGAACGGAATGCTGCAATAGTGGAGAGGGACAACGCCCTAGCTGCAC |||||||||||||||||||||||||||---|||||||||||||||||||||||||||||||||||||||||||||||||||||||||||||||||||| AGCTATAGCTGAGCGAGATATGGCATT---CCAGCGGGATGCTGCAATGGCTGAACGGAATGCTGCAATAGTGGAGAGGGACAACGCCCTAGCTGCAC	TRUE	nan	TRUE	-2:3D:TCGC-T	4318	TRUE	NA	NA	NA	NA	NA	NA	NA	NA	NA	NA	NA	NA	NA	NA	NA	NA	NA	NA	NA	NA	NA	3.16	1.52	1.34	NA	NA	NA	NA	NA	NA	NA	NA	NA	NA
B104.G00003373401	B104.G00003373401_1	AGCTATAGCTGAGCGAGATATGGCATTCGCCTCAGCGGGATGCTGCAATGGCTGAACGGAATGCTGCAATAGTGGAGAGGGACAACGCCCTAGCTGCAC	G00003373401	-1	4287	4385	()	((4318, Seq('C'), Seq('CT')),)	AGCTATAGCTGAGCGAGATATGGCATTCGCC-CAGCGGGATGCTGCAATGGCTGAACGGAATGCTGCAATAGTGGAGAGGGACAACGCCCTAGCTGCAC |||||||||||||||||||||||||||||||-||||||||||||||||||||||||||||||||||||||||||||||||||||||||||||||||||| AGCTATAGCTGAGCGAGATATGGCATTCGCCTCAGCGGGATGCTGCAATGGCTGAACGGAATGCTGCAATAGTGGAGAGGGACAACGCCCTAGCTGCAC	TRUE	nan	TRUE	2:1I:C-CT	4318	TRUE	NA	NA	NA	NA	NA	NA	NA	NA	NA	NA	NA	NA	NA	NA	NA	NA	NA	NA	NA	NA	NA	2.31	1.23	1.15	NA	NA	NA	NA	NA	NA	NA	NA	NA	NA
B104.G00003373401	B104.G00003373401_1	AGCTATAGCTGAGCGAGATATGGCATCAGCGGGATGCTGCAATGGCTGAACGGAATGCTGCAATAGTGGAGAGGGACAACGCCCTAGCTGCAC	G00003373401	5	4287	4385	()	((4313, Seq('TTCGCC'), Seq('T')),)	AGCTATAGCTGAGCGAGATATGGCATTCGCCCAGCGGGATGCTGCAATGGCTGAACGGAATGCTGCAATAGTGGAGAGGGACAACGCCCTAGCTGCAC ||||||||||||||||||||||||||-----||||||||||||||||||||||||||||||||||||||||||||||||||||||||||||||||||| AGCTATAGCTGAGCGAGATATGGCAT-----CAGCGGGATGCTGCAATGGCTGAACGGAATGCTGCAATAGTGGAGAGGGACAACGCCCTAGCTGCAC	TRUE	nan	TRUE	-3:5D:TTCGCC-T	4318	TRUE	NA	NA	NA	NA	NA	NA	NA	NA	NA	NA	NA	NA	NA	NA	NA	NA	NA	NA	NA	NA	NA	3.34	1.58	1.61	NA	NA	NA	NA	NA	NA	NA	NA	NA	NA
B104.G00003373401	B104.G00003373401_1	AGCTATAGCTGAGCGAGATATGGCATTCGCCCCAGCGGGATGCTGCAATGGCTGAACGGAATGCTGCAATAGTGGAGAGGGACAACGCCCTAGCTGCAC	G00003373401	-1	4287	4385	()	((4316, Seq('G'), Seq('GC')),)	AGCTATAGCTGAGCGAGATATGGCATTCG-CCCAGCGGGATGCTGCAATGGCTGAACGGAATGCTGCAATAGTGGAGAGGGACAACGCCCTAGCTGCAC |||||||||||||||||||||||||||||-||||||||||||||||||||||||||||||||||||||||||||||||||||||||||||||||||||| AGCTATAGCTGAGCGAGATATGGCATTCGCCCCAGCGGGATGCTGCAATGGCTGAACGGAATGCTGCAATAGTGGAGAGGGACAACGCCCTAGCTGCAC	TRUE	nan	TRUE	0:1I:G-GC	4318	TRUE	NA	NA	NA	NA	NA	NA	NA	NA	NA	NA	NA	NA	NA	NA	NA	NA	NA	NA	NA	NA	NA	5.48	3.16	2.49	NA	NA	NA	NA	NA	NA	NA	NA	NA	NA
B104.G00003373401	B104.G00003373401_1	AGCTATAGCTGAGCGAGATATGGCCAGCGGGATGCTGCAATGGCTGAACGGAATGCTGCAATAGTGGAGAGGGACAACGCCCTAGCTGCAC	G00003373401	7	4287	4385	()	((4310, Seq('GCATTCGC'), Seq('G')),)	AGCTATAGCTGAGCGAGATATGGCATTCGCCCAGCGGGATGCTGCAATGGCTGAACGGAATGCTGCAATAGTGGAGAGGGACAACGCCCTAGCTGCAC |||||||||||||||||||||||-------|||||||||||||||||||||||||||||||||||||||||||||||||||||||||||||||||||| AGCTATAGCTGAGCGAGATATGG-------CCAGCGGGATGCTGCAATGGCTGAACGGAATGCTGCAATAGTGGAGAGGGACAACGCCCTAGCTGCAC	TRUE	nan	TRUE	-6:7D:GCATTCGC-G	4318	TRUE	NA	NA	NA	NA	NA	NA	NA	NA	NA	NA	NA	NA	NA	NA	NA	NA	NA	NA	NA	NA	NA	2.57	NA	1.15	NA	NA	NA	NA	NA	NA	NA	NA	NA	NA
B104.G00003373401	B104.G00003373401_1	AGCTATAGCTGAGCGAGATATGGCATTCGCCACAGCGGGATGCTGCAATGGCTGAACGGAATGCTGCAATAGTGGAGAGGGACAACGCCCTAGCTGCAC	G00003373401	-1	4287	4385	()	((4318, Seq('C'), Seq('CA')),)	AGCTATAGCTGAGCGAGATATGGCATTCGCC-CAGCGGGATGCTGCAATGGCTGAACGGAATGCTGCAATAGTGGAGAGGGACAACGCCCTAGCTGCAC |||||||||||||||||||||||||||||||-||||||||||||||||||||||||||||||||||||||||||||||||||||||||||||||||||| AGCTATAGCTGAGCGAGATATGGCATTCGCCACAGCGGGATGCTGCAATGGCTGAACGGAATGCTGCAATAGTGGAGAGGGACAACGCCCTAGCTGCAC	TRUE	nan	TRUE	2:1I:C-CA	4318	TRUE	NA	NA	NA	NA	NA	NA	NA	NA	NA	NA	NA	NA	NA	NA	NA	NA	NA	NA	NA	NA	NA	2.74	2.74	2.21	NA	NA	NA	NA	NA	NA	NA	NA	NA	NA
B104.G00003373502	B104.G00003373502_2	CGGCGCCCGCGCAGCCCAAGCCCAAGCCAGCCCGCGCCGCCGCTTCCGGTGCCGGCAAGAAGGTCAACAAGGCCAGCGCCTGATTAGCGGCGGCCGTCCTGGTCCCCCCGC	G00003373502	ref	842	953	nan	nan	nan	nan	nan	nan	ref	887	nan	100	100	98.3	100	98.9	97.6	98.9	NA	98.8	100	98.6	100	96.56	100	98.2	97.8	100	100	98.56	100	100	75.5	90.5	90.75	98.94	100	98.75	96.75	100	100	100	100	98.3	98.75
B104.G00003373502	B104.G00003373502_2	CGGCGCCCGCGCAGCCCAAGCCCAAGCCAGCCCGCGCCGCCGCTTCCGGTGCCGGCAAGAAGGTCAACAAGGCCAGCGCCTGATTAGCGGCGGCCGTCCTGGTCCCCCC	G00003373502	2	842	953	()	((950, Seq('CCG'), Seq('C')),)	CGGCGCCCGCGCAGCCCAAGCCCAAGCCAGCCCGCGCCGCCGCTTCCGGTGCCGGCAAGAAGGTCAACAAGGCCAGCGCCTGATTAGCGGCGGCCGTCCTGGTCCCCCCGC ||||||||||||||||||||||||||||||||||||||||||||||||||||||||||||||||||||||||||||||||||||||||||||||||||||||||||||--| CGGCGCCCGCGCAGCCCAAGCCCAAGCCAGCCCGCGCCGCCGCTTCCGGTGCCGGCAAGAAGGTCAACAAGGCCAGCGCCTGATTAGCGGCGGCCGTCCTGGTCCCCC--C	FALSE	nan	FALSE	-65:2D:CCG-C	887	FALSE	NA	NA	1.64	NA	1.11	1.22	1.1	NA	1.19	NA	1.38	NA	1.15	NA	NA	2.12	NA	NA	1.46	NA	NA	NA	NA	NA	1.08	NA	NA	3.26	NA	NA	NA	NA	1.64	NA
[truncated: 149 more rows]
[truncated: 2 more columns]

## Sheet: collapsed
Haplotype	Reference	Locus	target	Expected cut site	FILTER_gRNA	Effect	205_018_220929_999_13501_265_01_3551_3	205_018_220929_999_13502_265_01_3551_3	205_018_220929_999_13503_265_01_3551_3	205_018_220929_999_13504_265_01_3551_3	205_018_220929_999_13505_265_01_3551_3	205_018_220929_999_13506_265_01_3551_3	205_018_220929_999_13507_265_01_3551_3	205_018_220929_999_13508_265_01_3551_3	205_018_220929_999_13509_265_01_3551_3	205_018_220929_999_13510_265_01_3551_3	205_018_220929_999_13511_265_01_3551_3	205_018_220929_999_13512_265_01_3551_3	205_018_220929_999_13513_265_01_3551_3	205_018_220929_999_13514_265_01_3551_3	205_018_220929_999_13515_265_01_3551_3	205_018_220929_999_13516_265_01_3551_3	205_018_220929_999_13517_265_01_3551_3	205_018_220929_999_13518_265_01_3551_3	205_018_220929_999_13519_265_01_3551_3	205_018_220929_999_13520_265_01_3551_3	205_018_220929_999_13521_265_01_3551_3	205_018_220929_999_13522_265_01_3551_3	205_018_220929_999_13523_265_01_3551_3	205_018_220929_999_13524_265_01_3551_3	205_018_220929_999_13525_265_01_3551_3	205_018_220929_999_13526_265_01_3551_3	205_018_220929_999_13527_265_01_3551_3	205_018_220929_999_13528_265_01_3551_3	205_018_220929_999_13529_265_01_3551_3	205_018_220929_999_13530_265_01_3551_3	205_018_220929_999_13531_265_01_3551_3	205_018_220929_999_13532_265_01_3551_3	205_018_220929_999_13533_265_01_3551_3	205_018_220929_999_13534_265_01_3551_3	205_018_220929_999_13535_265_01_3551_3	205_018_220929_999_13536_265_01_3551_3
[truncated: 560 more rows]

[truncated: 1 more sheets: aggregated]
