# Supplementary material for: SMAP design: a multiplex PCR amplicon and gRNA design tool to screen for natural and CRISPR-induced genetic variation
Source: Nucleic Acids Res. 2023 Jan 31;51(7):e37. doi: 10.1093/nar/gkad036 (PMC10123101; doi:10.1093/nar/gkad036)
Supplement: gkad036_Supplemental_Files [file gkad036_supplemental_files.zip › Supplementary Table S7.xlsx]

## Sheet: Haplotype_frequencies_pools
Gene	Amplicon	Haplotypes	Protein effect	I1625_1	I1625_2	I1625_3	I1625_4	I1625_5	I1624_1	I1624_2	I1624_3	I1624_4	I1624_5	I1624_6	P2051	P2052	P2053	P2054	P2055	P2056	P2057	P2058	P2059	P2060	P2061	P2062	P2063	P2064	P2066	P2067	P2068	P2069	P2070	P2071	P2072	P2073	P2074	P2075	P2076	P2077	P2078	P2079	P2080	P2081	P2082	P2083	P2084	P2085	P2086
CiCENH31	CiCENH31_01	AGCAGCAACAACAACATCATCTAATCAAATCAACAATGGCGAGAACAAAGCAACCTGCTAAACGGAGTTGGGGCAATCGAAAATCTAGTCAATGTCTCCCT	No effect	100	100	100	100	100	100	100	100	100	100	100	100	100	97.44	100	100	100	97.75	93.75	92.94	98.75	100	100	100	100	90.88	100	94.75	100	100	98.56	100	100	100	100	100	100	100	78.75	95.19	100	100	100	100	100	100
CiCENH31	CiCENH31_01	AGCAGCAACAACAACATCATCTAATCAAATCAACAATGGCGAGAACAAAGCAACCTGCTAAACGGAGTTGGGGCAATCGAAAGTCTAGTCAATGTCTCCCT	No effect
CiCENH31	CiCENH31_01	AGCAGCAACAACAACATCATCTAATCAAATCAACGATGGCGAGAACAAAGCAACCTGCTAAACGGAGTTGGGGCAATCGAAAATCTAGTCAATGTCTCCCT	No effect
CiCENH31	CiCENH31_01	AGCAGCAACAACAACATCATCTAATCTAATCAACAATGGCGAGAACAAAGCAACCTGCTAAACGGAGTTGGGGCAATCGAAAATCTAGTCAATGTCTCCCT	No effect
CiCENH31	CiCENH31_01	AGCAGCAACAACATCATCTAATCAAATCAACAATGGCGAGAACAAAGCAACCTGCTAAACGGAGTTGGGGCAATCGAAAATCTAGTCAATGTCTCCCT	No effect
CiCENH31	CiCENH31_01	AGCAGCAGCAACAACATCATCAAATCAAATCAACAATGGCGAGAACAAAGCAACCTGCTAAACGGAGTTGGGGCAATCGAAAATCTAGTCAATGTCTCCCT	No effect														2.59				2.22	6.28	7.1	1.33					9.16		5.32			1.49								21.23	4.84
CiCENH31	CiCENH31_01	AGCAGCAGCAACAACATCATCTAATCAAATCAACAATGGCGAGAACAAAGCAACCTGCTAAACGGAGTTGGGGCAATCGAAAATCTAGTCAATGTCTCCCT	No effect
CiCENH31	CiCENH31_01	AGCAGCAGCAACAACATCATCTAATCAAATCAACAATGGCGAGAACAAAGCAACCTGCTAAACGGAGTTGGGGCGATCGAAAATCTAGTCAATGTCTCCCT	Mild effect
CiCENH31	CiCENH31_10	AAAAGAAATAAGCAACTACATTGCCCCTGAAGTTACACGCTGGCAAGCTGAAGCTATACAAGCCCTTCA	No effect						100	100	100	100	100	100	92.19	92.31	86	88.81	83.81	91.81	94.19	95.38	85.5	94.81	96.94	97.81	90.88	98.19	92.25	98.5	96.75	100	100	98.25	90.56	94.75	90.31	100	100	100	100	100	100	87.25	92.94	95.81	92.94	96	95.94
CiCENH31	CiCENH31_10	AAAAGAAATAAGCAACTACATTGCCCCTGAAGTTACACGCTGGCAAGCTGAAGCTATACAGGCCCTTCA	No effect
CiCENH31	CiCENH31_10	AAAAGAAATAAGCAACTACATTGCCCCTGAAGTTACACGCTGGCAAGCTGAAGCTATACAGGCTCTTCA	No effect	100	100	100	100	100							7.86	7.68	13.99	11.17	16.09	8.2	5.8	4.62	14.5	5.2	2.96	2.18	9.11	1.84	7.77	1.49	3.21			1.76	9.42	5.26	9.64							12.68	7.08	4.19	7.03	4	4.04
CiCENH31	CiCENH31_02	ATCGCGACAGCCACAAAAAAGTCCGAGAAAGGATCCAGGGAGTGAGTTTTTTCGTACATTTCGATTTCTGTTATCTGCTTTCATGTCACTTTGTACTTCCG	Mild effect																				3.54
CiCENH31	CiCENH31_02	ATCGCGACAGCCACGAAAAAGTCCGAGAAAGGATCCAGGGAGTGAGTTTTTTCGTACATTTCGATTTCTATTATCTGCTTTCATGTCCATTTGTACTTCCG	No effect
CiCENH31	CiCENH31_02	ATCGCGACAGCCACGAAAAAGTCCGAGAAAGGATCCAGGGAGTGAGTTTTTTCGTACATTTCGATTTCTGTTATCTGCTTTCATGTCAATTTGTACTTCCG	No effect																																							1.94	1.32
CiCENH31	CiCENH31_02	ATCGCGGCAGCCACGAAAAAGTCCGAGAAAGGATCCAGGGAGTGAGTTTTTTCGTACATTTCGATTTCTATTATCTGCTTTCATGTCCATTTGTACTTCCG	No effect
CiCENH31	CiCENH31_02	ATCGCGGCAGCCACGAAAAAGTCCGAGAAAGGATCCAGGGAGTGAGTTTTTTCGTACATTTCGATTTCTGTTATCTGCTTTCATATCAATTTGTACTTCCG	No effect
CiCENH31	CiCENH31_02	ATCGCGGCAGCCACGAAAAAGTCCGAGAAAGGATCCAGGGAGTGAGTTTTTTCGTACATTTCGATTTCTGTTATCTGCTTTCATGTCAATTTGTACTTCCG	No effect																												1.43											4.48	1.88
CiCENH31	CiCENH31_02	ATCGCGGCAGCCACGAAAAAGTCCGAGAAAGGATCCAGGGAGTGAGTTTTTTCGTACATTTCGATTTCTGTTATCTGCTTTCATGTCACTTTGTACTTCCG	No effect																				2.4
CiCENH31	CiCENH31_02	ATCGCGGCAGCCACGAAAAAGTCCGAGAAAGGATCCAGGGAGTGAGTTTTTTCGTACATTTCGATTTCTGTTATCTGCTTTCATGTCCATTTGTACTTCCG	No effect	100	100	100	100	100	100	100	100	100	100	100	100	100	100	100	100	100	100	100	94.06	100	100	100	100	100	100	100	98.56	100	100	100	100	100	100	100	100	100	100	93.62	96.75	100	100	100	100	100	100
CiCENH31	CiCENH31_02	ATCGCGGCAGCCACGGAAAAGTCCGAGAAAGGATCCAGGGAGTGAGTTTTTTCGTACATTTCGATTTCTGTTATCTGCTTTCATGTCCATTTGTACTTCCG	No effect
CiCENH31	CiCENH31_02	ATCGCGGCAGCCACTAAAAAGTCCGAGAAAGGATCCAGGGAGTGAGTTTTTTCGTACATTTCGATTTCTGTTATCTGCTTTCATGTCCATTTGTACTTCCG	Mild effect
CiCENH31	CiCENH31_03	TCGTCGTCTTCAGAAGACTGTTAATCTTCTAATTCCAGCCGCCCCATTCATTCGAACTGTAAGATGTCTCGATCTATCTAATTTGATTGAATTTCTTTATGTATGTGTTTAC	No effect														1.76				2.57	1.24	8.16	2.32										1.29
CiCENH31	CiCENH31_03	TCGTCGTCTTCAGAAGACTGTTAATCTTCTAATTCCAGCTGCCCCATTCATTCGAACTGTAAGATGTCTCGATCTATCTAATTTGATTGAATCCCTTTATGTACGTGTTTAC	No effect
CiCENH31	CiCENH31_03	TCGTCGTCTTCAGAAGACTGTTAATCTTCTCATTCCAGCTGCCCCATTCATTAGAACTGTAAGATGTCTCGATCTATCTAATTTGATTGAATCCCTTTATGTATGTGTTTAC	No effect
CiCENH31	CiCENH31_03	TCGTCGTCTTCAGAAGACTGTTAATCTTCTCATTCCAGCTGCCCCATTCATTCGAACTGTAAGATGTCTCGATCTATCTAATTTGATTGAATCCCTTTATGTACGTGTTTAC	No effect																			2.83							11.17		6.3											19.61	6.75
CiCENH31	CiCENH31_03	TCGTCGTCTTCAGAAGACTGTTAATCTTCTCATTCCAGCTGCCCCATTCATTCGAACTGTAAGATGTCTCGATCTATCTAATTTGATTGAATCCCTTTATGTATGTGTTTAC	No effect																	1.68
CiCENH31	CiCENH31_03	TCGTCGTCTTCAGAAGACTGTTAATCTTCTCATTCCAGCTGCCCCATTCATTCGAACTGTAAGATGTCTCGATCTATCTAATTTGATTGAATTTCTTTATGTATGTGTTTAC	No effect	100	100	100	100	100	100	100	100	100	100	100	100	100	98.25	100	100	98.31	97.44	95.94	91.81	97.62	100	100	100	100	88.81	100	93.69	100	100	98.75	100	100	100	100	100	100	100	80.38	93.25	100	100	100	100	100	100
CiCENH31	CiCENH31_04	CAGAAGATTACTTAGTTCAGTTGTTTGAAGATTCAATGCTATGTTCGATTCATGCAAAGCGTGTTACCCTCAGTAAGTTTTCATGGAAC	No effect	100	100	100	100	100	100	100	100	100	100	100	100	100	100	100	100	100	100	100	100	100	100	100	100	100	100	100	100	100	100	100	100	100	100	100	100	100	100	100	100	100	100	100	100	100	100
CiCENH31	CiCENH31_04	CAGAAGATTACTTAGTTCAGTTGTTTGAAGATTCAATGCTATGTTCGATTCATGCAAAGCGTGTTGCCCTCAGTAAGTTTTCATGGAAC	Mild effect
CiCENH31	CiCENH31_04	CAGAAGATTACTTAGTTCAGTTGTTTGAAGATTCAATGCTGTGTTCGATTCATGCAAAGCGTGTTACCCTCAGTAAGTTTTCATGGAAC	No effect
CiCENH31	CiCENH31_05	TGAAAAAGGACTGGGAATTGGCACAGAGACTTACAAAGAAAGGTCAACCATGGTAGTTAAAATTTAGTTGACAAGTGTTGTATGATGTAACAAGAAATCTTTA	Mild effect
CiCENH31	CiCENH31_05	TGAAAAAGGACTGGGAATTGGCACGGAGACTTACAAAAAAAGGTCAACCATGGTAGTTAAAATTTAGTTGACAAGTGTTGTATGATGTAACAAGAAAATTTTA	No effect	8.78	3.4	8.62	3.11	5.36	100	98.25	100	100	100	98.19	82.19	78.69	68.19	67.44	62.19	67.06	85.38	81.81	62.25	84.5	89.62	97.38	75	95.19	69.62	92.94	89.06	96.94	95.81	90.31	74.81	83.81	78.75	100	96.62	100	94.75	77.19	91.38	63.56	73.88	87.62	84.81	89.12	89.12
CiCENH31	CiCENH31_05	TGAAAAAGGACTGGGAATTGGCACGGAGACTTACAAAGAAAGGTCAACCATGGTAGTTAAAATTTAGTTGACAAGTGTTGTATGATGTAACAAGAAAATTTTA	No effect	91.19	95.19	91.38	96.88	94.62							17.8	21.3	28.94	31.09	37.78	30.94	11.92	15.91	25.77	11.42	10.43	2.66	25	4.82	23.22	7.02	7.81	2.99	2.74	6.65	25.22	14.95	18.11		1.27		3.07	2.72	1.3	34.72	25	12.41	15.2	10.9	9.52
CiCENH31	CiCENH31_05	TGAAAAAGGACTGGGAATTGGCACGGAGACTTACAAAGAAAGGTCAACCATGGTAGTTAAAATTTAGTTGACAAGTGTTGTATGATGTAACAAGAAATCTTTA	No effect		1.36					1.77				1.78			2.86	1.48		1.97	2.69	2.27	11.97	4.08					7.14		3.12		1.37	3.05		1.25	3.15		2.12		2.19	20.11	7.36	1.7	1.14				1.36
CiCENH31	CiCENH31_05	TGAAAAAGGACTGGGAATTGGCACGGAGACTTACAAAGAAAGGTCAACCATGGTAGTTAAAATTTAGTTGACAAGTGTTGTATGATGTAACAAGAAATTTTTA	No effect
CiCENH31	CiCENH31_05	TGAAAAAGGACTGGGAATTGGCACGGAGACTTACAAAGAAAGGTCAACCATGGTAGTTAAAATTTAGTTGACAAGTGTTGTATGATGTAACTAGAAATCTTTA	No effect
CiCENH31	CiCENH31_06	TTCAAATCTCTCTACTTTCAATTTTTGAATTCATTCCGTAGTTTCGAAGTTGTTTCTGATGCAATGTGGTTTTTTTTTTCTTATT	No effect
CiCENH31	CiCENH31_06	TTCAAATCTCTCTACTTTCAATTTTTGAATTCATTCCGTAGTTTCGAAGTTGTTTCTGATGCAATGTGGTTTTTTTTTTTCTTATT	No effect
CiCENH31	CiCENH31_06	TTCTAATCTCACTACTTTCAATTTTTGAATTCATTCCGTGGTTTCGAAGTTGTTTCTGATGCAATGTGGTTTTTTTTTTCTTATT	No effect
CiCENH31	CiCENH31_06	TTCTAATCTCTCTACTTTCAAATTTTGAATTCATTCCGTGGTTTCGAAGTTGTTTCTGATGCAATGTGGTTTTTTTTTCTTATT	No effect
CiCENH31	CiCENH31_06	TTCTAATCTCTCTACTTTCAAATTTTGAATTCATTCCGTGGTTTCGAAGTTGTTTCTGATGCAATGTGGTTTTTTTTTTCTTATT	No effect
CiCENH31	CiCENH31_06	TTCTAATCTCTCTACTTTCAAATTTTGAATTCATTCCGTGGTTTCGAAGTTGTTTCTGATGCAATGTGGTTTTTTTTTTTCTTATT	No effect
CiCENH31	CiCENH31_06	TTCTAATCTCTCTACTTTCAATTTTTGAATTCATTCCATGGTTTCGAAGTTGTTTCTGATGCAATGTGGTTTTTTTTTCTTATT	No effect
CiCENH31	CiCENH31_06	TTCTAATCTCTCTACTTTCAATTTTTGAATTCATTCCGTGGTTTCGAAGTTGTTTATGATGCAATGTGGTTTTTTTTTCTTATT	No effect	100	100	100	100	100							18.02	15.86	31.84	23.3	32	20.5	14.6	15.04	27.81	9.64	10.53	3.45	23.23	4.64	24.55	3.93	7.86	1.87	2.88	5.8	19.45	14.28	18.38							32.41	17.64	9.12	18.52	10.79	8.42
CiCENH31	CiCENH31_06	TTCTAATCTCTCTACTTTCAATTTTTGAATTCATTCCGTGGTTTCGAAGTTGTTTCTGATGCAATGTGGTTTTCTTTTCTTATT	No effect
CiCENH31	CiCENH31_06	TTCTAATCTCTCTACTTTCAATTTTTGAATTCATTCCGTGGTTTCGAAGTTGTTTCTGATGCAATGTGGTTTTTTTTCATATT	No effect
CiCENH31	CiCENH31_06	TTCTAATCTCTCTACTTTCAATTTTTGAATTCATTCCGTGGTTTCGAAGTTGTTTCTGATGCAATGTGGTTTTTTTTTCTTATT	No effect						100	100	100	100	98.06	100	82	83.12	68.19	75.56	68	74.62	85.38	84.94	72.19	89.12	89.44	96.56	76.75	95.38	75.5	94.38	90.81	96.38	95.62	94.19	80.56	85.69	81.62	98.31	98.81	98.75	98.75	98.75	98.94	67.62	80.75	89.25	81.5	89.19	91.62
CiCENH31	CiCENH31_06	TTCTAATCTCTCTACTTTCAATTTTTGAATTCATTCCGTGGTTTCGAAGTTGTTTCTGATGCAATGTGGTTTTTTTTTTCTTATT	No effect										1.98			1.06		1.14		4.89				1.23						1.66	1.31	1.74	1.56					1.7	1.16	1.26	1.24	1.24	1.08		1.62	1.57
CiCENH31	CiCENH31_06	TTCTAATCTCTCTACTTTCAATTTTTGAATTCATTCCGTGGTTTCGAAGTTTTTTCTGATGCAATGTGGTTTTTTTTTTCTTATT	No effect
CiCENH31	CiCENH31_06	TTCTAATCTTTCTACTTTCAATTTTTGAATTCATTCCGTGGTTTCGAAGTTGTTTCTGATGCAATGTGGTTTTTTTTTCTTATT	No effect
CiCENH31	CiCENH31_07	CTCCTTAATTGAAGTAATTTGGAATTTAGATTCAGGAACTGGAGAAAGGCGGCAACAGAAACCCCATCGTTTCAAGCCTGGGACTCAAGCACTTCGTGAAATTCG	Mild effect
CiCENH31	CiCENH31_07	CTCCTTAATTGAAGTAATTTGGAATTTAGGTTCAGGAAATGGAGAAAGGCGGCAACAGAAACCCCATCGTTTCAAGCCTGGGACTCAAGCACTTCGTGAAATTCG	No effect							100		100			66.69	68.25	55.97	57.56	47.47	61.19	85.19	68.19	54.91	77.56	83.38	94.81	59.53	89.25	51.19	91.81	76.81	94.75	95.62		63.88	73.25	64.5	100	100	100	100	85.81	95.75	47.62	61.81	84.5	64.88	80.56	75.88
CiCENH31	CiCENH31_07	CTCCTTAATTGAAGTAATTTGGAATTTAGGTTCAGGAACTGGAGAAAGGCGGCAACAGAAACCCCATCGTTTCAAACCTGGGACTCAAGCACTTCGTGAAATTCG	Mild effect
CiCENH31	CiCENH31_07	CTCCTTAATTGAAGTAATTTGGAATTTAGGTTCAGGAACTGGAGAAAGGCGGCAACAGAAACCCCATCGTTTCAAGCCTGGGACTCAAGCACTTCGTGAAATTCG	Mild effect	100	100	100	100	100							33.28	31.77	40.88	42.44	52.53	38.84	13.33	31.84	37.94	20.47	16.66	5.2	40.5	10.67	48.81	8.14	23.19	5.28	4.37		36.12	26.73	35.5					14.13	4.25	52.38	38.16	15.5	35.09	19.41	24.14
CiCENH31	CiCENH31_07	CTCCTTAATTGAAGTAATTTGGAATTTAGGTTCAGGAACTGGAGAAAGGCGGCAACATAAACCCCATCGTTTCAAGCCTGGGACTCAAGCACTTCGTGAAATTCG	Mild effect														3.14				1.48		7.12	1.96
CiCENH31	CiCENH31_07	CTCCTTAATTGAAGTAATTTGGAATTTAGGTTCAGGAACTGGAGAAAGGTGGCAACAGAAACCCCATCGTTTCAAGCCTGGGACTCAAGCACTTCGTGAAATTCG	Mild effect
CiCENH31	CiCENH31_07	CTCCTTAATTGAAGTAATTTGGAATTTATGTTCAGGAACTGGAGAAAGGCGGCAACAGAAACCCCATCGTTTCAAGCCTGGGACTCAAGCACTTCGTGAAATTCG	Mild effect
CiCENH31	CiCENH31_07	CTCCTTAATTTAAGTAATTTGGAATTTAGGTTCAGGAACTGGAGAAAGGCGGCAACAGAAACCCCATCGTTTCAAGCCTGGGACTCAAGCACTTCGTGAAATTCG	Mild effect
CiCENH31	CiCENH31_08	CATACCAATTCTAGCTTTAGGTTTTACCAAATATAAGGAAATCAATTATGAGAAAATCTTGTATACTTTTCAATGATCC	No effect	100	100	100	100	100	100	100	100	100	100	100	100	100	100	100	100	98.31	100	97.44	100	100	100	100	100	100	88.25	100	96.94	100	100	100	100	100	100	100	100	100	100	88.5	96.31	100	100	100	100	100	100
CiCENH31	CiCENH31_08	CATACCAATTCTGGCTTTAGGGTTATACCAAATATAAGGAAATCAATTACGAGAAAATCTTGTATACTTTTGAATGATCC	No effect
CiCENH31	CiCENH31_08	CATACCAATTCTGGCTTTAGGGTTATACCAAATATAAGGAAATCAATTATGAGAAAATCTTGTATACTTTCGAATGATCC	No effect
CiCENH31	CiCENH31_08	CATACCAATTCTGGCTTTAGGGTTATACCAAATATAAGGAAATCAATTATGAGAAAATCTTGTATACTTTTGAATGATCC	No effect																	1.71		2.57							11.77		2.98											11.53	3.7
CiCENH31	CiCENH31_09	AAATTTTTTTCCTTCACTTTCAACTTGCAGCTCGAGCATCAACCTCAACTTCAACCAGTACGGTAATGCTCT	Mild effect
CiCENH31	CiCENH31_09	AATCTTTTTCCTTCTCTTTCAAGTTGCAGCTCGAGCATCAACTTCAACTTCAGCCAGTACGGTAATACTCT	Mild effect
CiCENH31	CiCENH31_09	AATTGTTTTTCCTTCACTTTCAACTTGCAGCTCGAGCATCAACCTCAACTTCAACCAGTACGGTAATGCTCT	Mild effect
CiCENH31	CiCENH31_09	AATTTGTTTTCCTTCACTTTCAACTTGCAGCTCGAGCATCAACCTCAACTTCAACCAGTGCGGTAATGCTCT	No effect						100	100	100	98.31	100	100	67.31	64.31	53.53	55.19	44.38	51.47	73.56	70.44	52.59	74.12	81.81	93.12	58.53	84.31	52.16	89.19	90.75	92.62	93.25	87.5	66.5	73.56	66.81	100	100	100	100	93.25	98.62	47.44	64.69	78.06	62.16	80.25	75.31
CiCENH31	CiCENH31_09	AATTTTTTTCCTTCTCTTTCAAGTTGCAGCTCGAGCATCAACTTCAACTTCAGCCAGTACGGTAATACTCT	Mild effect																			2.9	3.48	1.86					2.13													6.68	1.39
CiCENH31	CiCENH31_09	AATTTTTTTTCCTTCACTTTCAACTTGCAGCTCGAGCATCAACCTCAACTTCAACCAGTACGGTAATGCTCT	Mild effect	100	100	100	100	98.75				1.67			32.66	34.09	46.47	43.28	54.25	45.03	26.44	26.69	43.91	24.02	18.22	6.88	40.19	15.66	45.75	10.81	9.34	7.36	6.66	12.52	33.47	26.44	33.19							51.41	34.09	21.91	37.84	19.73	24.64
CiCENH31	CiCENH31_09	AATTTTTTTTCCTTCACTTTCAACTTGCAGCTCGAGCATCAACCTCAACTTCAACCAGTGCGGTAATGCTCT	No effect													1.61		1.52	1.39	1.08							1.25																	1.16	1.18
CiCENH31	CiCENH31_09	AATTTTTTTTCCTTCACTTTCAACTTGCAGCTCGAGCATCAACCTCAACTTCAACCATTACGGTAATGCTCT	Mild effect
CiCENH31	CiCENH31_09	AATTTTTTTTCCTTCACTTTCAACTTGTAGCTCGAGCATCAACCTCAACTTCAACCAGTACGGTAATGCTCT	Mild effect
CiCENH31	CiCENH31_09	AATTTTTTTTCCTTCTCTTTCAAGTTGCAGCTCGAGCATCAACTTCAACTTCAGCCAGTACGGTAATACTCT	Mild effect
CiCENH31	CiCENH31_09	AATTTTTTTTTCCTTCACTTTCAACTTGCAGCTCGAGCATCAACCTCAACTTCAACCAGTACGGTAATGCTCT	Mild effect					1.26
CiCENH31	CiCENH31_09	AATTTTTTTTTCCTTCACTTTCAACTTGCAGCTCGAGCATCAACCTCAACTTCAACCAGTGCGGTAATGCTCT	No effect																	2.43
CiCENH31	CiCENH31_09	AATTTTTTTTTCTTCACTTTCAACTTGCAGCTCGAGCATCAACCTCAACTTCAACCAGTACGGTAATGCTCT	Mild effect
CiCENH31	CiCENH31_09	AATTTTTTTTTTCCTTCACTTTCAACTTGCAGCTCGAGCATCAACCTCAACTTCAACCAGTACGGTAATGCTCT	Mild effect
CiCENH32	CiCENH32_10	TTGCTAAAACCCTACATCTGTTTCATTACCTAAAATCGCAGGTGCAACGCCTATTTCGACAAGCACAGTGACGATCTT	No effect
CiCENH32	CiCENH32_10	TTGCTAAAACCCTACATTTGTTTCATTACCTAAAATCGCAGGTGCAACGCCTATTTCAACAAGCACAGTGACGATCTT	No effect	100	100	100	100	100	100	100	100	100	100	100				12.87	11.58	44.25	21.73	21.05	23.2	51.91	54.91	67.81	30.91	23.95		23.95	32.75	60.88	74.69	69.94	68.5	52.47	77	32.84	27.91	29.38	33.53	7.33	30.3		8.03	4.78		15.45	3.45
CiCENH32	CiCENH32_10	TTGCTAAAACCCTACATTTGTTTCATTACCTAAAATCGCAGGTGCAACGCCTATTTCGACAAGCACAGTGACGATCTT	No effect												100	98.62	100	65.06	52.69	55.75	68.88	78.94	76.81	44.19	35.78	29.59	69.12	71.81	100	70.25	57.09	39.09	25.27	30.08	31.5	47.53	23	55.12	54.53	50.09	54.19	79.88	59	100	92	95.19	100	84.56	96.56
CiCENH32	CiCENH32_10	TTGCTAAAACCCTACATTTGTTTCATTACCTAAAATCGCAGGTGCAACGCCTATTTCGACAAGCACAGTGCCGATCTT	No effect													1.37														5.77	10.18								17.55	11.53	12.26	12.8	10.73
CiCENH32	CiCENH32_10	TTGCTAAAACCCTACATTTGTTTCATTGCCTAAAATCGCAGGTGCAACGCCTATTTCGACAAGCACAGTGACGATCTT	No effect
CiCENH32	CiCENH32_10	TTGCTAAAACCCTACATTTGTTTCGTTACCTAAAATCGCAGGTGCAACGCCTATTTCGACAAGCACAGTGACGATCTT	No effect
CiCENH32	CiCENH32_10	TTGCTAATACCCTACATTTGTTTCATTACATAAAATCGCAGGTGCAACGCCTATTTCGACAAGCACAGTGACGATCTT	No effect
CiCENH32	CiCENH32_10	TTGCTAATACCCTACATTTGTTTCATTACCTAAAATCGCAGGTGCAACGCCTATTTCGACAAGCACAGTGACGATCTT	No effect															22.06	35.72		9.36			3.87	9.32	2.58		4.21										12.06		9.07
CiCENH32	CiCENH32_02	TAATGTGGTTTTAATTTTACTTAATTTCTTCCCCAGCCACCGCGAAAAAGTCCGAGGAAGAATCCAGCAAGTGAGTTTTTGTACATATTTTGATGTTTAATGTCTGTT	Mild effect
CiCENH32	CiCENH32_02	TAATGTGGTTTTAATTTTACTTAATTTCTTCCCCAGCCACCGCGAAAAAGTCCGAGGAAGAATCCAGCAAGTGAGTTTTTGTACATATTTTGATGTTTAATGTGTGTT	Mild effect
CiCENH32	CiCENH32_02	TAATGTGGTTTTGATTTTACTTAATTTCTTCCCCAGCCACCGCGAAAAAGTCCGAGGAAGAATCCAGCAAGTGAGTTTTTGTACATATTTTGAAGTTTAATGTCTGTT	Mild effect												54.69	51.72	35.69	1.49	3.92		1.7	3.32	1.54				1.36	3.04										1.6				3.51	2.36	73.31	6.92	16.52	78.12	8.46	24.84
CiCENH32	CiCENH32_02	TAATGTGGTTTTGATTTTACTTAATTTCTTCCCCAGCCACCGCGAAAAAGTCCGAGGAAGAATCCAGCAAGTGAGTTTTTGTACATATTTTGAAGTTTAATGTGTGTA	Mild effect												8.58	11.87	24.19					1.28																						6			2.08	2.01	1.91
CiCENH32	CiCENH32_02	TAATGTGGTTTTGATTTTACTTAATTTCTTCCCCAGCCACCGCGAAAAAGTCCGAGGAAGAATCCAGCAAGTGAGTTTTTGTACATATTTTGAAGTTTAATGTGTGTT	Mild effect												36.72	33.06	40.12				1.19	1.28						1.27														1.17		20.69		3.49	19.78	4.51	5.1
CiCENH32	CiCENH32_02	TAATGTGGTTTTGATTTTACTTAATTTCTTCCCCAGCCACCGCGAAAAAGTCCGAGGAAGAATCTAGCAAGTGAGTTTTTGTACATATTTTGAAGTTTAATGTCTGTT	Mild effect
CiCENH32	CiCENH32_02	TAATGTGGTTTTGATTTTACTTAATTTCTTCCCCAGCCACCGCGAAAAAGTCCGAGGAAGACTCCAGCAAGTGAGTTTTTGTACATATTTTGATGTTTAATGTCTGTT	No effect	100	100	100	100	100	100	100	100	100	100	100		3.39		98.5	96.19	100	97.12	94.19	98.5	100	100	100	98.62	95.69		100	100	100	100	100	100	100	100	98.38	100	100	100	95.25	97.62		93.06	80		84.94	68.19
CiCENH32	CiCENH32_02	TAATGTGGTTTTGATTTTACTTAATTTCTTCCCCAGCCACCGCGAAAAAGTCCGAGGAAGACTCCAGCAAGTGAGTTTTTGTACATATTTTGATGTTTAATGTGTGTA	No effect
CiCENH32	CiCENH32_02	TAATGTGGTTTTGATTTTACTTAATTTCTTCCCCAGCCACCGCGAAAAAGTCCGAGGAAGACTCCAGCAAGTGAGTTTTTGTACATATTTTGATGTTTAATGTGTGTT	No effect
CiCENH32	CiCENH32_02	TAATGTGGTTTTGATTTTGCTTAATTTCTGCACCAGCCACCGCGAAAGAGTCCGAGGAAGAATCCAGCAAGTGAGTTTTTGTACATATTTTGATGTTTAATGTCTGTT	Mild effect
CiCENH32	CiCENH32_02	TAATGTGGTTTTGATTTTGCTTAATTTCTGCACCAGCCACCGCGAAAGAGTCCGAGGAAGAATCCAGCAAGTGAGTTTTTGTACATATTTTGATGTTTAATGTGTGTT	Mild effect
CiCENH32	CiCENH32_02	TAATGTGTTTTTGATTTTGCTTAATTTCTGCACCAGCCACCGCGAAAGAGTCCGAGGAAGAATCCAGCAAGTGAGTTTTTGTACATATTTTGATGTTTAATGTCTGTT	Mild effect
CiCENH32	CiCENH32_03	TCGTGAGATTCGACGTTTGCAAAAGACCGTCAATCTTCTCATCCCTGCCGCCCCTTTCATCCGAACTGTAAGATCTCTGCGTTCATCTTT	No effect	100	100	100	100	100	100	100	100	100	100	100	100	100	100	97.75	96.94	98.88	100	100	98.25	98.56	100	100	100	100	100	100	100	98.56	98.5	100	100	100	100	96.75	98	98.38	100	98.56	100	100	100	100	100	100	100
CiCENH32	CiCENH32_03	TCGTGAGATTCGACGTTTGCAAAAGACCGTCAATCTTCTCATCCCTGCCGCCCCTTTCATCCGAACTGTTAGATCTCTGCGTTCATCTTT	No effect
CiCENH32	CiCENH32_03	TCGTGAGATTCGACGTTTGCAAAAGACCGTCAATCTTCTCATCCCTGCCGCTCCTTTCATCCGAACTGTAAGATCTCTGCGTTCATCTTT	No effect															2.24	3.07	1.11			1.76	1.4								1.49	1.52					3.23	1.99	1.55		1.42
CiCENH32	CiCENH32_04	CCCTGTTTTAACTTCTTGCAGGTAAGAGAAATTAGCAATTACTTTGCCCCTGAAGTGACACGCTGGCAAGCTGAAGCATTACAAGCACTTCA	No effect															1.53					1.98																		1.69	1.23
CiCENH32	CiCENH32_04	CCCTGTTTTAACTTTTAACTTCTTGCAGGTAAGAGAAATTAGCAATTACTTTGCCCCTGAAGTGACACGCTGGCAAGCAGAAGCATTACAAGCACTTCA	No effect	1.7	1.29	1.38	1.92	3.08	1.12	1.92	2.18	1.58	1.07					1.15				1.26			1.13														1.6
CiCENH32	CiCENH32_04	CCCTGTTTTAACTTTTATCTTCTTGCAGGTAAGAGAAATTAGCAATTACTTTGCCCCTGAAGTGACACGCTGGCAAGCAGAAGCATTACAAGCACTTCA	No effect	98.31	98.75	98.62	98.19	96.94	98.88	98.19	97.81	98.38	98.94	100				20.23	19.8	48.03	25.91	23.09	45.72	49.38	41.16	39.5	19.97	20.81		24.23	31.95	74.62	65.38	70.88	40.34	39.72	54.59	39.78	35.66	40.59	25.73	9.7	21.31		5.68	2.68		12.09	1.2
CiCENH32	CiCENH32_04	CCCTGTTTTAACTTTTATCTTCTTGCAGGTAAGAGAAATTAGCAATTACTTTGCCCCTGAAGTGACACGCTGGCAAGCTGAAGCATTACAAGCACTTCA	No effect												100	100	100	77.12	80.25	51.91	74.12	75.62	52.28	50.69	57.72	60.47	80	79.19	100	75.75	68	25.41	34.62	29.12	59.62	60.31	45.44	60.19	62.75	59.38	72.56	89.06	78.69	100	94.31	97.25	100	87.81	98.75
CiCENH32	CiCENH32_05	TATACAATTTAAAAAATGAAAAATATTTCTATTTTGTTATGAAGGCAGCAGAAGATTACTTGGTTCAGTTGTTTGAAGATTC	No effect	1.35		1.11									9.36	21.23	12.01	23.19	65.81	29.22	41.16	21.41	14.26	8.4	13.97	2.13	36.22	41.03	29.09	17.23	31.59				11.84	13.87	9.56	6.89		7.9	6.44	39.44	41.81	29.64	31.19	51.81	11.88		15.77
CiCENH32	CiCENH32_05	TATACAATTTAATAACATGAAAAATATTTCAACTTTGTTATGAAGGCAGCAGAAGATTACTTGGTTCAGTTGTTTGAAGATTC	No effect
CiCENH32	CiCENH32_05	TATACAATTTAATAACATGAAAAATATTTCTATTTTGTTATGAAGGCAGCAGAAGATTACTTGGTGCAGTTGTTTGAAGATTC	No effect
CiCENH32	CiCENH32_05	TATACAATTTAATAACATGAAAAATATTTCTATTTTGTTATGAAGGCAGCAGAAGATTACTTGGTTCAGTTGTTTGAAGATTC	No effect	98.62	100	98.88	100	100	100	100	100	100	100	100	90.62	78.75	88	76.88	34.16	70.81	58.84	78.62	85.75	91.62	86.06	97.81	63.81	59	70.88	82.75	68.38	100	100	100	88.19	86.19	90.38	93.12	100	92.06	93.62	60.56	58.19	70.38	68.88	48.19	88.19	100	84.25
CiCENH32	CiCENH32_06	ATTCAGTGAAAAAAGATTGGGAGTTGGCAAGGAGACTTGGAAAGAAAGGGCAGCCGTATTAAGATTAATTATGTGGGATGACTAATTTGTTATAAATATTTTAGG	No effect
CiCENH32	CiCENH32_06	ATTCAGTGAAAAAAGATTGGGAGTTGGCAAGGAGACTTGGAAAGAAAGGGCAGCCGTATTAATATTAATTATGTGGGATGACTAATTTGTTATAAATATGTTAGG	No effect	1.2						1.68					9.12	27.45	11.28	27.64	50.72	26.23	14.8	9.25	2.22	10.83	20.36	8.62	16.58	31.69	14.5	15.76	19.61	2.98	4.75	2.18	23.77	22.69	11.02	14.91	4.13	10	6.65	6.12	11.14	29.09	35.78	53.81	12.05	3.26	23.06
CiCENH32	CiCENH32_06	ATTCAGTGAAAAAAGATTGGGAGTTGGCAAGGAGACTTGGAAAGAAAGGGCAGCCGTATTAATATTAATTATGTGGGATGACTAATTTGTTATAAATATTTTAGG	No effect	98.75	100	100	100	100	100	98.31	100	100	100	100		8.81	3.86	39.34	46.88	67.12	65.5	67.75	85.5	69.06	57.12	61.47	55.62	47.53	39.41	36.19	45.47	81.5	68	85.5	56.88	51.19	82.31	49.28	57.31	59.88	79.81	89.19	65.06	12.76	13.02	6	15.66	16.22	17.88
CiCENH32	CiCENH32_06	ATTCAGTGAAAAAAGATTGGGAGTTGGCACGGCGACTTGGAAAGAAAGGGCAGCCGTATTAATATTAATTATGTGGGATGACTAATTTGTTATAAATATGTTAGG	No effect															1.17						1.18				1.37			1.57																		1.15
CiCENH32	CiCENH32_06	ATTCAGTGAAAAAAGATTGGGAGTTGGCACGGCGACTTGGAAAGAAAGGGCAGCCGTATTAATTTATATGGTATGAGTAAATTGTTATAAATATGTTAGG	No effect
CiCENH32	CiCENH32_06	ATTTAGTGAAAAAAGATTGGGAGTTGGCAAGGAGACTTGGAAAGAAAGGGCAGCCGTATTAATATTAATTATGTGGGATGACTAATTTGTTATAAATATTTTAGG	No effect																														1.19
CiCENH32	CiCENH32_06	ATTTAGTGAAAAAAGATTGGGAGTTGGCACGCCGACTTGGAAAGAAAGGGCAGCCGTATTAATTTATATGGTATGAGTAATTTGTTATAAATATGTTAGG	No effect
CiCENH32	CiCENH32_06	ATTTAGTGAAAAAAGATTGGGAGTTGGCACGGCGACTTGGAAAGAAAGGGCAGCCGTATTAATATTAATTATGTGGGATGACTAATTTGTTATAAATATGTTAGG	No effect												90.88	62.19	84.88	29.27	2.38	6.62	17.16	18.75	10.36	16.75	19.89	25.86	25.41	17.22	43.12	43.72	30.98	13.52	21.95	12.31	15.95	23.91	4.35	32.78	34.88	26.48	12.32	4.71	21.05	57.03	49.41	40.19	68.88	78.44	55.31
CiCENH32	CiCENH32_06	ATTTAGTGAAAAAAGATTGGGAGTTGGCACGGCGACTTGGAAAGAAAGGGCAGCCGTATTAATATTAATTATGTGGGATGACTAATTTGTTATAAATATTTTAGG	No effect													1.51		2.58			2.51	4.25	1.91	2.2	2.64	4.08	2.42	2.18	2.98	4.34	2.35	1.98	4.15		3.44	2.18	2.32	3	3.67	3.68	1.23		2.72	1.13	1.78		3.42	2.07	2.6
CiCENH32	CiCENH32_07	TCTTTCCCTACTATTTCAATTCTGATGTTATGTCAAGCGTTTTTATACTTTATCAGCAGTTTAGTAACGTAATGTGGTTTTGATTTTACTTAATTTCTT	No effect
CiCENH32	CiCENH32_07	TCTTTCCCTACTATTTCAATTCTGATGTTATTTCAAGCGTTTTTATACTTTATCAGCAGTTAAGTAACGTAATGTGGTTTTGATTTTACTTAATTTCTT	No effect																											4.6	8.16								17.16	8.75	8.88	8.78	10.11
CiCENH32	CiCENH32_07	TCTTTCCCTACTATTTCAATTCTGATGTTATTTCAAGCGTTTTTATACTTTATCAGCAGTTTAGTAACGTAATGTGGTTTTGATTTTACTTAATTTCTT	No effect													9.83		55.62	63.38	45.03	37.94	63.28	76.06	44.12	32.41	33.44	27.44	34.62	31.23	30.81	15.15	48.72	18.56	41.09	27.12	24.88	46.09	36.88	41.09	45.81	67.31	56.25	15.6	18.67	11.56	2.49	21.45	8.08	23.3
CiCENH32	CiCENH32_07	TCTTTCCCTACTATTTCAATTCTGATGTTTTTTCAAGCGTTTTTGTACTTTATCAGCAGTTTAGTAACGTAATGTGGTTTTAATTTTACTTAATTTCTT	No effect
CiCENH32	CiCENH32_07	TCTTTCCCTACTATTTCAATTCTGATGTTTTTTCAAGCGTTTTTGTACTTTATCAGCAGTTTAGTAACGTAATGTGGTTTTGATTTTACTTAATTTCTT	No effect	100	100	100	100	100	100	100	100	100	100	100	100	90.19	100	44.38	36.62	54.91	62.09	36.75	23.95	55.88	67.62	66.56	72.56	65.38	68.75	64.62	76.69	51.28	81.44	58.91	72.88	75.12	53.91	63.12	41.81	45.41	23.86	35	74.31	81.38	88.38	97.5	78.56	91.81	76.69
CiCENH32	CiCENH32_08	TTTGTACATACTTTGTAGATCTGAAGGTTTTGGTTTACAGGTTCAGAAGCCAGAGAAAGCAAGAGACGGCACCGCCATAAGCCTGGAACTCAAGCCCTTC	Mild effect													1.64														8.07	12.82								38.66	13.89	12.11	30.69	15
CiCENH32	CiCENH32_08	TTTGTAGATCTGAAGGTTTTGGTTTACAGGTTCAGAAGCCGGAGAAAGCAAAAGACGGCATCGCCATAAGCCTGGAACTCAAGCCCTTC	No effect																	3.66				8.81	20.78	29.59	7.77	6.72					4.42	12.77	30.78	14.95	32.47				40.38		8
CiCENH32	CiCENH32_08	TTTGTAGATCTGAAGGTTTTGGTTTACAGGTTCAGAAGCCGGAGAAAGCAAGAGACGGCATCGCCATAAGCCTGGAACTCAAGCCCTTC	No effect	100	100	100	100	100	100	100	100	100	100	100	100	98.31	100	100	100	96.31	100	100	100	91.19	79.25	70.44	92.25	93.25	100	91.94	87.19	100	95.62	87.19	69.19	85.06	67.5	100	61.38	86.06	47.53	69.31	77	100	100	100	100	100	100
CiCENH32	CiCENH32_08	TTTGTAGATCTGAAGGTTTTGGTTTACAGGTTCAGAAGCCGGAGAAAGCAAGAGACGGCATCGTCATAAGCCTGGAACTCAAGTGCTTC	Mild effect
CiCENH32	CiCENH32_09	TACATTATCATCACCCAATTTTCTTCAAATTGACAAATTAGAATCACGATGATGGGAAATTATGATTGCTTTCTCTCACATTA	No effect	100	100	100	100	100	100	100	100	100	100	100	100	100	100	100	100	100	100	100	100	100	100	100	100	100	100	100	100	100	100	100	100	100	100	100	100	100	100	100	100	100	100	100	100	100	100
CiCENH32	CiCENH32_09	TACATTATCATCATTAATCGCCCAATTTTCTTCAAATTGACAAATTAGAATCACGATGGTGGGAAATTATGATTACTTTCTCTCACATTA	No effect
CiDMP1	CiDMP1_01	ACATTTCATAGCATCAAAAAACCTAATCAAAATTACATAATTATGGAGATTAAAGTCGAAAATGGGGAAGACGAACATGCTCCTCTTCTTGCAAAAACACTTCTTC	Mild effect
CiDMP1	CiDMP1_01	ACATTTCATAGCATCAAAAAAGCTAATCAAAATTACATAATTATGGAGATTAAAGTCGAAAATGGGGAAGACGAACATGCTCCTCTTCTTGCAAAAACACTTCTTC	Mild effect													5.85		11.71		18.97		22.77	8.74	11.06	13.67	18.69	13.67			5.67	10.22	57.88	8.47	10.75		10.45		10.31			10.38	12.3	8.18	6.37	17.8
CiDMP1	CiDMP1_01	ACATTTCATAGCATCAAAAAAGCTAATCAAAATTACATAATTATGGAGATTAAGGTCGAAAATGGGGAAGACGAACATGCTCCTCTTCTTGCAAAAACACTTCTTC	Mild effect						100	100	100	100	100	100	5.98	1.71	44.88		20.33	1.55	36.56	47.97	19.98	17.78	15.61	14.58	55.88	58.38	17.41	63.38	36.84	5.42	2.29	9.64	40.31	42.47	42.44	9.81	25.22		76.88	37.88	75.44	26.05	29.52	38.31
CiDMP1	CiDMP1_01	ACATTTCATAGCATCAAAAAAGCTAATCAAAATTACATAATTATGGAGATTAAGGTCGAAAATGGGGAGGACGAACATGCATGCTCCTCTTCTTGCAAAAACACTTCTTC	Strong effect
CiDMP1	CiDMP1_01	ACATTTCATAGCATCAAAAAAGCTAATCAAAATTACATAATTATGGAGATTAAGGTCGAAAATGGGGAGGACGAACATGCTCCTCTTCTTGCAAAAACACTTCTTC	Mild effect	100	100	100	100	100							94.06	88.5	55.12	88.25	79.69	79.5	36.19	22.28	63.69	48.88	62.56	66.75	11.76	20.55	23.12	13.82	34.38	36.72	73.94	79.62	59.72	47.09	48.84	79.88	74.81	100	11.18	21.64	13.02	19.27	40.03	35.88	100	100	100
CiDMP1	CiDMP1_01	ACATTTCATAGCATCAAAAAAGCTAATCAAAATTACATATTTATGGAGATTAAGGTCGAAAATGGGGAAGACGAACATGCTCCTCTTCTTGCAAAAACACTTATTC	Mild effect
CiDMP1	CiDMP1_01	ACATTTCATAGCATCAAAAAAGCTAATCAAAATTACATATTTATGGAGATTAAGGTCGAAAATGGGGAAGACGAACATGCTCCTCTTCTTGCAAAAACACTTCTTC	Mild effect													3.9					27.22	7	7.62	22.27	8.19		18.69	21.09	59.47	17.14	18.58		15.33				8.7				1.6	28.19	3.34	48.38	12.65	25.81
CiDMP1	CiDMP1_02	AGCATTTGGAGTCGTTTTCAGTATGTTGTTTGTTACTTTCCCTACACGACGCCATGGAATTGGGTTTCCAGTTAGTAACATTTAACAC	Mild effect
CiDMP1	CiDMP1_02	TGCATTTGGAGTCGTTTTCAGTATGTTGTTTGTTACTTTCCCTACACGACGCCATGGAATTGGGTTTCCAGTTAGTAACATTTAACAC	Mild effect						100	100	100	100	100	100		1.67	12.57		4.78	3.67	35.09	30.77	13.7	22.41	11.33	2.51	49.88	47.16	57.31	48.47	35.56	34.53	12.83	27.73	7.98	9.3	21.3	2.4	4.74		43.91	43	40.16	69.62	48.72	43.16
CiDMP1	CiDMP1_02	TGCATTTGGAGTCGTTTTCAGTATGTTGTTTGTTGCTTTCCCTACACGACGCCATGGAATTGGGTTTCCAATTACTAACATTTAACAC	Mild effect
CiDMP1	CiDMP1_02	TGCATTTGGAGTCGTTTTCAGTATGTTGTTTGTTGCTTTCCCTACACGACGCCATGGAATTGGGTTTCCAATTAGTAACATTTAACAC	Mild effect	100	100	100	100	100							100	98.31	87.38	100	95.19	96.31	64.88	69.25	86.25	77.56	88.75	97.5	50.09	52.84	42.69	51.53	64.44	65.44	87.19	72.25	92.06	90.75	78.69	97.62	95.25	100	56.09	57.03	59.88	30.34	51.28	56.84	100	100	100
CiDMP1	CiDMP1_03	ACTCTACCACCGGAGATTGCAGATAAGTACAGGCTGAGATTCATAGATTTCATGCATGCCTTCATGTCGATTATGGTTTTTGCA	Mild effect						100	100	100	100	100	100	1.24		16.03		6.34		11.05	20.28	1.68	4.88	3.64	4.32	24.3	32.88	3.9	26.77	10.62				11.12	12.31	11.55	2.02	5.64		44.75	17.59	46.62	4.94	5.52	8.6
CiDMP1	CiDMP1_03	ACTCTACCACCGGAGATTGCAGCTAAGTACAGGCTGAGATTCATAGATTTCATGCATGCCTTCATGTCGATTATGGTTTTTGCA	Mild effect																				3.81
CiDMP1	CiDMP1_03	ACTCTACCACCGGAGCTTGCAGCGAAGTACAGACTGAGATTCATAGATTTCATGCATGCCTTCATGTCGCTTATGGTTTTTGCA	No effect
CiDMP1	CiDMP1_03	ACTCTACCACCGGAGCTTGCAGCTAAGTACAGACTGAGATTCATAGATTTCATGCATGCCTTCATGTCGCTTATGGTTTTTGCA	No effect
CiDMP1	CiDMP1_03	ACTCTACCACCGGAGCTTGCAGCTAAGTACAGGCTGAGATTCATAGATTTCATGCATGCCTTCATGTCGAATATGGTTTTTGCA	Mild effect
CiDMP1	CiDMP1_03	ACTCTACCACCGGAGCTTGCAGCTAAGTACAGGCTGAGATTCATAGATTTCATGCATGCCTTCATGTCGATTATGGTTTTTGCA	Mild effect													2.59	2.25		1.21	5.92	22.44	17.77	13.21	17.55	9.97		26.86	18.48	49.91	30.69	27.59	34.19	12.62	29.05	1.19	1.52	11.16				5.08	31.69	6.51	66.5	44.62	35.53
CiDMP1	CiDMP1_03	ACTCTACCACCGGAGCTTGCAGCTAAGTACAGGCTGAGATTCATAGATTTCATGCATGCCTTCATGTCGCTTATGGTTTTTGCA	No effect	100	100	100	100	100							98.75	97.44	81.75	100	92.38	94.06	66.5	61.97	81.31	77.56	86.38	95.69	48.81	48.62	46.19	42.56	61.81	65.81	87.38	70.94	87.69	86.19	77.31	98	94.31	100	50.16	50.72	46.84	28.55	49.84	55.88	100	100	100
CiDMP1	CiDMP1_05	GGAGAAAACCCTGATACAAAAAGCCATTAGCCAAACATTCCAAAGCACTGCCCACTTAGCGAATCTTCTACCTACCGG	No effect													6.85					42.38	13.54	10.01	32.81	11.17		26.45	26.73	59.19	27.86	19.88		13.15				11.98				4.21	42.19	6.1	37.19	8.58	29.31
CiDMP1	CiDMP1_05	GGAGAAAACCCTGATACAAAAAGCCATTAGCCTAACATTCCAAAGCACTGCCCACTTAGCGAATCTTCTACCTACCGG	Mild effect
CiDMP1	CiDMP1_05	GGAGAAAACGCTGATACAAAAAGCCATCAGCCAAACATTCCAAAGCACTGCCCACTTAGCGAATCTTCTACCTACCGG	No effect													7.9		14.52		16.66		28.69	7.3	16.98	18.77	24.28	12.26			4.88	8.43	32.84	9.51	7.44		14.58		11.11			13.46	13.23	12.09	4.05	8.7
CiDMP1	CiDMP1_05	GGAGAAAACGCTGATACAAAAAGCCATTAGCCAAACATTCCAAAGCACTGCCCACTTAGCGAATCTTCTACCTACCGG	No effect	100	100	100	100	100	100	100	100	100	100	100	100	85.25	100	85.5	100	83.38	57.62	57.75	82.75	50.19	70.06	75.75	61.28	73.25	40.78	67.31	71.69	67.12	77.38	92.56	100	85.38	88.06	88.88	100	100	82.31	44.59	81.81	58.81	82.75	70.62	100	100	100
CiDMP1	CiDMP1_06	TTTTGCAGCAGTGGCTCTATTTGATCAAGATGTTGTGAATTGCTTTTATCCATCACCATCTGATGAAACGAAAGAACTCCTCACGACATTGCCTG	No effect	100	100	100	100	100							100	100	92.31	100	96.88	97.25	81	81.56	92.19	91.62	94.19	97.81	62.59	67.44	66.12	59.62	80.69	82.38	96	87.19	93.69	92.62	88.19	100	96.94	100	61.19	73.56	62.31	52.47	70.94	74.44	100	100	100
CiDMP1	CiDMP1_06	TTTTGCAGCAGTGGCTCTATTTGATCAAGATGTTGTGAATTGCTTTTATCCATCACCATCTGATGAAACGAAAGAGCTCCTCACGACACTGCCTG	No effect																1.09	2.72	10.84	6.96	4.41	6.5	4.07		17.38	12.5	30.38	18.78	13.49	17.55	3.99	12.8			6.24				4.65	17.14	2	43.59	25.41	18.67
CiDMP1	CiDMP1_06	TTTTGCAGCAGTGGCTCTATTTGATCAAGATGTTGTGAATTGCTTTTATCCATCACCATCTGATGAAACGAAAGAGTTCCTCACGACACTGCCTG	Mild effect						100	100	100	100	100	100			7.66		2.05		8.16	11.42	3.42	1.92	1.74	2.1	20	20.08	3.5	21.56	5.81				6.32	7.4	5.56		3.02		34.09	9.31	35.69	3.91	3.65	6.92
CiDMP1	CiDMP1_07	GAGTTTTACCGATAGTTTCATGGATGGAAAGGGTATGGTATGTTATGGGTTCGCGACAAGACGTGGATTGTGGGTCATTGATGGGTCGACA	Mild effect
CiDMP1	CiDMP1_07	GAGTTTTACTGATAGTTTCATGGACGGAAAGGGTATCGTATGTTATGGGTTCGCGACAAGACGTGGATTGTGGGTCATTGATGGGTCGACA	Mild effect						100	100	100	100	100	100			8.9		3.21		7.02	14.17	3.52	4.18	2.14	2.95	16.52	23.66	3.23	18.44	6.77				8.06	8.56	6.52		3.87		29.73	10.08	26.14	3.36	2.96	5.86
CiDMP1	CiDMP1_07	GAGTTTTACTGATAGTTTCATGGACGGAAAGGGTATCGTATGTTATGGGTTCGCGACAAGGCGTGGATTGTGGGTCATTGATGGGTCGACA	Mild effect
CiDMP1	CiDMP1_07	GAGTTTTACTGATAGTTTCATGGACGGAAAGGGTATGGTATGTTATGGGCTCGCGACAAGACGTGGATTGTGGGTCATTGATGGGTCGACA	Mild effect																		20.84	7.85	4.62	14.19	4.8		23.27	21.41	39.16	19.36	13.8		7.86				4.72				3.8	28.2	6.72	31.08	4.62	19.2
CiDMP1	CiDMP1_07	GAGTTTTACTGATAGTTTCATGGACGGAAAGGGTATGGTATGTTATGGGTTCGCGACAAGACGTGGATTGTGGGTCATTGATGGGTCGACA	Mild effect													1.75			1.28	5.38		6.08	4.55		3.83		8.29		11.59	9.86	11.45	28.81	5.9	24.34			5.84				3.16		1.16	30.44	41.03	13.45
CiDMP1	CiDMP1_07	GAGTTTTACTGATAGTTTCATGGACGGAAAGGGTATGGTATGTTATGGGTTCGCGACAATACGCGGATTGTGGGTCATTGATGGGTCGACA	No effect	100	100	100	100	100							100	95.06	91.12	96.94	95.5	86.62	72.12	53.62	84.25	74.44	82.38	87.69	38.03	54.91	46	47.62	63.03	44.12	83.81	71.81	91.94	83.81	82.94	95.62	96.19	100	47.47	51.81	53.97	31.45	45.09	61.47	100	100	100
CiDMP1	CiDMP1_07	GAGTTTTACTGATAGTTTCATGGATGGAAAGGGTATGGTATGTTATGGGTTCGCGACAATACGCGGATTGTGGGTCATTGATGGGTCGACA	No effect													3.25		3.06		7.98		18.22	3.08	7.18	6.8	9.34	13.88			4.7	4.94	27.08	2.46	3.82		7.62		4.33			15.82	9.9	12.04	3.65	6.28
CiPLP5	CiPLP5_01	TCTCGATCCTCGAAAGCAAGTTTTTATACGGTTACGACGATCCGAAGCTTTGGAAACCTCAGCAAGTTTCTCCGGAAATTTCTGTTACGGCGACG	Mild effect
CiPLP5	CiPLP5_01	TCTCGATCCTCGAAAGCAAGTTTTTATTCGGTTACGACAATCCGAAGCTTTGGAAACCTCAGCAAGTTTCTCCGGAAATTTCTGTTACGGCGACG	Mild effect
CiPLP5	CiPLP5_01	TCTCGATCCTCGAAAGCAAGTTTTTATTCGGTTACGACGATCCGAAGCTTTGGAAACCTCAGCAAGTTACTCCGGAAATTTCTGTTACGGCGACG	Mild effect
CiPLP5	CiPLP5_01	TCTCGATCCTCGAAAGCAAGTTTTTATTCGGTTACGACGATCCGAAGCTTTGGAAACCTCAGCAAGTTTCTCCGGAAATTTCCGTTACGGCGACG	No effect
CiPLP5	CiPLP5_01	TCTCGATCCTCGAAAGCAAGTTTTTATTCGGTTACGACGATCCGAAGCTTTGGAAACCTCAGCAAGTTTCTCCGGAAATTTCTGTTACGGCGACG	No effect	100	100	100	100	100	100	100	100	100	100	100	100	100	100	100	100	100	100	100	100	100	100	100	100	100	100	100	100	100	100	100	100	100	100	100	100	100	100	100	100	100	100	100	100	100	100
CiPLP5	CiPLP5_02	AGAGCCTAGCATCGACAACGATAAGCTCAGCTACGAGATTTTTTCGATCCTCGAAAGCAAGTTTTTATTCGGTTACGACGATCCGAAGCTTTGGAA	Mild effect
CiPLP5	CiPLP5_02	AGAGCCTAGCGTCGACAACGATAAGCTCAGCTATGAGATTTTCTCGATCCTCGAAAGCAAGTTTTTATACGGTTACGACGATCCGAAGCTTTGGAA	Mild effect
CiPLP5	CiPLP5_02	AGAGCCTAGCGTCGACAACGATAAGCTCAGCTATGAGATTTTCTCGATCCTCGAAAGCAAGTTTTTATTCGGTTACGACAATCCGAAGCTTTGGAA	Mild effect
CiPLP5	CiPLP5_02	AGAGCCTAGCGTCGACAACGATAAGCTCAGCTATGAGATTTTCTCGATCCTCGAAAGCAAGTTTTTATTCGGTTACGACGATCCGAAGCTTTGGAA	No effect	100	100	100	100	100	100	100	100	100	100	100	100	100	100	100	100	100	100	100	100	100	100	100	100	100	100	100	100	100	100	100	100	100	100	100	100	100	100	100	100	100	100	100	100	100	100
CiPLP5	CiPLP5_03	ATGATGAACCAGAGAGGTAAAATATGTGTGCTCTCGATTGATGGCGGAGGAATGCGGAGTATTCTAACAGGAAAAGCACTAGC	Mild effect
CiPLP5	CiPLP5_03	ATGATGAACCAGAGAGGTAAAATATGTGTGCTCTCGATTGATGGCGGAGGAATGCGGAGTATTCTAGCAGGAAAAGCACTAGC	No effect	100	100	100	100	100	100	100	100	100	100	100	100	100	100	100	100	100	100	100	100	100	100	100	100	100	100	100	100	100	100	100	100	100	100	100	100	100	100	100	100	100	100	100	100	100	100
CiPLP5	CiPLP5_03	ATGATGAATCAGAGAGGTAAAATATGTGTGCTCTCGATTGATGGCGGAGGAATGCGGAGTATTCTAGCAGGAAAAGCACTAGC	No effect
CiPLP5	CiPLP5_04	TCGGAAGCAAAAACCAGAGTGTTCCGATTTTCAAAGCGGAGGACACGTGGAGGTTTCTGGCGGAGCAAGGGAAACAAATATATCATCAG	Mild effect	48.47	52.19	49.59	49.81	50.16							92.06	100	100	30.08	20.41	19.5	62.41	34	46.38	13.27	7.52	4.12	29.64	62.16	35.66	45.09	68.81	9.48	19.73	6.84	21.34	4.02	3.41	19.17		16.88	59.53	85.62	62.69	36.31	42.72	40.12	61.62	33.91	55.88
CiPLP5	CiPLP5_04	TCGGAAGCAAAAACCAGAGTGTTCCGATTTTCAAAGCGGAGGACACGTGGAGGTTTCTGGCGGAGCAAGGGAAACAATTATATCATCAG	Mild effect
CiPLP5	CiPLP5_04	TCGGAAGCAGAAACCAGAGTGTTCCGATTTTCAAAGCGGAGGACACGTGGAGGTTTCTGGCGGAGCAAGGGAAACAAATATATCATCAG	No effect	51.53	47.81	50.44	50.19	49.84	100	100	100	100	100	100	7.94			69.94	79.56	80.5	37.59	66	53.62	86.75	92.5	95.81	70.38	37.88	64.31	54.91	31.2	90.5	80.25	93.19	78.69	96	96.56	80.81	100	83.12	40.47	14.41	37.31	63.69	57.28	59.91	38.38	66.06	44.12
CiPLP5	CiPLP5_04	TCGGAAGCAGAAACCAGAGTGTTCCGATTTTCAAAGCGGAGGACACGTGGAGGTTTCTGGCGGAGCAAGGGAAACAATTATATCATCAG	Mild effect
CiPLP5	CiPLP5_04	TCGGAAGCAGAAACCAGAGTGTTCCGATTTTCAAAGCGGAGGACACGTGGAGGTTTCTGTCGGAGCAAGGGAAACAAATATATCATCAG	Mild effect
CiPLP5	CiPLP5_05	GAGGCGGCGATGGGCGGATAAGCCATGCCACGGCAGCATTTGAAAACGCAATGAAAGAAGCGTTCATGGTCAACGGGCAG	No effect	100	100	100	100	100	100	100	100	100	100	100	100	100	100	100	100	100	100	100	100	100	100	100	100	100	100	100	100	100	100	100	100	100	100	100	100	100	100	100	100	100	100	100	100	100	100
CiPLP5	CiPLP5_05	GAGGCGGCGATGGGCGGATAAGCCATGCCACGGCAGCATTTGAAAACGCAATGAAGGAAGCGTTCATGGTCAACGGGCAT	Mild effect
CiPLP5	CiPLP5_06	GCTCGAATTTCCGGCGATAGCTCCGCCGATATGGTGGACCATGCAGTCGCCATGGCGTTTGGTCAGAGCCGCTGTAGCAACTACGTCCGTGTACAGGTATA	No effect																		26.7	2.42	22.62				10.71				18.28			3.8
CiPLP5	CiPLP5_06	GCTCGAATTTCCGGCGATAGCTCCGCCGATATGGTGGACCATGCCGTCGCCATGGCGTTTGGTCAGAGCCGCTGTAGCAACGACGTCCGTGTACAGGTATA	Mild effect
CiPLP5	CiPLP5_06	GCTCGAATTTCCGGCGATAGCTCCGCCGATATGGTGGACCATGCCGTCGCCATGGCGTTTGGTCAGAGCCGCTGTAGCAACTACGTCCGTGTACAGGTATA	No effect						100	100	100	100	100	100				100	100	100	73.31	97.62	77.38	96.94	100	100	89.25	100	100	100	81.69	97.81	93.62	96.19	100	100	100	100	100	100		100	100	100	100	100
CiPLP5	CiPLP5_06	GCTCGAATTTCCGGCGATAGCTCCGCCGATATGGTGGACCATTCCGTCGCCATGGCGTTTGGTCAGAGCCGCTGTAGCAACTACGTCCGTGTACAGGTATA	Mild effect																					3.09								2.17	6.4								100
CiPLP5	CiPLP5_06	GCTCGAATTTCCGGCGATATCTCCGCCGATATGGTGGACCATGCCGTCGCCATGGCGTTTGGTCAGAGCCGCTGTAGCAACTACGTCCGTGTACAGGTATA	Mild effect
CiPLP5	CiPLP5_07	GATGTTGATTCGGATCATAGCCCTAGCAACGTAAAAGCACTTATTGGAATAGCTGACGAGATGCTGAGACAGAAGAATGTGGAATCGGTACT	Mild effect
CiPLP5	CiPLP5_07	GATGTTGATTCGGATCATAGCCCTAGCAACGTAAAAGCACTTATTGGAATAGCTGACGAGATGTTGAGACAGAAGAATGTGGAATCAGTACT	Mild effect
CiPLP5	CiPLP5_07	GATGTTGATTCGGATCATAGCCCTAGCAACGTAAAAGCACTTATTGGAATAGCTGACGAGATGTTGAGACAGAAGAATGTGGAATCGGTACT	Mild effect
CiPLP5	CiPLP5_07	GATGTTGATTCGGATCCTAGCCCTAGCAACGTAAAAGCACTTATTGGAATAGCTGACGAGATGCTGAGACAGAAGAATGTGGAATCAGTAAT	Mild effect
CiPLP5	CiPLP5_07	GATGTTGATTCGGATCCTAGCCCTAGCAACGTAAAAGCACTTATTGGAATAGCTGACGAGATGCTGAGACAGAAGAATGTGGAATCGGTACT	No effect															5.77	2.66	4.55	9.8	3.35	3.76	3.9	2.57		8.76	11.11	9.36	13.61	12.09		4.48		6.1	2.09	1.23	2.23		2.48		11.9	16.38	9.26	12.59	13.22
CiPLP5	CiPLP5_07	GATGTTGATTCGGATCCTAGCCCTAGCAACGTAAAAGCACTTATTGGAATAGCTGACGAGATGTTGAGACAGAAGAATGTGGAATCAGTACT	No effect						100	100	100	100	100	100				90.94	96	92.94	86.19	94.25	94.5	94.88	97.44	100	84.94	81.5	87.38	81.06	83.25	100	93.62	100	91.44	96	98.75	96.31	100	97.5		80.94	74.56	87.81	83.12	82.81
CiPLP5	CiPLP5_07	GATGTTGATTCGGATCCTAGCCCTAGCAACGTAAAAGCACTTATTGGAATAGCTGACGAGATGTTGAGACAGAAGAATGTGGAATCGGTACT	No effect															3.26	1.33	2.47	4.08	2.4	1.71	1.2			6.22	7.41	3.32	5.32	4.65		1.92		2.44	1.91		1.43				7.14	9.08	2.91	4.29	3.96
CiPLP5	CiPLP5_08	GTGTTAGAGCATCAAAAGAGGAGTTATCGTATTGCTCCCACTGTTGCATTTAAGCAGCCTACTTTCAAGCAAACGTGAACGATTCACTTTA	Mild effect
CiPLP5	CiPLP5_08	GTGTTAGAGCATCAAAAGAGGAGTTGTCGTATTGCTCCCACCGTTGCATTTAAGCAGCCTACTTTCAAGCAAACGTGAACGAATCACTTTA	No effect
CiPLP5	CiPLP5_08	GTGTTAGAGCATCAAAAGAGGAGTTGTCGTATTGCTCCCACTATTGCATTTAAGCAGCCTACTTTCAAGCAAACGTGAACGAATCACTTTA	Mild effect
CiPLP5	CiPLP5_08	GTGTTAGAGCATCAAAAGAGGAGTTGTCGTATTGCTCCCACTGTTGCATTTAAGCAACCTACTTTCAAGCAAACGTGAATGAATCACTTTA	No effect												3.57															1.3											1.42	1.49					1.61	1.28	1.58
CiPLP5	CiPLP5_08	GTGTTAGAGCATCAAAAGAGGAGTTGTCGTATTGCTCCCACTGTTGCATTTAAGCAGCCTACTTTCAAGCAAACGTGAACGAATCACTTTA	No effect		3.5	1.96									3.57						1.19			6.91								6.34	14.99								17.38		2.4	1.18			3.23
CiPLP5	CiPLP5_08	GTGTTAGAGCATCAAAAGAGGAGTTGTCGTATTGCTCCCACTGTTGCATTTAAGCAGCCTACTTTCAAGCAAACGTGAACGATTCACTTTA	No effect						100	100	100	100	100	100	1.78			98.75	98.88	98.75	52.41	91.06	63.19	74.12	88.75	85.62	45.62	38.19	82.62	49.38	58.41	93.62	72.62	87.06	39.09	62.84	51.56	97.19	88.81	93.81		58.19	35.59	68.19	78.56	54.09
CiPLP5	CiPLP5_08	GTGTTAGAGCATCAAAAGAGGAGTTGTCGTATTGCTCCCACTGTTGCATTTAAGCAGCCTACTTTCAAGCAAATGTGAATGAATCACTTTA	Mild effect																		38.91	4.19	28.78				15.22				30.81			5.58								1.49
CiPLP5	CiPLP5_08	GTGTTAGAGCATCAAAGGAGGAGTTGTCGTATTGCTCCCACTGTTGCATTTAAGCAACCTACTTTCAAGCAATCGTGAACGAATCACTTTA	Mild effect												3.57
CiPLP5	CiPLP5_08	GTGTTAGAGCATCAGAGGAGGAGTTGTCGTATGGCTCCCACTGTTGCATTTAAGCAACCTACTTTCAAGCAAACGTGAATGAATCACTTTA	Mild effect	100	96.5	98.06	100	100							87.5			1.26	1.14	1.22	7.54	4.77	8.02	18.97	11.23	14.43	39.12	61.81	17.38	49.38	10.81		12.34	7.4	60.91	37.19	48.41	2.8	11.2	6.09	81.19	38.78	62	30.64	21.42	45.88	95.19	98.75	98.38
CiPLP5	CiPLP5_08	GTGTTAGAGCATCAGAGGAGGAGTTGTCGTATTGCTCCCACTGTTGCATTTAAGCAACCTACTTTCAAGCAAACGTGAATGAATCACTTTA	Mild effect
CiPLP5	CiPLP5_09	ATGCGGAGTATTCTAACAGGAAAAGCACTAGCTCACCTCGAGAACGCGTTAAAAACGAAATCCGGCAATCCGAACGCGAGAATC	Mild effect
CiPLP5	CiPLP5_09	ATGCGGAGTATTCTAGCAGGAAAAGCACTAGCTCACCTCGAGAACGCGTTAAAAACGAAATCCGGCAATCCCAACGCGAGAATC	No effect	51.28	53.03	51.62	52	52.84							91.62	100	100	37.25	21.48	24.45	40.53	34.38	33.88	7.88	10.63	6.23	26	60.38	37.03	48.47	62.84	3.37	10.74	5.06	22.12	5.56	4.83	20.36		16.06	61.38	87.62	66.88	36.81	50.19	47.12	62	33.12	58.75
CiPLP5	CiPLP5_09	ATGCGGAGTATTCTAGCAGGAAAAGCACTAGCTCACCTCGAGAACGCGTTAAAAACGAAATCCGGCAATCCGAACGCGAGAATC	No effect																					3.9								7.49	11.98								2.06
CiPLP5	CiPLP5_09	ATGCGGAGTATTCTAGCAGGAAAAGCACTAGCTCACCTCGAGAACGCGTTAAAAACGAAATCCGGCAATCCGAACGCTAGAATC	No effect	48.72	46.97	48.31	47.97	47.16	100	100	100	100	100	100	8.36			62.75	78.5	75.56	59.47	65.62	66.19	88.25	89.38	93.75	74	39.62	63	51.56	37.12	89.19	77.31	94.94	77.88	94.38	95.19	79.62	100	83.94	36.56	12.44	33.16	63.19	49.81	52.88	38	66.88	41.25
CiPLP5	CiPLP5_10	GAAGCAAGGAAAATAATTATATCATCAGAACTCAAGTTCCAACGGCGGTGGTGGTGGAGGTTTATTGAAAAGGATCTTCCGCGGCGGAGGCGGC	Strong effect						1.19	1.44						1.54	1.45				1.28					1.49	1.12		1.38				1.35					1.24				1.21	1.19		1.21			1.15
CiPLP5	CiPLP5_10	GGAGCAAGGGAAACAAATATATCATCAGAACTCAAGTTCCAAAGGCGGTGGTGGTGGAGGTTTATTGAAAAGGATCTTCCGCGGCGGAGGCGGC	Mild effect
CiPLP5	CiPLP5_10	GGAGCAAGGGAAACAAATATATCATCAGAACTCAAGTTCCAACGGCGGTGGTGGTGGAGGTTTATTGAAAAGGATCTTCCGCGGCGGAGGCGGC	No effect	100	100	100	100	100	98.81	98.56	100	100	100	100	100	98.38	98.56	100	100	100	98.75	100	100	100	100	98.5	98.88	100	98.62	100	100	100	98.62	100	100	100	100	98.75	100	100	100	98.75	98.81	100	98.75	100	100	98.81	100
CiPLP5	CiPLP5_10	GGAGCAAGGGAAACAAATATATCATCAGAACTCAAGTTCCAACGGCGGTGGTGGTGGAGGTTTATTGAAAATGATCTTCCGCGGCGGAGGCGGC	Mild effect
CiPLP5	CiPLP5_10	GGAGCAAGGGAAACAAATATATCATCAGAACTCAAGTTCCAACGGCGGTGGTGGTGGAGGTTTATTTAAAAGGATCTTCCGCGGCGGAGGCGGC	Mild effect
CiPLP5	CiPLP5_10	GGAGCAAGGGAAACAATTATATCATCAGAACTCAAGTTCCAACGGCGGTGGTGGTGGAGGTTTATTAAAAAGGATTTTCCGCGGCGGAGGCGGC	Mild effect
CiPLP5	CiPLP5_10	GGAGCAAGGGAAACAATTATATCATCAGAACTCAAGTTCCAACGGCGGTGGTGGTGGAGGTTTATTGAAAAGGATCTTCCGCGGCGGAGGCGGC	Mild effect
CiPLP5	CiPLP5_11	AAAAATCGTTTCTATATTATTCAATGTTTCTCTATTAAAATTTTTATCTGACAGTCAAACGAGTCCAACATGGGTCATCATGGGGT	Mild effect																		5.07		5.75				2.01
CiPLP5	CiPLP5_11	AAAAATCGTTTCTATATTATTCAATGTTTCTCTATTAAAATTTTTATCTGACAGTCAAACGGGTCCAACATGGGTCATCATGGGGT	Mild effect
CiPLP5	CiPLP5_11	AAAAATCGTTTCTATATTATTCAGTGTTTCTCTATTAAAATTTTTATCTGACAGTCAAACGGGTCCAACATGGGTCATCATGGGGT	Mild effect
CiPLP5	CiPLP5_11	AAAAGTCGTTTCTATATTATTCAGTGTTTCTCTATTAAAATTTTTATCTGACAGTCAAACGGGTCCAACATGGGTCATCATGGGGT	Mild effect
CiPLP5	CiPLP5_11	AAACATCATTTCTATATTATTCAATGTTTCTCTATTAAAATTTTTATCTAACAGTCAAACGGGTGCAACATGGGTCATCATGGGTT	No effect					1.11	100	100	100	100	100	100				91.5	93.25	95.44	85.5	90.88	74.06	83.69	88.25	87.81	61.19	30.19		93.69		100	85.62	97.38	47.81	85.62	59.72	94.94	96.81	91.5		10.43	25	77.12	72.94	60.41			3.23
CiPLP5	CiPLP5_11	AAACATCATTTCTATATTATTCAATGTTTCTCTATTAATATTTTTATCTAACAGTCAAACGGGTCCGACATGGGTCATCA	Mild effect																									1.72
CiPLP5	CiPLP5_11	AAACATCATTTCTATATTATTCAATGTTTCTCTATTAATATTTTTATCTAACAGTCAAACGGGTCCGACATGGGTCATCATGAGGT	Mild effect	50.69	50.59	43.69	49.28	38.91							5			2.13		2.08	2.18	2.06	6.31	11.23	8.11	10.7	23.08	20.69		2.63			6.4	2.65	43.38	14.36	37.41		3.17	3.58	24.41	10.43	23.44	9.44	5.4	18.83	37.97	64.06	38.72
CiPLP5	CiPLP5_11	AAACATCATTTCTATATTATTCAATGTTTCTCTATTAATATTTTTATCTAACAGTCAAACGGGTCCGACATGGGTCATCATGGGGT	Mild effect																																												4.82		1.61
CiPLP5	CiPLP5_11	AAACATCGTTTCTATATTATTCAATGTTTCTTTATTAAAATTTTTATCTGACAGTCAAACGGGTCCAACATGGGTCATCATGGGGT	Mild effect	49.31	49.41	56.31	50.72	60							95.06	100	100	6.38	6.72	2.5	7.25	7.06	13.88	5.1	3.62	1.48	13.71	47.41		3.68			8		8.85		2.88	5.06		4.9	75.56	79.12	51.56	13.44	21.62	20.78	57.19	35.94	56.44
CiPLP5	CiPLP5_11	AAACATTGTTTCTATATTAATCAATGTTTGTGTATTAATTTTTTTATCTTACAGTCAAACGGGTCCAACATGGGTCATCATGGGGT	Mild effect
CiDMP2	CiDMP2_01	ATCACACACAAAAACATTGGACAAATGGCGGCCACCACCATAAAAAACAAGACACTTTCCGGCGTCGGTAACCTCATAAAGCTCCTGCCAACC	Mild effect
CiDMP2	CiDMP2_01	ATCACACACAAAAACATTGGACAAATGGCGGGCACCACCATAAAAAACAAGACACTTTCCGGCGTCGGTAACCTCATAAAGCTCCTGCCAACC	Mild effect											1.09							4.9											17.84	2.63			1.31									3.58
CiDMP2	CiDMP2_01	ATCACACACAAAAACATTGGACAAATGGCGGGCACCTCCATAAAAAACAAGACACTTTCCGGCGTCGGTAACCTCATAAAGCTCCTGCCAACC	No effect	100	100	100	100	100	100	100	100	100	100	98.94	100	100	100	100	100	100	95.12	100	100	100	100	100	100	100	100	100	100	82.19	97.38	100	100	98.75	100	100	100	100	100	100	100	100	96.38	100	100	100	100
CiDMP2	CiDMP2_03	CCGTCTCCGCCTTCATCCTCAAACGTTGATGTTTCTAAGTATAAGCTTCGAATCGGAGACTTTGTGCATGCACTTTTTACGGTGGTTGTTTTTGCAG	No effect
CiDMP2	CiDMP2_03	CCGTCTCCGCCTTCTTCCTCAAACGTTGATGTTTCTAAGTATAAACTTCGAATCGGAGACTTTATGCATGCACTTTTTACTGTGGTTGTTTTTGCAG	Mild effect																													1.19
CiDMP2	CiDMP2_03	CCGTCTCCGCCTTCTTCCTCAAACGTTGATGTTTCTAAGTATAAACTTCGAATCGGAGACTTTGTGCACGCACTTTTTACTGTGGTTGTTTTTGCAG	No effect																		1.56
CiDMP2	CiDMP2_03	CCGTCTCCGCCTTCTTCCTCAAACGTTGATGTTTCTAAGTATAAACTTCGAATCGGAGACTTTGTGCATGCACTTTTTACTGTGGTTGTTTTTGCAG	No effect	100	100	100	100	100	100	100	100	100	100	100	100	100		100	100	100	98.38	100	100	100	100	100	100	100	100	100	100	98.81	100	100	100	100	100	100	100	100	100	100	100	100	100	100	100	94.31	100
CiDMP2	CiDMP2_03	CCGTCTCCGCCTTCTTCCTCAAACGTTGATGTTTCTAAGTATAAACTTCGAGTCGGAGACTTTGTGCATGCACTTTTTACTGTGGTTGTTTTTGCAG	Mild effect
CiDMP2	CiDMP2_03	TGCAGTTCTCCGCCTTCTTCCTCAAACGTTGATGTTTCTAAGTATAAACTTCGAATCGGAGACTTTGTGCATGCACTTTTTACTGTGGTTGTTTTTGCAG	Mild effect																																													5.71
CiDMP2	CiDMP2_04	CGGCCACTGCTCCACCGTCAACAAGTACATGTCCTCCATCCTCATTACCCTATGTGGCTTCTCCTGCGCCTTCTCTTCCTTCACCGACAGCTATG	No effect
CiDMP2	CiDMP2_04	CGGCCACTGCTCCACCGTCAACAAGTACATGTCCTCCATCCTCATTACCCTCTGTGGCTTCTCCTGCGCCTTCTCTTCCTTCACCGACAGCTATG	No effect	100	100	100	100	100	100	100	100	100	100	100	100	100	100	100	100	100	100	100	100	100	100	100	100	100	100	100	100	100	100	100	100	100	100	100	100	100	100	100	100	100	100	100	100	100	100
CiDMP2	CiDMP2_04	CGGCCACTGCTCCACCGTCAACAAGTACATGTCGTCCATCCTCATTACCCTCTGTGGCTTCTCCTGCGCCTTCTCTTCCTTCACCGACAGCTATG	No effect
CiDMP2	CiDMP2_04	TGGCCACTGCTCCACTGTCAACAAGTACATGTCCTCCATCCTCATTACGCTCTGTGGCTTCTCCTGCGCCTTCTCTTCCTTCACCGACAGCTATG	No effect
CiDMP2	CiDMP2_05	TTTTTACGGTGGTTGTTTTTGCAGTGGTGGCGTTGTTGGATGATAATACGGTGCAGTGTTTGTACCCGGCGTTTGAGACGAACGAGAAGAT	No effect
CiDMP2	CiDMP2_05	TTTTTACTGTGGTTGTTTTTGCAGTGGTCGCGTTGTTGGATGAAAATACGGTTCAGTGTTTGTACCCGGCGTTTGAGACGAACGAGAAGAT	Mild effect																											2.82	5.71										10.14	5.77
CiDMP2	CiDMP2_05	TTTTTACTGTGGTTGTTTTTGCAGTGGTCGCGTTGTTGGATGATAATACGGTTCAGTGTTTGTACCCGGCATTTGAGACGAACGAGAAGAT	No effect
CiDMP2	CiDMP2_05	TTTTTACTGTGGTTGTTTTTGCAGTGGTCGCGTTGTTGGATGATAATACGGTTCAGTGTTTGTACCCGGCGTTTGAGACGAACGAGAAGAT	No effect	100	100	100	100	100	100	100	100	100	100	100	100	100	100	100	100	100	100	100	100	100	100	100	100	100	100	97.19	94.31	100	100	100	100	100	100	100	100	100	89.81	94.25	100	100	100	100	100	100	100
CiDMP2	CiDMP2_05	TTTTTACTGTGGTTGTTTTTGCAGTGGTCGCGTTGTTGGATGATAATACGGTTCAGTGTTTGTACCCGGCGTTTGAGATGAACGAGAAGAT	Mild effect
CiDMP2	CiDMP2_06	CCGACAGCTATGAAGACGACGATGGAACCACCCATTACGGGATCACTACCGTCAAGGGCTTCTGGCCGTCTCCGCCT	Mild effect													1.57
CiDMP2	CiDMP2_06	CCGACAGCTATGAAGACGACGATGGAACCACCCATTACGGGATCGCTACCGTCAAGGGCTTCTGGCCGTCTCCGCCT	No effect	100	100	100	100	100	100	100	100	100	100	100	100	98.38	100	100	100	100	100	100	100	100	100	100	100	100	100	100	100	100	100	100	100	100	100	100	100	100	100	100	100	100	100	100	100	100	100
CiDMP2	CiDMP2_06	CCGACAGCTATGAAGACGACGATGGAACCACCCATTACGGGATTGCTACCGTCAAGGGCTTCTGGCCGTCTCCGCCT	No effect
CiDMP2	CiDMP2_06	CCGACAGCTATGAAGACGACGATGGAACCACCCATTATGGGATCGCGACCATCAAGGGCTTCTGGCCGTCTCCGCCT	Mild effect
CiDMP3	CiDMP3_01	TAACTTGAGAAAAAGTCAAAAAAACCCTTCACAATTACCATGTCTCTTAGAGCCAGGCCGGTAACAGCCGTATCCACATCGTCCGATGATGAGGAGGACATCCCAGACA	No effect												1.32						1.8	1.78		3.84	4.56	1.82	1.82	1.36	2.69	2.16	2.8	3.08			1.23	1.78	2.19	3.02	2.99	1.22	2.7	2.98	1.97	2.17	2.34		1.84
CiDMP3	CiDMP3_01	TAACTTGAGAAAAAGTCAAAAAAACCCTTCACAATTACCATGTCTCTTAGAGCCAGGCCGGTAACAGCCGTATCCACGTCGTCCGATGATGAGGAGGACATCCCAGACA	No effect												27.81	14.83	56.75	60.88	56.88	75.56	37.22	67.25	31.69	63.12	46.81	48.81	16.66	44.38	46.47	37.84	71.06	49.38	55.09	27.05	32.19	50	46	46.16	25.64	35.47	67.38	47.16	56.09	35.19	20.44	40.06	18.83	15.15	18.08
CiDMP3	CiDMP3_01	TAACTTGAGAAAAAGTCAAAAAAACCCTTCACATAATTACCATGTCTCTTAGAGCCAGGCCGGTAACAGCCGTATCCACGTCGTCCGATGATGAGGAGGACATCACAGACA	Mild effect
CiDMP3	CiDMP3_01	TAACTTGAGAAAAAGTCAAAAAAACCCTTCACATAATTACCATGTCTCTTAGAGCCAGGCCGGTAACAGCCGTATCCACGTCGTCCGATGATGAGGAGGACATCCCAGACA	No effect
CiDMP3	CiDMP3_01	TAACTTGAGAAAAAGTCAAAAAACCCTTCACAATTACCATGTCTCTTAGAGCCAGGCCGGTAACAGCCGAATCCACGTCGTCCGATGATGAGGAGGACATCCCAGACA	Mild effect														6.08	28.55	30.59	22.55	14.36		19.09	2.72	6.46	18.48	42.12	15.7	11.95	28.45	6.54	21.34	32.06	58.09	40.78	28.41	26.77		13.46	11.01		21.5	21.95	30.81	51.47	31.05	53.53	52.41	72.88
CiDMP3	CiDMP3_01	TAACTTGAGAAAAAGTCAAAAAACCCTTCACAATTACCATGTCTCTTAGAGCCAGGCCGGTAACAGCCGTATCCACATCGTCCGATGATGAGGAGGACATCCCAGACA	No effect	100	100	100	100	100	100	100	100	100	100	100	68.56	82.94	37.16	5.36	10.2		43.03	29.55	46.25	27.81	37.25	29.09	35.16	36.88	33.16	26.48	16.52	22.62	10.14	14.87	21.78	15.98	21.41	47.56	54.09	48.62	28.16	25.36	17.47	27.45	22.78	26	22.52	32.47	7.91
CiDMP3	CiDMP3_01	TAACTTGAGAAAAAGTCAAAAAACCCTTCACAATTACCATGTCTCTTAGAGCCAGGCCGGTAACAGCCGTATCCACGTCGTCCGATGATGAGGAGGACATCCCAGACA	No effect												2.32	2.21		5.19	2.3	1.88	3.59	1.42	3.02	2.49	4.94	1.82	4.24	1.71	5.72	5.04	3.12	3.6	2.74		3.99	3.84	3.65	3.24	3.84	3.67	1.8	2.98	2.54	4.34	2.96	2.92	3.32		1.13
CiDMP3	CiDMP3_02	CTCCACCACCACCCACTATGTCACAATGGGCTATATCACAGACACTGGCTAGCACAGCCCAGCTAGCCAACCTCCTACCTAC	No effect	100	100	100	100	100	100	100	100	100	100	100	100	100	100	100	100	100	100	100	100	100	100	100	100	100	100	100	100	100	100	100	100	100	100	100	100	100	100	100	100	100	100	100	100	100	100
CiDMP3	CiDMP3_02	CTCCACCGCCACCCACTATGTCACAATGGGCTATATCACAGACACTGGCTAGCACAGCCCAGCTAGCCAACCTCCTACCTAC	No effect
CiDMP3	CiDMP3_03	GGTTGCAGTTTGGTGTTTGTGATCTTCCCTTCCAAGAGACATGGCATTGGTTACCCCGTCTCTCATTGATCTTCACTTTTT	No effect	100	100	100	100	100	100	100	100	100	100	100	100	100	100	100	100	100	100	100	100	100	100	100	100	100	100	100	100	100	100	100	100	100	100	100	100	100	100	100	100	100	100	100	100	100	100
CiDMP3	CiDMP3_03	GGTTGCAGTTTGGTGTTTGTGATCTTCCCTTCCAAGAGACATGGCATTGGTTACCCCGTCTCTCATTGATCTTCACTTTTTT	No effect
CiDMP3	CiDMP3_03	GGTTGCAGTTTGGTGTTTGTGATCTTCCCTTCCAAGAGACATGGCATTGGTTACCCCGTCTCTCATTGATCTTCACTTTTTTT	No effect
CiDMP3	CiDMP3_03	GGTTGCAGTTTGGTGTTTGTGATCTTTCCCTTCCAAGAGACATGGCATTGGTTACCCCGTCTCTCATTGATCTTCACTTTTT	Mild effect
CiPLP6	CiPLP6_01	AATATCTTGCTACACTGCCCCCAATTACCACCACCGTGACAATAACCCCATTCCGTCTTCATCATTGTTAGCTAACACAAGCGAGACCAATG	Mild effect
CiPLP6	CiPLP6_01	AATCTCCGGCTACACTGCCACCAATTACCACCGTCACAATAACCCCATTTCGTCTTCATCATTGTTAGCTAATACAAGCGAGACCAACG	Mild effect
CiPLP6	CiPLP6_01	AATCTCTGGCTACACTGCCACCAATTACCACCGTGACAATAACCCCATTCCGTCTTCATCATTGTTAGCTAACACAAGCGAGACCAACA	Mild effect
CiPLP6	CiPLP6_01	AATCTCTGGCTACACTGCCACCAATTACCACCGTGACAATAACCCCATTCCGTCTTCATCATTGTTAGCTAACACAAGCGAGACCAACG	No effect	100	100	100	100	100	100	100	100	100	100	100	100	100	100	100	100	100	97.44	94.06	94.31	96.56	88.31	88.56	85.81	93.06	100	100	100	100	100	100	87.81	93.44	87.19	100	100	88.62	100	97.62	98.19	95.62	96.38	94.75	100	100	100
CiPLP6	CiPLP6_01	AATCTCTGGCTACACTGCCACCAATTACCACCGTGACAATAACCCCATTCCTTCTTCATCATTGTTAGCTAACACAAGCGAGACCAACG	No effect
CiPLP6	CiPLP6_01	AATCTCTGGCTACACTTCCACCAATTACCACCGTGACAATAACCCCATTCCGTCTTCATCATTGTTAGCTAACACAAGCGAGACCAACG	Mild effect																		2.52	5.98	5.68	3.48	11.68	11.41	14.19	6.94							5.9							2.37	1.88	4.42	3.6	5.28
CiPLP6	CiPLP6_01	AATCTCTTGCTACACTGCCACCAATTACCACCAATTACCACCACCGTGACAATAACCCCATTCCGTCTTCATCATTGTTAGCTAACACAAGCGAGACCAACG	Strong effect
CiPLP6	CiPLP6_01	AATCTCTTGCTACACTGCCACCAATTACCACCACCGTGACAATAACCCCATTATGTCTTCATCATTGTTAGCTAACACAAGCGAGACCAACG	Mild effect
CiPLP6	CiPLP6_01	AATCTCTTGCTACACTGCCACCAATTACCACCACCGTGACAATAACCCCATTCCGTCTTCATCATTGTTAGCTAAAACAAGCGAGACCAACG	Mild effect
CiPLP6	CiPLP6_01	AATCTCTTGCTACACTGCCACCAATTACCACCACCGTGACAATAACCCCATTCCGTCTTCATCATTGTTAGCTAACACAAGCGAGACCAACG	Mild effect
CiPLP6	CiPLP6_01	AATCTCTTGCTACACTGCCACCAATTACCACCACCGTGACAATAACCCCATTTCGTCTTCATCATTGTTAGCTAACACAAGCGAGACCAACG	Mild effect
CiPLP6	CiPLP6_01	AATCTCTTGCTACACTGCCACCAATTACCACCACCGTGACAATAACCCCATTTCGTCTTTATCATTGTTAGCTAACACAAGCGAGACCAACG	Mild effect
CiPLP6	CiPLP6_01	AATCTCTTGCTACACTGCCACCAATTGCCACCACCGTGACAATAACCCCATTCCGTCTTCATCATTGTTAGCTAACACAAGCGAGACCAACG	Mild effect																																6.23	6.6	12.84			11.38
CiPLP6	CiPLP6_02	ACAGACGAGAACATGAAAGCACTTGAGGATGTAGGAAGAAAACTTTTGAACGAGAAGGTTTCAAGAGTAGATTTAGAGA	No effect	100	100	100	100	100	100	100	100	100	100	100	98.06	96.94	100	75.81	80.25	74.94	79.19	73.56	77.12	79.5	77.81	67.75	58.88	53.38	77.12	76.44	91.38	100	100	85.94	89.81	94.38	68.38	100	100	100	48.12	81.75	72.81	74.75	53.53	74.75	94.81	74.31	100
CiPLP6	CiPLP6_02	ACAGATGAGAACATGAAAGCACTTGAGGATGTAGGAAGAAAACTTTTGAACGAGAAGGTTTCAAGAGTAGATTTAGAAA	No effect
CiPLP6	CiPLP6_02	ACAGATGAGAACATGAAAGCACTTGAGGATGTAGGAAGAAAACTTTTGAACGAGAAGGTTTCAAGAGTAGATTTAGAGA	No effect												1.93	3.05		24.19	19.75	25.05	20.81	26.44	22.86	20.48	22.22	32.28	41.12	46.62	22.81	23.59	8.58			14.05	10.18	5.56	31.69				25.81	2.71	27.22	25.22	46.47	25.23	5.16	25.66
CiPLP6	CiPLP6_02	ACAGATGAGAACATGAAAGCACTTGAGGATGTAGGAAGAAAACTTTTGAACGAGAAGGTTTCAAGGGTAGATTTAGAGA	No effect
CiPLP6	CiPLP6_02	ACAGATGAGAACATGAAAGCACTTGAGTATGTAGGAAGAAAACTTTTGAACGAGAAGGTTTCAAGAGTAGATTTAGAGA	Mild effect
CiPLP6	CiPLP6_02	GCAGATGAGAACATGAAAGCACTTGAGGATGTAGGAAGAAAACTTTTGAACGAGAAGGTTTCAAGAGTAGATTTAGAGA	Mild effect																																						26.09	15.54
CiPLP6	CiPLP6_03	GGTCGATATTCATGTCTCCACTCTCTTCAGATCCCTCAACGCTGAAAAGAATTATCTACGCATTCAGGTATTCTTCAAT	No effect
CiPLP6	CiPLP6_03	GGTCGATATTCATGTCTCCACTCTCTTCAGATCCCTCAATGCTGAAAAGAATTATCTACGCATTCAGGTATTATTCAAT	No effect
CiPLP6	CiPLP6_03	GGTCGATATTCATGTCTCCACTCTCTTCAGATCCCTCAATGCTGAAAAGAATTATCTACGCATTCAGGTATTCTTCAAT	No effect												66.69	70.69	72.19	64.38	67.94	38.56	44.72	49.62	23.14	41.75	43.47	48.72	47.81	57.72	42.91	70.25	40.91	51.62	40.25	51.81	51.72	53.19	69.69	67.94	55.31	31.16	15.66	8.85	29.41	71.31	50.47	66.44	67.94	46.56	71.81
CiPLP6	CiPLP6_03	GGTCGATATTCATGTCTCCACTCTCTTCAGATCCCTCAATGCTGAAAAGAATTATCTACGCATTCAGGTATTCTTCAGT	No effect																				1.32						1.1												26.81	18.36						1.08
CiPLP6	CiPLP6_03	GGTCGATATTCATGTCTCCACTCTCTTCAGATCCCTCAATGCTGAAAAGAATTATCTACGCATTCAGGTATTCTTGAAT	No effect
CiPLP6	CiPLP6_03	GGTCGATATTCATGTCTCCACTCTCTTCAGATCCCTGAATGCTGAAAAGAATTATCTACGCATTCAGGTATTCTTCAAT	No effect													4.63
CiPLP6	CiPLP6_03	GGTCGATATTCATGTCTCCACTCTCTTTAGATCCCTCAATGCTGAAAAGAATTATCTACGCATTCAGGTATTCTTCAAT	No effect
CiPLP6	CiPLP6_03	GGTCGATATTCATGTCTCTACTCTCTTCAGATCCCTCAATGCTGAAAAGAATTATCTACGCATTCAGGTATTCTTCAAT	No effect	100	100	100	100	100	100	100	100	100	100	100	33.28	24.69	27.86	35.62	27.66	57.19	55.28	42.69	55.03	49.56	56.53	44.25	43.56	21.62	39.44	25.41	57.88	48.38	59.72	48.19	48.31	46.81	30.34	32.09	44.69	68.88	30.86	69.94	48.19	18.66	34.16	21.41	29.05	30.59	28.19
CiPLP6	CiPLP6_03	GGTCGATATTCATGTCTCTACTCTCTTCAGATCCCTCAATGCTGAAAAGAATTATCTACGCATTCAGGTATTCTTCAGT	No effect																4.4	4.28		7.72	20.5	8.7		7.01	8.66	20.66	16.52	4.38	1.27										26.66	2.88	22.41	10.06	15.37	12.16	3.06	21.77
CiPLP6	CiPLP6_04	TTGTGCTTTCACTTGGCACCGGCATGCCCAAACGAGCTGAGAAATACAACGCCAGGACAGCTTCCCGATGGGGTTTGATCAATT	No effect	100	100	100	100	100	100	100	100	100	100	100	100	100	100	100	100	100	100	100	100	98.38	100	100	100	100	100	100	100	100	100	100	100	100	100	100	100	100	93.81	97.44	92.5	100	100	100	100	100	100
CiPLP6	CiPLP6_04	TTGTGCTTTCACTTGGCACCGGCATGCCCAAACGAGCTGAGAGATACAACGCCAGGACAGCTTCCCGATGGGGTTTGATCAATT	Mild effect
CiPLP6	CiPLP6_04	TTGTGCTTTCACTTGGCACCGGCATGCCCAAACGATCTAAGAAATACAATGTCAGGACAGCTTCCCGATGGGGTTTGATCAATT	Mild effect																					1.63																	6.22	2.53	7.49
CiPLP6	CiPLP6_04	TTGTGCTTTCACTTGGCACCGGCATGCCCAAGCGATCTAAGAAATACAATGTCAGGACAGCTTCCCGATAGGGTTTGATCAATT	Mild effect
CiPLP6	CiPLP6_05	TACTCTATTCTATGAAATCGTACTGAAATTATATCTAAATGGCAACTTACAGACGCAAGTGGCAATCACACATATAATGAAGGAAGTCATGA	No effect
CiPLP6	CiPLP6_05	TACTCTATTCTATGTAATCGTACTTAAAATTATATTTAAATGACAACTTACAGACGCAAGTGGCAATCACACATATAATGAAGGAAGTCATGA	No effect
CiPLP6	CiPLP6_05	TACTCTATTCTATGTAATCGTACTTAAAATTATATTTAAATGGCAAATTACAGACGCAAGTGGCAATCACACATATAATGAAGGAAGTCATGA	No effect																		2.07	3.36	5.32	4.62	9.4	14.02	9.3	4.01							4.04							1.96		2.15	2.41	5.42
CiPLP6	CiPLP6_05	TACTCTATTCTATGTAATCGTACTTAAAATTATATTTAAATGGCAACTTACAGACGCAAGTGGCAATCACACATATAATGAAGGAAGTCATGA	No effect	100	100	100	100	100	100	100	100	100	100	100	100	100	100	100	100	100	97.94	96.62	94.75	95.38	90.62	86	90.75	96	100	100	100	100	100	100	95.94	100	100	100	100	100	100	98.06	100	97.81	97.62	94.56	100	100	100
CiPLP6	CiPLP6_05	TACTCTATTCTATGTAATCGTACTTCAAATTATATTTAAATGGCAACTTACAGACGCAAGTGGCAATCACACATATAATGAAGGAAGTCATGA	No effect
CiPLP6	CiPLP6_06	CTATCAGACATATGCATAAGCACCTCGGCGGCTCCGACGTATTTCCCGCCTCACTATTTCGAGACCACAGACGCCGACGGAGCTACGCGTACATTCGA	No effect												2.13	2.27		17.69	14.69	12.26	14.19	14.05		4.44	13.19	9.11	16.17	15.76	3.46	13.77	4.94			8.49	2.86	3.26	18.84				2.45		4.12	15.04	22.69	6.46
CiPLP6	CiPLP6_06	CTATCGGACATATGCATAAGCACCGCGGCGGCTCCGACGTATTTCCCGCCTCACTATTTCGAGACCACAGACGCCGACGGAGCTACGCGTACATTCGA	Mild effect
CiPLP6	CiPLP6_06	CTATCGGACATATGCATAAGCACCTCGGCGGCTCCGACGTATTTCCCGCCTCACTATTTCGAGACCACAGACGACGACGGAGCTACGCGTACATTCGA	Mild effect
CiPLP6	CiPLP6_06	CTATCGGACATATGCATAAGCACCTCGGCGGCTCCGACGTATTTCCCGCCTCACTATTTCGAGACCACAGACGCCGACGGAGCTACGCGTACATTCGA	No effect	97.12	98.19	98	96.25	97.62	97.94	98.75	98.19	97.19	98.25	100	97.81	94.25	98.75	82.31	85.25	86.62	85.81	85.94	98.88	94.31	85.62	90.88	83.81	82.94	96.56	86.25	95.06	98.88	100	91.5	97.12	95.12	80	98.75	100	100	97.62	98.75	95.81	84.94	77.38	92.25	100	100	100
CiPLP6	CiPLP6_06	CTATCGGACATATGCATAAGCACCTCGGCGGCTCCGACGTATTTCCCGCCTCACTATTTCGAGACCACAGACGCCGACGGAGTTACGCGTACATTCGA	Mild effect
CiPLP6	CiPLP6_06	CTATCGGACGTATGCATAAGCACCTCGGCGGCTCCGACGTATTTCCCGCCTCACTATTTCGAGACCACAGACGCCGACGGAGCTACGCGTACATTCGA	Mild effect	2.86	1.87	1.98	3.75	2.35	2.04	1.31	1.9	2.81	1.76			3.5	1.3			1.13			1.11	1.24	1.2			1.31				1.13				1.63	1.15	1.24				1.28				1.29
CiPLP6	CiPLP6_07	TTAAATTAAATTCCCATGCACTTTTATCGTGAAATCAGCCGCATCAAGTTCTTAAATGATGTAGCAAATTTCATTGGATCGATCGTCGGACCAAA	Mild effect
CiPLP6	CiPLP6_07	TTAAATTAAATTCCCATGCACTTTTATCGTGAAATCAGCCGCATCAAGTTCTTAAATGATGTAGCAAATTTCATTGGGTCGATCGTCGGACCAAA	Mild effect
CiPLP6	CiPLP6_07	TTAAATTAAATTCCCATGCACTTTTATCGTGAAATCAGCCGCATCAAGTTCTTAAATGATGTAGCAAATTTCTTTGGGTCAATCGTCGGACCAAA	Mild effect
CiPLP6	CiPLP6_07	TTAAATTAAATTCCCATGCACTTTTATCGTGAAATCAGCCGCATCAAGTTCTTAAATGATGTAGCAAATTTCTTTGGGTCGATCGTCGGACCAAA	Mild effect																1.78	2.76		4.42	10.51	5.02		3.83	3.84	11.75	6.01	2.42											40.09	13.54	9.34	4.76	10.97	6.8		11.62
CiPLP6	CiPLP6_07	TTAAATTAAATTCCCATGCACTTTTATCGTGAAATCAGCCGCATCAAGTTCTTAAATGATGTAGCAAATTTCTTTGGGTCGGTCGTCGGACCAAA	No effect	100	100	100	100	100	100	100	100	100	100	100	100	98.56	100	100	98.25	97.25	100	95.62	89.5	95.06	100	96.19	96.19	88.25	94	97.62	100	100	100	100	100	100	100	100	100	100	59.91	86.5	90.75	95.25	88.94	93.19	100	88.38	100
CiPLP6	CiPLP6_07	TTAAATTAAATTCCCATGCACTTTTATCGTGAAATCAGCCGCGTCAAGTTCTTAAATGATGTAGCAAATTTCTTTGGGTCGGTCGTCGGACCAAA	Mild effect													1.48
CiPLP6	CiPLP6_07	TTAAATTAAATTCCCATGCATTTTTATCGTGAAATCAGCCGCATCAAGTTCTTAAATGATGTAGCAAATTTCTTTGGGTCGGTCGTCGGACCAAA	No effect
CiPLP6	CiPLP6_08	GCTCTATTTACCGAAGTGAGGGAAAGGTCCAATCGGAAGGGTCACCGGAGTGAGGGAAAGGTCCAATCGGAAGCCCGCCGGA	Mild effect
CiPLP6	CiPLP6_08	GCTCTGTTTACCGGAGTGAGGGAAAGGTCCAATCGGAAGGGTCACCGGAGTGAGGGAAAGGTCCAATCGGAAGCCCGCCGGA	No effect
CiPLP6	CiPLP6_08	GTTCTGTTTACCGGAGTGAGGGAAAGGTCCAATCGCAAGGGTCACCGGAGTGAGGGAAAGGTCCAATCGGAAGCCCGCCGGA	Mild effect																			1.41	1.12	2.42	3.19	8.33	3.23	2.8																1.94	3.29	3.92
CiPLP6	CiPLP6_08	GTTCTGTTTACCGGAGTGAGGGAAAGGTCCAATCGGAAGGGTCACCGGAGTGAGGGAAAGGTCCAATCAGAAGCCCGCCGGA	No effect
CiPLP6	CiPLP6_08	GTTCTGTTTACCGGAGTGAGGGAAAGGTCCAATCGGAAGGGTCACCGGAGTGAGGGAAAGGTCCAATCGGAAGCCCGCCGGA	No effect	100	100	100	100	100	100	100	100	100	100	100	100	100	100	100	100	100	100	98.56	98.88	97.62	96.81	91.62	96.75	97.19	100	98.88	100	100	100	100	100	100	100	100	100	100	100	100	100	98.06	96.75	96.19	100	100	100
CiPLP6	CiPLP6_08	GTTCTGTTTACCGGAGTGAGGGAAAGGTCCAATCGGAAGGGTCACCGGAGTGAGGGAAAGGTCCAATCGGAAGGGTCACCGGAGTGAGGGAAAGGTCCAATCGGAAGCCCGCCGGA	Strong effect																											1.1
CiPLP6	CiPLP6_09	CCATTGCTCCATAGTCCATCGTTTCCTACATAAACATGTTTATGATTACATTGTTCTTTCAATTAAAAGTCGAATATACTCGAT	No effect
CiPLP6	CiPLP6_09	CCATTGCTCCATAGTCCATCGTTTCCTACATATACATGTTTATGATTACATTGATCTTTCAATTAAAAGTCGAATATACTCGAT	No effect
CiPLP6	CiPLP6_09	CCATTGCTCCATAGTCCATCGTTTCCTACATATACATGTTTATGATTACATTGTTCTTTCAATTAAAAGTCGAATATACTCGAT	No effect												61.91	79.81	74.38	50.47	58.25	20.92	28.91	34.94	25.19	34.12	24.58	33.47	15.3	55.28	38.75	67.5	37.56	44.81	36.16	45.25	34.81	36.09	42.09	66.56	56.16	25.05	22.62	7.08	26.73	66.44	39	64.62	67.88	60.38	66.19
CiPLP6	CiPLP6_09	CCATTGCTCCATAGTCCATCTTTTCCTACATATACACGTTTATGATTACATTGTTCTTTCAATTAAAAGTCGAATATACTCGAT	No effect
CiPLP6	CiPLP6_09	CCATTGCTCCATAGTCCATCTTTTCCTACATATACATGTTTATGATTACATTGTTCTTTCAATTAAAAGTCGAATATACTCGAT	No effect																																18.28	15.72	19.36			22.95
CiPLP6	CiPLP6_09	CCATTGCTCCATAGTCCATCTTTTCCTACATATACATGTTTATGATTACATTGTTCTTTCAGTTAAAAGTCGAATATACTCGAT	No effect
CiPLP6	CiPLP6_09	CCATTGCTCCATAGTCCATCTTTTCCTATATATATATGTTTATGATTACATTGTTCTTTCAATTAAAAGTCGAATATACTCGAT	No effect
CiPLP6	CiPLP6_09	CCATTGCTCCATAGTCGATCGTTTCCTACATATACATGTTTATGATTACATTGTTCTTTCAATTAAAAGTCGAATATACTCGAT	No effect																		2.86	5.72	6.24	6.31	10.52	19.09	12.28	7							3.67							3.45	2.24	4.84	5.31	7.6
CiPLP6	CiPLP6_09	CCATTGCTCCATAGTTCATCGTTTCCTACATATACATGTTTATGATTACATTGTTCTTTCAATTAAAAGTCGAATATACTCGAT	No effect	100	100	100	100	100	100	100	100	100	100	100	38.09	20.2	25.64	49.53	41.75	79.06	68.19	59.31	68.56	59.56	64.88	47.44	72.44	37.72	61.28	32.53	62.44	55.19	63.88	54.81	43.25	48.19	38.56	33.44	43.81	52	77.38	89.44	71.06	28.69	55.72	27.81	32.12	39.66	33.78
CiPLP6	CiPLP6_09	CCATTGCTCTATAGTCCATCGTTTCCTACATATACATGTTTATGATTACATTGTTCTTTCAATTAAAAGTCTAATATACTCGAT	No effect
CiPLP6	CiPLP6_10	TTAAGAGATTCTATACTAAGACATCTAAGGGTTACACTTTCTACAAAACACCTTATCTTACCCAAAAGTGTCATCCATCGTCAACTT	No effect
CiPLP6	CiPLP6_10	TTAAGAGATTCTATACTCAGACATCTAAGGGTTACACTTTCTACAAAACACCTTATCTTACCCAAAAGTGTCATCCATCGTCAACTT	No effect												65.62	83.25	78.44	47.38	59.38	22.19	30.81	38.56	28.19	41.69	29.05	43.56	19.08	60	32.44	71.81	41.38	45.56	32.44	42.12	36.06	31.69	42.62	66.12	48.44	24.77	22.73	8.88	23.23	74.25	46.91	77.62	69.94	66	67.75
CiPLP6	CiPLP6_10	TTAAGAGATTCTATACTCAGACATCTAAGGGTTACACTTTTTACAAAACACCTTATCTTACCCAAAAGTGTCATCCATCGTCAACTT	Mild effect
CiPLP6	CiPLP6_10	TTAAGAGATTCTATACTCAGACATCTAAGGGTTACACTTTTTACAAAACACCTTATCTTACCCAAAAGTGTCATTGATCGTCAACTT	Mild effect																																17.33	15.43	17.56			23.59
CiPLP6	CiPLP6_10	TTAAGAGATTCTATACTCAGACATCTAAGGGTTACACTTTTTACAAAACACCTTATCTTACCCAAAAGTGTCATTGATCGTCAAGTT	Mild effect
CiPLP6	CiPLP6_10	TTAAGAGATTCTATACTCAGACATCTAAGGGTTACACTTTTTACAAAACACCTTATCTTTACCCAAAAGTGTCATCCATCCTCAACTT	Strong effect
CiPLP6	CiPLP6_10	TTAAGAGATTCTATACTCAGACATCTAAGGGTTACACTTTTTACAAGACACCTTATCTTACCCAAAAGTGTCATCCATCGTCAACTT	Mild effect
CiPLP6	CiPLP6_10	TTAAGAGATTCTATACTCAGACATCTAAGGGTTACACTTTTTTACAAAACACCTTATCTTACCCAAAAGTGTCATCCATCGTCAACTT	Strong effect
CiPLP6	CiPLP6_10	TTAAGAGATTCTATACTCAGACATTTAAGGGTTACACTTTCTACAAAACACCTTATCTTACCTAAAAGTGTCATCCATCGTCAACTT	No effect	100	100	100	100	100	100	100	100	100	100	100	34.41	16.75	21.52	52.59	40.62	77.81	69.19	61.47	71.81	58.31	70.94	56.44	80.94	39.97	67.56	28.2	58.62	54.44	67.56	57.88	46.62	52.91	39.78	33.88	51.56	51.62	77.25	91.12	76.75	25.78	53.09	22.41	30.08	34	32.25
CiPLP6	CiPLP6_11	GGGCCACCATGGAAGTTTAACGACCTCATCATTCTATGTACATCCGATGGAAGTATGTTACGTTTGTAGAATCGAGGGTT	Mild effect
CiPLP6	CiPLP6_11	GGGCCACCATGGAAGTTTAACGACCTCATCATTCTATGTACATCCGATGGAAGTATGTTAGGTTTGTAGAATCGAGGGTT	Mild effect
CiPLP6	CiPLP6_11	GGGCCACCATGGAAGTTTAACGACCTCATCATTCTGTGTACATCCGATGGAAGCACGTTAGGTTTGTAGAATCGAGGGTT	Mild effect
CiPLP6	CiPLP6_11	GGGCCACCATGGAAGTTTAACGACCTCATCATTCTGTGTACATCCGATGGAAGCATGTTAGGTTTGTAGAATCGAGGGTT	Mild effect
CiPLP6	CiPLP6_11	GGGCCACCATGGAAGTTTAACGACCTCATCATTCTGTGTACATCCGATGGAAGTATGTTAGGTTTGTAGAATAGAGGGTT	Mild effect
CiPLP6	CiPLP6_11	GGGCCACCATGGAAGTTTAACGACCTCATCATTCTGTGTACATCCGATGGAAGTATGTTAGGTTTGTAGAATCGAGGGTT	Mild effect												62.44	73.56	78.88	48.81	61.38	19.73	35.38	40.91	31.16	38.34	27.98	45.47	21.52	66.38	37.97	66.06	38.59	45.88	41.72	44.41	50.09	43.62	55.88	64.19	53.19	36.66	15.73	8.83	28.81	67.56	32	72.25	71.75	63.81	68
CiPLP6	CiPLP6_11	GGGCCACCATGGAAGTTTAACGACCTCATCATTCTGTGTACATCCTATGGAAGTATGTTAGGTTTGTAGAATCGAGGGTT	Mild effect
CiPLP6	CiPLP6_11	GGGCCACCATGGAAGTTTAACGATCTCATCATTCTGTGTACATCCGATGGAAGTATGTTAGGTTTGTAGAATCGAGGGTT	Mild effect
CiPLP6	CiPLP6_11	GGGCCACCATGGAAGTTTAACGTCCTCATCATTCTGTGTACATCCGATGGAAGTATGTTAGGTTTGTAGAATCGAGGGTT	No effect	100	100	100	100	100	100	100	100	100	100	100	37.56	26.48	21.06	51.19	38.59	80.25	64.62	59.12	68.88	61.62	72	54.53	78.44	33.59	62	33.97	61.38	54.16	58.25	55.62	49.91	56.38	44.12	35.78	46.81	63.38	84.25	91.19	71.19	32.44	68	27.73	28.22	36.22	32.03
CiPLP6	CiPLP6_11	GGGCCATCATGGAAGTTTAACGTCCTCATCATTCTGTGTACATCCGATGGAAGTATGTTAGGTTTGTAGAATCGAGGGTT	No effect
CiPLP6	CiPLP6_12	CAATGAACATTTCATCATGGTCTCTGCCCTCAAGAATGTAATCTCTGGCTACACTGCCACCAATTACCACCGTGACAATA	Mild effect
CiPLP6	CiPLP6_12	CGACGAACATTTCATCATGGTCTCTGCCCTCAAGAATGTAATCTCTGGCTACACTTCCACCAATTACCACCGTGACAATA	Mild effect																			3.3	5.35	2.59	5.64	9.3	9.7	3.16							2.11							2.01	1.47	1.35	2.24	3.26
CiPLP6	CiPLP6_12	CGATAAACATTTCATCATGGTCTCTGCCCTCAAGAATGTAATCTCTTGCTACACTGCCACCAATTACCACCACCGTGACAATA	Mild effect
CiPLP6	CiPLP6_12	CGATGAACATTTCATCATGGTCTCTGCCCTCAAGAATGTAATATCTTGCTACACTGCCCCCAATTACCACCACCGTGACAATA	Mild effect
CiPLP6	CiPLP6_12	CGATGAACATTTCATCATGGTCTCTGCCCTCAAGAATGTAATCTCTGGCTACACTGCCACCAATTACCACCGTGACAATA	No effect	100	100	100	100	100	100	100	100	100	100	100	100	100	100	100	100	100	100	96.75	94.75	97.44	94.31	90.75	90.31	96.81	100	100	100	100	100	100	89.25	94.25	91.81	100	100	90.75	100	98	98.56	98.62	97.75	96.75	100	100	100
CiPLP6	CiPLP6_12	CGATGAACATTTCATCATGGTCTCTGCCCTCAAGAATGTAATCTCTGGCTACACTTCCACCAATTACCACCGTGACAATA	Mild effect
CiPLP6	CiPLP6_12	CGATGAACATTTCATCATGGTCTCTGCCCTCAAGAATGTAATCTCTTGCTACACTGCCACCAATTACCACCAATTACCACCACCGTGACAATA	Strong effect
CiPLP6	CiPLP6_12	CGATGAACATTTCATCATGGTCTCTGCCCTCAAGAATGTAATCTCTTGCTACACTGCCACCAATTACCACCACCGTGACAATA	Mild effect
CiPLP6	CiPLP6_12	CGATGAACATTTCATCATGGTCTCTGCCCTCAAGAATGTAATCTCTTGCTACACTGCCACCAATTGCCACCACCGTGACAATA	Mild effect																																8.61	5.77	8.19			9.29
CiPLP6	CiPLP6_12	CGATGAACATTTCATCATGGTCTGTGCCCTCAAGAATGTAATCTCTGGCTACACTTCCACCAATTACCACCGTGACAATA	Mild effect
CiPLP6	CiPLP6_13	ATTTAGAAACGGGCATTTTTCAAGAAGTGCAAGGAGAAGGTACAAATTCTGAAGCATTGACACGGTTTGCTAAATTGC	Mild effect
CiPLP6	CiPLP6_13	ATTTAGAGACGGGCATTTTTCAAGAAGTGCAAGGAGAAAGTACAAATTCTGAAGCATTGACACGGTTTGCTAAATTGC	No effect	100	100	99.06	100	100	100	100	100	100	100	100	97.81	95.06	100	76.69	82.25	79.75	76.5	83.25	93.12	87.62	74.12	69.75	64.81	74.56	92.94	78.69	88.88	100	100	87.81	81.44	92.62	60.19	100	100	100	91.25	93.19	91.12	82.75	71.12	82.75	100	100	100
CiPLP6	CiPLP6_13	ATTTAGAGACGGGCATTTTTCAAGAAGTGCAAGGAGAAAGTACAAATTCTGAAGCATTGACGCGGTTTGCTAAATTGC	No effect			1.04
CiPLP6	CiPLP6_13	ATTTAGAGACGGGCATTTTTCAAGAAGTGCAAGGAGAAGGTACAAATTCTGAAGCATTGACACGGTTTGCTAAATTGC	Mild effect												2.22	4.93		23.36	17.75	20.25	23.5	16.77	6.86	12.39	25.86	30.28	35.22	25.44	7.02	21.31	11.11			12.09	18.56	7.36	39.78				8.74	6.84	8.86	17.31	28.91	17.27
CiPLP6	CiPLP6_14	ATGGGGTTTGATCAATTGGGTATTCGACAATGGCACCTCTCCGATAATTGATATCTTCAGCGATGCAAGCTCCGATATGGTCGATA	No effect	100	100	100	100	100	100	100	100	100	100	100	58.88	47.16	43.44	62.75	51.84	82.06	74.62	71.81	85.38	77.62	75.12	64.25	76.56	61.91	79.5	51.09	81.12	74.25	78.31	67.5	68.94	74.12	54.09	54.91	69.88	82.81	78.81	88.19	86.75	50.38	75.31	52.09	47.91	71.19	55.62
CiPLP6	CiPLP6_14	ATGGGGTTTGATCAATTGGGTGTTCGACAATGGCACATCTCCGATAATTGATATCTTCAGCGATGCAAGCTCCGATATGGTCGATA	No effect
CiPLP6	CiPLP6_14	ATGGGGTTTGATCAATTGGGTGTTCGACAATGGCACCTCTCCGATAATTGATATCTTCAGCGATGCAAGCTCCGATATGGTCGATA	No effect												41.09	52.84	56.59	37.22	48.16	17.94	25.36	28.19	14.65	22.36	24.91	35.75	23.44	38.09	20.5	48.91	18.92	25.78	21.66	32.53	31.08	25.86	45.91	45.09	30.16	17.17	21.19	11.82	13.24	49.62	24.69	47.88	52.09	28.81	44.38
CiPLP6	CiPLP6_14	ATGGGGTTTGATCAATTGGGTGTTCGACAATGGCAGCTCTCCGATAATTGATATCTTCAGCGATGCAAGCTCCGATATGGTCGATA	Mild effect
CiPLP6	CiPLP6_15	ATCGGAAAACACAAGTACTCCGATCTGGAGTCCATCGACGGCAGGAAGATGTTTGTGCTTTCACTTGGCACCG	No effect	100	100	100	100	100	100	100	100	100	100	100	100	100	100	100	100	100	100	100	100	100	100	100	100	100	100	100	100	100	100	100	100	100	100	100	100	100	100	100	100	100	100	100	100	100	100
CiPLP6	CiPLP6_15	ATCGGAAAACACAAGTACTCCGATCTGGAGTCCATCGACGGGAGGAAGATGTTTGTGCTTTCACTTGGCACCG	No effect
CiPLP6	CiPLP6_15	ATCGGAAAACACAAGTTCTCCGATCTGGAGTCCATCGACGGCAGAAAGATGTTTGTGCTTTCACTTGGCACCG	Mild effect
CiPLP6	CiPLP6_17	AAAGTACGACGGCGAATATCTCCGATCAATAACCAGGCAGATATTGGGAAACGCAACTCTCAAACAGACCTTAACAGACGTAAT	No effect	100	100	100	100	100	100	100	100	100	100	100	100	100	100	100	100	100	100	100	100	100	100	100	100	100	100	100	100	100	100	100	100	100	100	100	100	100	100	100	100	100	100	100	100	100	100
CiPLP6	CiPLP6_17	AAAGTACGACGGCGAATATCTCCGATCAATAACTAGGCAGATATTGGGAAACGCAACTCTCAAACAGACCTTAACAGACGTAAT	No effect
CiPLP6	CiPLP6_18	TTATAGGGACAGTGGTGTTGGGTGTCATTTTCCCCAATTTAAGGTATCGTGGGCTGTCGGTTCTGTTTACCGGAGTGAGGGAAAGGTCCAAT	Mild effect																																		1.17
CiPLP6	CiPLP6_18	TTATAGGGACGATGGTGTTAGGTGTCATTTTCCCCAATTTAAAGTATCGTGGGTTGTCTGTTCTGTTTACCGGAGTGAGGGAAAGGTCCAAT	Mild effect																																						5.4				7.08
CiPLP6	CiPLP6_18	TTATAGGGACGATGGTGTTAGGTGTCATTTTCCCCAATTTAAGGTATCGTGGGCTGTCGGTTCTGTTTACCGGAGTGAGGGAAAGGTCCAAT	Mild effect													4.35																													1.46
CiPLP6	CiPLP6_18	TTATAGGGACGATGGTGTTGGGTGTCATTTTCCCCAATTTAAGGTATCGTGGGCTGTCGGTTCTGTTTACCGGAGTGAGGGAAAGGTCCAAT	No effect	100	100	100	100	100	100	100	100	100	100	100	100	95.62	100	100	100	100	100	100	100	100	98.88	100	100	100	100	100	100	100	100	100	100	100	98.81	100	100	100	94.56	100	100	100	91.44	100	100	100	100
CiPLP6	CiPLP6_18	TTATAGGGACGATGGTGTTGGGTGTCATTTTCCCCAATTTAAGGTATCGTGGGTTGTCGGCTCTATTTACCGAAGTGAGGGAAAGGTCCAAT	Mild effect
CiPLP6	CiPLP6_18	TTATAGGGACGATGGTGTTGGGTGTCATTTTCCCCAATTTAAGGTATCGTGGGTTGTCGGCTCTGTTTACCGGAGTGAGGGAAAGGTCCAAT	Mild effect
CiPLP6	CiPLP6_18	TTATAGGGACGGTGGTGTTGGGTGTCATTTTCCCCAATTTAAGGTATCGTGGGCTGTCGGTTCTGTTTACCGGAGTGAGGGAAAGGTCCAAT	Mild effect																						1.14
CiPLP6	CiPLP6_19	ACATAAACATGTTTATGATTACATTGTTCTTTCAATTAAAAGTCGAATATACTCGATTCCGATGTTCAGTTGCTACGACTCTTGTGGAAAT	No effect
CiPLP6	CiPLP6_19	ACATATACACGTTTATGATTACATTGTTCTTTCAATTAAAAGTCGAATATACTCGATTCCGATGTTCAGTTGCTACGGCTCTTATGGAAAT	No effect
CiPLP6	CiPLP6_19	ACATATACATGTTTATGATTACATTGATCTTTCAATTAAAAGTCGAATATACTCGATTCCGATGTTCAGTTGCTACGACTCTTGTGGAAAT	No effect
CiPLP6	CiPLP6_19	ACATATACATGTTTATGATTACATTGTTCTTTCAATTAAAAGTCGAATATACTCGATTCCGATGTTCAGTTGCTACAGCTCTTATGGAAAT	Mild effect
CiPLP6	CiPLP6_19	ACATATACATGTTTATGATTACATTGTTCTTTCAATTAAAAGTCGAATATACTCGATTCCGATGTTCAGTTGCTACGACTCTTATGGAAAT	No effect
CiPLP6	CiPLP6_19	ACATATACATGTTTATGATTACATTGTTCTTTCAATTAAAAGTCGAATATACTCGATTCCGATGTTCAGTTGCTACGACTCTTGTGGAAAT	No effect	100	100	100	100	100	100	100	100	100	100	100	88.62	67.38	90.38	100	100	100	100	100	100	90.06	94.56	93.81	100	100	100	84.88	94.19	100	100	100	94.81	96.94	92.94	100	100	94.31	100	100	100	100	88.5	92.75	100	100	100
CiPLP6	CiPLP6_19	ACATATACATGTTTATGATTACATTGTTCTTTCAATTAAAAGTCGAATATACTCGATTCCGATGTTCAGTTGCTACGGCTCTTATGGAAAT	No effect												11.36	32.66	9.56							9.94	5.44	6.22				15.15	5.85				5.16	2.98	6.97			5.68					11.5	7.31
CiPLP6	CiPLP6_19	ACATATACATGTTTATGATTACATTGTTCTTTCAATTAAAAGTCGAATATACTCGATTCTGATGTTCAGTTGCTACGGCTCTTATGGAAAT	No effect
CiPLP6	CiPLP6_19	ACATATACATGTTTATGATTACATTGTTCTTTCAATTAAAAGTCTAATATACTCGATTCCGATGTTCAGTTGCTACGACTCTTATGGAAAT	No effect
CiPLP6	CiPLP6_19	ACATATACATGTTTATGATTACATTGTTCTTTCAGTTAAAAGTCGAATATACTCGATTCCGATGTTCAGTTGCTACGGCTCTTATGGAAAT	No effect
CiPLP6	CiPLP6_19	ATATATATATGTTTATGATTACATTGTTCTTTCAATTAAAAGTCGAATATACTCGATTCCGATGTTCAGTTGCTACGGCTCTTATGGAAAT	No effect
CiPLP6	CiPLP6_20	TTCTACAAAACACCTTATCTTACCCAAAAGTGTCATCCATCGTCAACTTTGCACATCTACCCGGTCAACTCATGATCAGG	No effect												53.84	75.38	74.75	42.47	52.88	16.22	25.48	32.34	23.34	31.44	22.2	37.53	13.39	54.84	27.94	61.53	29.05	37.88	31.23	37.78	35.56	28.48	37.12	55.38	47.62	20.91	20.95	5.84	17.94	62	29.27	63.56	63.47	52.88	60.84
CiPLP6	CiPLP6_20	TTCTACAAAACACCTTATCTTACCTAAAAGTGTCATCCATCGTCAACTTTGCACATCTACCCGGTCAACTCATGATCAGG	No effect	100	100	100	100	100	100	100	100	100	100	100	46.12	24.62	25.23	57.53	47.16	83.81	74.5	67.62	76.69	68.56	77.81	62.44	86.62	45.16	72.06	38.47	70.94	62.12	68.75	62.25	48.28	62.56	47.72	44.62	52.38	63.62	79	94.19	82	38	70.69	36.44	36.56	47.12	39.19
CiPLP6	CiPLP6_20	TTTTACAAAACACCTTATCTTACCCAAAAGTGTCATCCATCGTCAACTTTGCACATCTACCCGGTCAACTCATGCTCAGG	Mild effect
CiPLP6	CiPLP6_20	TTTTACAAAACACCTTATCTTACCCAAAAGTGTCATCCATCGTCAACTTTGTACATCTACCCGGTCAACTCATGCTCAGG	Mild effect
CiPLP6	CiPLP6_20	TTTTACAAAACACCTTATCTTACCCAAAAGTGTCATTGATCGTCAACTTTGCACATCTACCCGATCAACTCATGCTCAGG	Mild effect
CiPLP6	CiPLP6_20	TTTTACAAAACACCTTATCTTACCCAAAAGTGTCATTGATCGTCAACTTTGCACATCTACCCGGTCAACTCATGCTCAGG	Mild effect																																16.16	8.97	15.17			15.52
CiPLP6	CiPLP6_20	TTTTACAAAACACCTTATCTTACCCAAAAGTGTCATTGATCGTCAAGTTTGCACATCTACCCGGTCAACTCATGCTCAGG	Mild effect
CiPLP6	CiPLP6_20	TTTTACAAAACACCTTATCTTTACCCAAAAGTGTCATCCATCCTCAACTTTGCACATCTACCCGGTCAACTCATGCTCAGG	Strong effect
CiPLP6	CiPLP6_20	TTTTACAAGACACCTTATCTTACCCAAAAGTGTCATCCATCGTCAACTTTGCACATCTACCCGGTCAACTCATGCTCAGG	Mild effect
CiPLP6	CiPLP6_20	TTTTTACAAAACACCTTATCTTACCCAAAAGTGTCATCCATCGTCAACTTTGCACATCTACCCGGTCAACTCATGCTCAGG	Strong effect
CiPLP4	CiPLP4_01	GATCTTCTCGATCCTCGAGAGTAAGTTTTTATTTGGTTATGAGGATCAGAAGCTTTGGCAACCTAAACAGGGTTCTCCAGAAGTTTCTGTTACGTCGAA	No effect
CiPLP4	CiPLP4_01	GATCTTTTCGATCCTCGAGAGTAAGTTTTTATACGGTTATGAGGATCAGAAGCTTTGGCAACCTAAACAGGGTTCTCCAGAAGTTTCTGTTACGTCGAA	Mild effect
CiPLP4	CiPLP4_01	GATCTTTTCGATCCTCGAGAGTAAGTTTTTATTCGGTTACGAGGATCAGAAGCTTTGGCAACCTAAACAGGGTCCTCAAGAAGTTTCTGTTACGTCGAA	Mild effect																																	5.88
CiPLP4	CiPLP4_01	GATCTTTTCGATCCTCGAGAGTAAGTTTTTATTCGGTTACGAGGATCAGAAGCTTTGGCAACCTAAACAGGGTTCTCAAGAAGTTTCTGTTACGTCGAA	Mild effect
CiPLP4	CiPLP4_01	GATCTTTTCGATCCTCGAGAGTAAGTTTTTATTCGGTTATGAGGATCAGAAGCTTTGGCAACCTAAACAGGGTTCTCCAGAAGTTTCTGTTACGTCGAA	No effect	100	100	100	100	100	100	100	100	100	100	100	100	100	100	100	100	100	100	100	100	100	100	100	100	100	100	100	100	100	100	100	100	94.19	100	100	100	100	100	100	100	100	100	100	100	100	100
CiPLP4	CiPLP4_01	GATCTTTTCGATCCTCGAGAGTAAGTTTTTATTCGGTTATGAGGATCAGAAGCTTTGGCAACCTAAACAGGGTTCTCCAGAAGTTTCTGTTACGTCGAG	Mild effect
CiPLP4	CiPLP4_02	AATCGATGAAGAACCAGAGAGGCAAAATCTGCGTTCTGTCGATCGACGGTGGAGGAATGAGGAATATTTTAGCCGG	No effect						100	100	100	100	100	100			10.5	44.38	49.19	55.28	19	13.5	7.92	12.01	10.25	14.71	10.84	7.66	36.78	29.56	31.64	14.41	13.11	23.34	3.71	6.44	6.21	25.48		9.03	12.39	28.22	22.58	15.7	19.78	17.61		1.69
CiPLP4	CiPLP4_02	AATCGATGAAGAACCAGAGAGGCAAAATCTGCGTTCTGTCGATCGACGGTGGAGGAATGAGGAATATTTTAGCTGG	No effect	100	100	100	100	100							100	100	89.5	55.62	50.81	44.69	81	86.5	92.06	88	89.75	85.25	89.19	92.31	63.19	70.44	68.38	85.62	86.88	76.69	96.31	91.62	93.81	74.5	100	90.94	87.62	71.75	77.44	84.25	80.25	82.38	100	98.31	100
CiPLP4	CiPLP4_02	AATCGATGAAGAACCAGAGAGGCAAAATCTGTGTTCTGTCGATCGACGGTGGAGGAATGAGGAATATTTTAGCCGG	No effect																																	1.95
CiPLP4	CiPLP4_02	AATCGATGAAGAACCAGAGAGGCAAAATCTGTGTTCTGTCGATTGACGGTGGAGGAATGAGGAATATTTTAGCCGG	No effect
CiPLP4	CiPLP4_02	AATCGATGAAGTACCAGAGAGGCAAAATCTGCGTTCTGTCGATCGACGGTGGAGGAATGAGGAATATTTTAGCTGG	Mild effect
CiPLP4	CiPLP4_03	ACGCGAGAATCGCCGATTATTTTGACGTTGCCGCCGGCACGGGAACAGGAGGCGTCTTTACAGCGATGTTGTTTGGAAGT	Mild effect												63.56	44.81	41.47	4.22		1.39	7.72	16.88	17.67	30.56	31.28	25.48	4.61	15.43		4.74			7.76		30.66	34.75	18.88	16.39	93.25	51.03	16.55	7.5	5.84				10.32		7.46
CiPLP4	CiPLP4_03	ACGCGAGAATCGCCGATTATTTTGACGTTGCCGCCGGCACGGGAATAGGAGGCGTCTTTACAGCGATGTTGTTTGGAAGT	No effect	100	100	100	100	100	100	100	100	100	100	100	36.44	55.19	58.53	95.81	100	98.56	92.31	83.12	82.31	69.44	68.69	74.5	95.44	84.56	100	95.25	100	100	92.25	100	69.31	58.91	81.12	83.62	6.7	49	83.44	92.5	94.19	100	100	100	89.69	100	92.5
CiPLP4	CiPLP4_03	ACGCGAGAATCGCCGATTATTTTGATGTTGCCGCCGGCACGGGAATAGGAGGCGTCTTTACAGCGATGTTGTTTGGAAGT	No effect																																	6.3
CiPLP4	CiPLP4_04	TAATCAGAAATCGAGTTCCAGCAGTGGTGGAGGTTTATTCAAAAGGATTTTCCACGGCCGAAGCGGTGGCGGAGGGATAA	Mild effect
CiPLP4	CiPLP4_04	TAATCAGAAATCGAGTTCCAGCGGTGGTGGAGGATTATTCAAAAGGATTTTCCACGGCCGAAGCGGTGGCGGAGGGATAA	No effect																																	4.14
CiPLP4	CiPLP4_04	TAATCAGAAATCGAGTTCCAGCGGTGGTGGAGGTTTATTCAAAAGGATTTTCCACGGCCGAAGCGGTGGCGGAGGGATAA	No effect	100	100	100	100	100	100	100	100	100	100	100	100	100	100	100	100	100	100	100	100	100	100	100	100	100	100	100	100	100	100	100	100	95.81	100	100	100	100	100	100	100	100	100	100	100	100	100
CiPLP4	CiPLP4_04	TAATCAGAAATCGAGTTGCAGCGGTGGTGGAGGTTTATTCAAAAGGATTTTCCACGGCCGAAGCGGTGGCGGAGGGATAA	Mild effect
CiPLP4	CiPLP4_05	TCCCGAGCCGACGCTTTGGAAACCGACAGCTTCAACTTCCCGCTCTGGGAGGTCTGCCGCGCGACGTCAGCCTCTCCGGACTTGTTCGA	Mild effect
CiPLP4	CiPLP4_05	TCCCGAGCCGACGCTTTGGAAACCGACAGCTTCGACTTCCCGCTCTGGGAGGTCTGCCGCGCGACGTCAGCCTCTCCGGACTTGTTCGA	No effect	100	100	100	100	100	100	100	100	100	100	100	100	100	100	100	100	100	100	100	100	100	100	100	100	100	100	100	100	100	100	100	100	100	100	100	100	100	100	100	100	100	100	100	100	100	100
CiPLP4	CiPLP4_05	TCCCGAGCCGACGCTTTGGAAACCGACAGCTTCGACTTCCCGCTCTGGGAGGTCTGCCGCGCGACGTCAGCTTCTCCGGACTTGTTCGA	No effect
CiPLP4	CiPLP4_05	TCCCGAGCCGACGCTTTGGAAACCGACAGCTTCGACTTCCCGCTCTGGGAGGTCTGCCGCGCGACTTCAGCCTCTCCGGACTTGTTCGA	No effect
CiPLP4	CiPLP4_05	TCCCGAGCCGACGCTTTGGAAACCGACAGCTTCGACTTCCCGCTCTGGGAGGTCTGCTGCGCAACGTCAGCCTCTCCGGACTTGTTCGA	Mild effect
CiPLP4	CiPLP4_05	TCCCGAGCCGACGCTTTGGAAACCGACAGCTTCGACTTCCCGCTCTGGGAGGTTTGCCGCGCGACGTCAGCCTCTCCGGACTTGTTCGA	No effect
CiPLP4	CiPLP4_06	ACAGGAGTTCCCGTTCGTGCGAGGGGTGGAGGACCTTTTGGTACTTTCGCTTGGAACCGGTCAGCTTCTTGAAGGAAACTACAATTACGAACAAGTCAAA	No effect
CiPLP4	CiPLP4_06	ACAGGAGTTCCCGTTCGTGCGAGGGGTGGAGGACCTTTTGGTACTTTCGCTTGGGACCGGTCAGCTTCTTGAAGGAAACTACAATTACGAACAAGTCAAA	No effect						100	100	100	100	100	100	61.03	43.69	65.25	71.31	71.31	78	48.16	47.81	35.53	64.88	60.38	65.75	26.95	34	55.97	60.88	55.97	29.16	40.47	42.47	45.03	60.59	35.41	81.56	93.44	80.06	42.84	64.62	50.72	30.72	42.09	34.44	11.02	3.21	6.24
CiPLP4	CiPLP4_06	ACAGGAGTTCCCGTTCGTGCGAGGGGTGGAGGACCTTTTGGTACTTTCGCTTGGGACCGGTCAGCTTCTTGAAGGAAACTACAATTATGAACAAGTCAAA	No effect	100	100	100	100	100							38.97	56.31	34.75	28.69	28.64	22.05	51.84	52.19	64.44	35.09	39.66	34.28	73.06	65.94	44.03	39.12	44.09	70.88	59.53	57.47	54.97	39.38	64.62	18.41	6.62	19.94	57.12	35.44	49.28	69.31	57.91	65.56	88.94	96.75	93.75
CiPLP4	CiPLP4_07	AACGTCGACTCGGACCCTAGTCCCAGTAACGTAAAAACCCTAACAACAATAGCCGACGAGATATTGAGACAAAAAAACGTTGAATCTGTACTCTTTGA	Mild effect
CiPLP4	CiPLP4_07	AACGTCGACTCGGACCCTAGTCCCAGTAACGTAAAAACCCTAACAACAATAGCCGACGAGATGTTGACACAAAAAAACGTTGAATCTGTACTCTTTGA	No effect	100	100	100	100	100	100	100	100	100	100	100	100	100	100	100	100	100	100	100	100	100	100	100	100	100	100	100	100	100	100	100	100	100	100	100	100	100	100	100	100	100	100	100	100	100	100
CiPLP4	CiPLP4_07	AACGTCGACTCGGACCCTAGTCCCAGTAACGTAAAAACCCTAACAACAATAGCCGACGAGATGTTGAGACAAAAAAACGTTGAATCTGTACTCTTTGA	Mild effect
CiPLP4	CiPLP4_08	TAGAGCATCAGAGGCGGAGCTGCCGGATCGCTCCCACTGTTGCTTTTAAGCAAGCCGCCCCGAAACAGACATAAACAAACAAAA	No effect
CiPLP4	CiPLP4_08	TAGAGCATCAGAGGCGGAGCTGCCGGATCGCTCCCACTGTTGCTTTTAAGCAAGCCGCCCCGAAACAGACATAATCAAACAAAA	No effect	100	100	100	100	100	100	100	100	100	100	100	100	100	100	100	100	100	100	100	100	100	100	100	100	100	100	100	100	100	100	100	100	100	100	100	100	100	100	100	100	100	100	100	100	100	100
CiPLP4	CiPLP4_08	TAGAGCATCAGAGGCGGAGCTGCCGGATCGCTCCCACTGTTGCTTTTAAGCAAGCCGCCCCGAACCAGACATAATCAAACAACT	Mild effect
CiPLP4	CiPLP4_08	TAGAGCATCAGAGGCGGAGCTGCCGGATCGCTCCCACTGTTGCTTTTAAGCAAGCCGCCCCGAACCAGATATAATCAAACAACT	Mild effect
CiPLP4	CiPLP4_08	TAGAGCATCAGAGGCGGAGCTGCCGGATCGCTCCCATTGTTGCTTTTAAGCAAGCCGCCCCGAAACAGACATAATCAAACAAAA	Mild effect
CiPLP4	CiPLP4_09	TTGTTTGGAAGTAAGAACCAAAGCCAACCGATTTTCAAGGCGGAGGATACATGGAAGTTATTAGCGGAGCAAGGGAAGCGACTGTATAATC	No effect	100	100	100	100	100							35	51.91	36.06	29.2	24.16	19.67	50.09	49.19	62.41	35.34	41.09	36.47	71.38	56.75	41.53	33.56	40.84	66.38	54.31	54.44	53.31	35.31	58.69	20.3	6.26	20.86	55.91	33.53	43.91	65.69	56.59	61.19	88.06	96.88	93.5
CiPLP4	CiPLP4_09	TTGTTTGGAAGTAAGAACCAAAGCCAACCGATTTTCAAGGCGGAGGATACATGGAAGTTATTAGCGGCGCAAGGGAAGCGACTGTATAATC	Mild effect												65	48.09	49.16	4.79		1.47	11.66	24.45	20.31	39.09	37.25	33.69	4.53	23.95		10.02			10.78		36.78	45.12	26.14	28.23	93.75	59.38	18.92	13.49	12.91				11.92		6.51
CiPLP4	CiPLP4_09	TTGTTTGGAAGTAAGAACCAGAGCCAACCGATTTTCAAGGCGGAGGACACGTGGAAGTTATTAGCGGAGCAAGGGAAGCGACTGTATAATC	No effect
CiPLP4	CiPLP4_09	TTGTTTGGAAGTAAGAACCAGAGCCAACCGATTTTCAAGGCGGAGGATACATGGAAGTTATTAGCGGAGCAAGGGAAGCGACTGTATAATC	No effect						100	100	100	100	100	100			14.76	66	75.81	78.88	38.25	26.34	17.27	25.56	21.66	29.81	24.08	19.28	58.47	56.41	59.19	33.59	34.91	45.56	9.9	15.09	15.17	51.47		19.78	25.19	52.97	43.19	34.34	43.44	38.81		3.14
CiPLP4	CiPLP4_09	TTGTTTGGAAGTAAGAACCAGAGCCAACCGATTTTCAAGGCGGAGGATACGTGGAAGTTATTAGCGGAGCAAGGGAAGCGACTGTATAATC	No effect																																	4.46
CiPLP4	CiPLP4_10	ACTACGTCCGTATCCAGGTATGATGACTCGAAACACCCAGCTGTCAATTGATAGCAACTCTCCTAATTCATTAATT	No effect
CiPLP4	CiPLP4_10	ACTACGTCCGTATCCAGGTATGATGACTCGAAATACCCAGCTGTCAAGCGATAGCAACTCTCCTAATTCATTAATT	No effect
CiPLP4	CiPLP4_10	ACTACGTCCGTATCCAGGTATGATTTCTCAAAACACCCAGCTGTCAATTGATAGCAACTCTCCTAATTCATTAATT	No effect
CiPLP4	CiPLP4_10	ACTACGTCCGTATCCAGGTATGATTTCTCGAAACACCCAGCTGTCAATTGATAGCAACTCTCCTAATTCATTAATT	No effect	100	100	100	100	100	100	100	100	100	100	100	100	100	100	100	100	100	100	100	100	100	100	100	100	100	100	100	100	100	100	100	100	100	100	100	100	100	100	100	100	100	100	100	100	100	100
CiPLP4	CiPLP4_11	CCAGTAACGTAAAAACCCTAACAACAATAGCCGACGAGATGTTGACACAAAAAAACGTTGAATCTGTACTCTTTGAGGGTAAAAAGATCGCTGACC	No effect	100	100	100	100	100	100	100	100	100	100	100	100	100	100	100	100	100	100	100	100	100	100	100	100	100	100	100	100	100	100	100	100	100	100	100	100	100	100	100	100	100	100	100	100	100	100
CiPLP4	CiPLP4_11	CCAGTAACGTAAAAACCCTAACAACAATAGCCGACGAGATGTTGAGACAAAAAAACGTTGAATCTGTACTCTTTGAGGGTAAAAAGATCGCCGACC	Mild effect
CiKNL2	CiKNL2_01	CCAATGGCGATTGATGCTGCCAACAACTCACCTCCTTCTCGTTCTTACTACCACAAATCTGTAAGTGTTTCCGCCCTCAAAAATTTTCCATT	Mild effect
CiKNL2	CiKNL2_01	CCAATGGCGATTGATGCTGCCAACAACTCACCTCCTTCTCGTTCTTACTTCCACAAAATCTGTAAGTGTTTCCGCCCTCAAAAATTTTCCATT	Strong effect
CiKNL2	CiKNL2_01	CCAATGGCGATTGATGCTGCCAATAACTCACCTCCTTCTCGTTCTTACTTCCACAAATCTGTAAGTGTTTCCGCCCTCAAAAATTTTCCATT	No effect															13.62		4.96	28.16	19.08	8.33				25.19	30.16	26.14	21.09	15.65				8.12	8.56	4.98	28	13.19	18.75	44.97	27.23	45.62			2.41
CiKNL2	CiKNL2_01	CCAATGGCGATTGATGCTGCCAATAACTCACCTCCTTCTCGTTCTTACTTCCACAAATCTGTAAGTGTTTCCGCCCTCAAAATTTTTCCATT	No effect	100	100	100	100	100	100	100	100	100	100	100	100	100	100	86.38	100	95.06	71.81	80.94	91.62	100	100	100	74.81	69.81	73.81	78.88	84.38	100	100	100	91.81	91.44	95.06	72	86.81	81.25	55.03	72.75	54.38	100	100	97.62	100	100	100
CiKNL2	CiKNL2_01	CCGATGGCGATTGATGCTGCCAACAACTCACCTCCTTCTCGTTCTTACTTCCACAAATCTGTAAGTGTTTCCGCCCTCAAAAATTTTCCGTT	No effect
CiKNL2	CiKNL2_02	AAGAGAATAGGGGTTTCAGGACTCACTTGCACGTCTAAACT	Mild effect															7.69		1.91	18.67	12.52	6.24				18.5	25.48	9.92	13.02	11.06				10.03	8.1	3.28	17.23	6.22	10.33	41.53	19.62	38.22			2.11
CiKNL2	CiKNL2_02	AAGAGAATAGGGGTTTCAGGACTCACTTGCACGTCTCAACT	No effect	100	100	100	100	100	100	100	100	100	100	100	100	100	100	92.31	100	98.19	81.38	87.5	93.75	100	100	100	81.5	74.5	90.06	86.94	88.94	100	100	100	90	91.81	96.75	82.75	93.81	89.62	58.47	80.38	61.81	100	100	97.81	100	100	100
CiKNL2	CiKNL2_04	TTCTTCAAGGTTACAGTAACAAAGAGAAAACACTTCAAAGTGGATTTTCCTCTGAGGTATGCACAAGACTCTTGACTACCTCATGTTCTTTTGTA	Mild effect
CiKNL2	CiKNL2_04	TTCTTCAAGGTTACATTAACAAAGAGAAAACACTTCAAAGTGGATTTTCCTCTGAGGTAAGCACAAGACTCTTGACTACCTCATGTTCTTTTGTA	No effect	100	100	100	100	100							100	87.25	89.38	48.38	68.44	68	42.56	52.59	59.56	79.88	67.62	51.38	6.94	29.59	59.62	45.38	53.72	73.56	78.12	79.81	39.47	48.91	32.12	40.47	77.19	78	18.52	7.5	30.59	65.56	81.25	58.88	12.52	33.31	9.22
CiKNL2	CiKNL2_04	TTCTTCAAGGTTACATTAACAAAGAGAAAACACTTCAAAGTGGATTTTCCTCTGAGGTATGCACAAGACTCTTGACTACATCATGTTCTTTTGTA	No effect
CiKNL2	CiKNL2_04	TTCTTCAAGGTTACATTAACAAAGAGAAAACACTTCAAAGTGGATTTTCCTCTGAGGTATGCACAAGACTCTTGACTACCTCATGTTCTTTTGTA	No effect						100	100	100	100	100	100		12.73	10.58	51.62	31.59	32.03	57.44	47.38	40.44	20.11	32.38	48.62	93.06	70.38	40.34	54.62	46.31	26.41	21.88	20.23	60.56	51.12	67.88	59.53	22.81	22.02	81.5	92.5	69.38	34.44	18.73	41.12	87.5	66.69	90.75
CiKNL2	CiKNL2_04	TTCTTCAAGGTTATATTAACAAAGAGAAAACACTTCAAAGTGGATTTTCCTCTGAGGTATGCACAAGACTCTTGACTACCTCATGTTCTTTTGTA	No effect
CiKNL2	CiKNL2_05	TTGTTGAAGAAGAATTCGAAAATGGACGGTGTGGATTGTTTTTGTAGCAGGCGAACAACCAGATCTATGACAAAGATGGATAGCAGTAAAAAGGGATTGGAGAAAGTA	Mild effect
CiKNL2	CiKNL2_05	TTGTTGAAGAAGAATTCGAAAATGGATAGCAGGAGAACAACCAGATCTATGACAAAGATGGATAGCAGTAAAAAGGGATTGGAGAAAGTA	No effect
CiKNL2	CiKNL2_05	TTGTTGAAGAAGAATTCGAAAATGGATAGCAGGCGAACAACCAGATCTATGACAAAGATGGATAGCAGTAAAAAGGGATTGGAGAAAGTA	No effect	100	100	100	100	100	100	100	100	100	100	100	100	100	100	100	100	100	100	100	100	100	100	100	100	100	100	100	100	100	100	100	100	100	100	100	100	100	100	100	100	100	100	100	100	100	100
CiKNL2	CiKNL2_05	TTGTTGAAGAAGAATTCGAAAATGGATAGTAGGCGAACAACCAGATCTATGACAAAGATGGATAGCAGTAAAAAGGGATTGGAGAAAGTA	No effect
CiKNL2	CiKNL2_05	TTGTTGAAGAAGAATTTGAAAATGGAACGTATGGAGTGTTTTTGTAGCAGGCGAACAACCAGATCTATGACAAAGATGGATAGCAGTAAAAAGGGATTGGAGAAAGTA	Mild effect
CiKNL2	CiKNL2_06	AAATAAGAAGAAGAAGAAGAAGAAAGAGGTAAAATCTAAAAAGAAATTGACATTTGAATGTGAGATGGCTAAAAGTCCTACATCTAC	Mild effect
CiKNL2	CiKNL2_06	AAATAAGAAGAAGAAGAAGAAGAAGAAGAAAGAGGTAAAATCTAAAAAGAAATTGACATTTGAATGTGAGATGGCTAAAAGTCCTACATCTAC	Mild effect
CiKNL2	CiKNL2_06	AAATAAGAAGAAGAAGAAGAAGAAGAAGAAAGAGGTAAAATCTAAAAGGAAATTGACATTTGACAGTGAGATGGCTAAAAGTCCTACATCTAC	No effect						100	100	100	100	100	100			15.19	67.88	53.47	55.91	38.5	27.77	59.28	17.34	22.81	10.22	20.06	51.56	38.06	67.38	37.91	48.25	31.09	36	36.84	45.47	18.8	34.88	32.66	12.76	27.7	24.19	18.36	47.91	10.35	52.81	91.38	74.75	78.56
CiKNL2	CiKNL2_06	AAATAATAAGAAGAAGAAAAAGAAAGAGGTAAAATCTAAAAGGAAATTGACATTTGAAAGTGAGATGGCTAAAAGTCCTACATCTAC	Mild effect
CiKNL2	CiKNL2_06	AAATAATAAGAAGAAGAAGAAGAAGAAGAAGAAAGAGGTAAAATCTAAAAGGAAATTGACATTTGACAGTGAGATGGCTAAAAGTCCTACATCTAC	Mild effect																																			9.02		4.15
CiKNL2	CiKNL2_06	AAATAATAAGAAGAAGAAGAAGACGAAGAAAGAGGTAAAATCTAAAAGGAAATTGACATTTGACAGTGAGATGGCTAAAAGTCCTACATCTAC	Mild effect																																												5.66	5.04	9.58
CiKNL2	CiKNL2_06	AAATAATAATAAGAAGAAGAAGAAGAAAGAGGTAAAATCTAAAAGGAAATTGACATTTGACAGTGAGATGGCTAAAAGTCCTACATCTAC	Mild effect																					10.04		29.44	28.08								42.12	21.12	49.38	19.5				22.12
CiKNL2	CiKNL2_06	AAATAATAATAAGAAGAAGAAGAAGAAGAAAGAGGTAAAATCTAAAAGGAAATTGACATTTGACAGTGAGATGGCTAAAAGTCCTACATCTAC	Mild effect														5.7																																7.66
CiKNL2	CiKNL2_06	AAATAATAATAAGAAGAAGAAGAAGAAGAAGAAGAAGAAAGAGGTAAAATCTAAAAGGAAATTGACATTTGACAGTGAGATGGCTAAAAGTCCTACATCTAC	Mild effect
CiKNL2	CiKNL2_06	AAATAATAATAATAAGAAGAAGAAGAAGAAGAAAGAGGTAAAATCTAAAAGGAAATTGACATTTGACAGTGAGATGGCTAAAAGTCCTACATCTAC	Mild effect	100	100	100	100	100							100	88.94	69.62	26.41	46.47	44.09	25.66	44.75	34	66.88	49.19	31.16	2.78	19.06	45.75	22.23	34.47	45.91	61.38	64	17.38	29.45	12.77	27.56	60.44	72.69	14.73	3.24	18.03	40.94	63.91	39	2.98	20.17	4.22
CiKNL2	CiKNL2_06	AAATAATAATAATAAGAAGAAGAAGAAGAAGAAGAAGAAGAAAGAGGTAAAATCTAAAAGGAAATTGACATTTGACAGTGAGATGGCTAAAAGTCCTACATCTAC	Mild effect
CiKNL2	CiKNL2_06	AAATAATAATAATAAGAAGAAGAAGAAGAAGAAGAAGAAGAAGAAAGAGGTAAAATCTAAAAGGAAATTGACATTTGACAGTGAGATGGCTAAAAGTCCTACATCTAC	Mild effect
CiKNL2	CiKNL2_06	AAATAATAATAATAAGAAGAAGAAGAAGAAGAAGAAGAAGAAGAAGAAAGAGGTAAAATCTAAAAGGAAATTGACATTTGACAGTGAGATGGCTAAAAGTCCTACATCTAC	Mild effect
CiKNL2	CiKNL2_06	AAATAATAATAATAATAAGAAGAAGAAAGAGGTAAAATCTAAAAGGAAATTGACATTTGACAGTGAGATGGCTAAAAGTCCTACATCTAC	Mild effect														5.06							2.06	10	8.52		7.5									10.37
CiKNL2	CiKNL2_06	AAATAATAATAATAATAAGAAGAAGAAGAAAGAGGTAAAATCTAAAAGGAAATTGACATTTGACAGTGAGATGGCTAAAAGTCCTACATCTAC	Mild effect
CiKNL2	CiKNL2_06	AAATAATAATAATAATAAGAAGAAGAAGAAGAAAGAGGTAAAATCTAAAAGGAAATTGACATTTGACAGTGAGATGGCTAAAAGTCCTACATCTAC	Mild effect																						14.61	5.11				2.64	20.77											7.38		11.16	25.7	5.57
CiKNL2	CiKNL2_06	AAATAATAATAATAATAAGAAGAAGAAGAAGAAGAAGAAGAAAGAGGTAAAATCTAAAAGGAAATTGACATTTGACAGTGAGATGGCTAAAAGTCCTACATCTAC	Mild effect													11.04	1.27				17.73	20.77	4.38	3.65	3.33	15.58	38.56	3.44	2.96			5.83	7.5				7.22				24.56	32.75	23.28
CiKNL2	CiKNL2_06	AAATAATAATAATAATAAGAAGAAGAAGAAGAAGAAGAAGAAGAAAGAGGTAAAATCTAAAAGGAAATTGACATTTGACAGTGAGATGGCTAAAAGTCCTACATCTAC	Mild effect
CiKNL2	CiKNL2_06	AAATAATAATAATAATAAGAAGAAGAAGAAGAAGAAGAAGAAGAAGAAAGAGGTAAAATCTAAAAGGAAATTGACATTTGACAGTGAGATGGCTAAAAGTCCTACATCTAC	Mild effect
CiKNL2	CiKNL2_06	AAATAATAATAATAATAAGAAGAAGAAGAAGAAGAAGAAGAAGAAGAAGAAGAAAGAGGTAAAATCTAAAAGGAAATTGACATTTGACAGTGAGATGGCTAAAAGTCCTACATCTAC	Mild effect
CiKNL2	CiKNL2_06	AAATAATAATAATAATAATAAGAAGAAGAAGAAGAAGAAAGAGGTAAAATCTAAAAGGAAATTGACATTTGACAGTGAGATGGCTAAAAGTCCTACATCTAC	Mild effect
CiKNL2	CiKNL2_06	AAATAATAATAATAATAATAAGAAGAAGAAGAAGAAGAAGAAAGAGGTAAAATCTAAAAGGAAATTGACATTTGACAGTGAGATGGCTAAAAGTCCTACATCTAC	Mild effect
CiKNL2	CiKNL2_06	AAATAATAATAATAATAATAAGAAGAAGAAGAAGAAGAAGAAGAAAGAGGTAAAATCTAAAAGGAAATTGACATTTGACAGTGAGATGGCTAAAAGTCCTACATCTAC	Mild effect
CiKNL2	CiKNL2_06	AAATAATAATAATAATAATAAGAAGAAGAAGAAGAAGAAGAAGAAGAAAGAGGTAAAATCTAAAAGGAAATTGACATTTGACAGTGAGATGGCTAAAAGTCCTACATCTAC	Mild effect
CiKNL2	CiKNL2_06	AAATAATAATAATAATAATAATAAGAAGAAGAAGAAGAAGAAAGAGGTAAAATCTAAAAGGAAATTGACATTTGACAGTGAGATGGCTAAAAGTCCTACATCTAC	Mild effect																		1.51								1.38											1.48			2.62
CiKNL2	CiKNL2_06	AAATAATAATAATAATAATAATAATAAGAAGAAGAAGAAGAAGAAAGAGGTAAAATCTAAAAGGAAATTGACATTTGACAGTGAGATGGCTAAAAGTCCTACATCTAC	Mild effect														3.16	5.74			16.59	6.74	2.36				10.49	18.44	11.84	7.7	6.86				3.68	3.94	1.44	9.02	6.89	8.9	32.97	10.33	37.69			2.66
CiKNL2	CiKNL2_07	CAGAGTGTTTCAGTGGCAAACGGTCTAGATCCGGAAGAGTTCTTTTGCCATCCTTGGAATTCTGGCGCAACCAAACA	No effect	100	100	100	100	100							100	97.75	92.5	64.38	68.19	72.38	81.38	87.62	70.88	86.62	88.19	71.69	67.81	69.5	83.81	66.75	79.94	78.88	86.38	80.94	43.47	59.62	43.44	66.62	85.25	91.75	88.06	65.25	93.19	80.38	95.81	70.75	15.22	36.06	17.72
CiKNL2	CiKNL2_07	CAGAGTGTTTCAGTGGCAAACGGTCTAGATCCGGAAGAGTTCTTTTGCCTTCCTTGGAATTCTGGCGCAACCAAACA	No effect
CiKNL2	CiKNL2_07	CAGAGTGTTTCAGTGGCAAACGGTCTAGATCTGGAAGAGTTCTTTTGCCATCCTTGGAATTCTGGCGCAACCAAACA	No effect						100	100	100	100	100	100		2.26	7.51	35.59	31.81	27.64	18.61	12.42	29.12	13.37	11.8	28.31	32.19	30.5	16.22	33.25	20.05	21.12	13.6	19.09	56.47	40.34	56.59	33.44	14.75	8.22	11.95	34.75	6.77	19.61	4.12	29.23	84.75	63.91	82.25
CiKNL2	CiKNL2_07	CAGAGTGTTTCAGTGGTAAACGGTCTAGATCCGGAAGAGTTCTTTTGCCATCCTTGGAATTCTGGCGCAACCAAACA	No effect
CiKNL2	CiKNL2_08	CCGGGATGTGCTACATGCATCCAAAGGTATATTGCCTATTTGCTGTACTTATCATGATAAGGTATTGTTTGAACAAA	No effect						100	100	100	100	100	100			4.56	37.88	31.08	31.69	21.06	11.69	31.56	7.38	14.88	4.99	11.84	27.66	13.49	35.84	18.73	22.69	16.22	20.72	21.06	25.69	11.62	13.1	14.91	6.76	13.59	16.83	10.01	23.8	4.28	29.38	88.31	64.38	77.38
CiKNL2	CiKNL2_08	CCGGGATGTGCTACATGCATCCAAAGGTATATTGCCTATTTGCTTTACTTATCATGATAAGGTATCATGATAAGGTATTGTTTGAACAAA	Mild effect																						8.56	2.69				3.87	17.22											7.3		9.76	13.85	5.67
CiKNL2	CiKNL2_08	CCGGGATGTGCTACATGCATCCAAAGGTATATTGCCTATTTGCTTTACTTATCATGATAAGGTATTGTTTGAACAAA	Mild effect													9.96	5.42	12.34		3.53	40.47	37.31	11.81	9.56	5	40.84	81.81	40.56	24.77	15.56	12.8	8.34	7.1		42.59	26.69	55.12	38.22	8.68	14.21	69.31	69.19	62.88	1.99	1.54	5.95			10.2
CiKNL2	CiKNL2_08	CCGGGATGTGCTACATGCATCCAAAGGTATATTTGCCTATTTGCTTTACTTATCATGATAAGGTATTGTTTGAACAAA	Mild effect	100	100	100	100	100							100	90.06	90.06	49.75	68.88	64.81	38.44	51.03	56.59	83.06	71.56	51.47	6.38	31.78	61.72	44.72	51.19	69	76.69	79.31	36.34	47.62	33.25	48.69	76.44	79.06	17.11	6.69	27.09	64.44	80.31	59.03	11.68	35.66	12.46
CiKNL2	CiKNL2_09	TTTTCCATTGTTCATTCACTGATGCATTTCCCCTGTAAAACAGGTTTCTTTGCAAGACTGGTGGTTAACTAAACCCCAAACAGTCGACGACAGAAA	No effect	100	100	100	100	100	100	100	100	100	100	100	100	100	100	100	100	100	100	100	100	100	100	100	100	100	100	100	100	100	100	100	100	100	100	90.62	100	98.06	100	100	100	100	100	100	95.69	94.38	89.81
CiKNL2	CiKNL2_09	TTTTCCATTGTTCATTCACTGATGCATTTCCCTTGTAAAACAGGTTTCTTTGCAAGACTGGTGGTTAACTAAACCCCAAACAGTCGACGACAGAAA	No effect																																			9.36		1.97							4.29	5.64	10.22
CiKNL2	CiKNL2_10	TCTGCACCAATCCTCAAGGCATACGATTTCTTTGAATTAGAAACAGTCGACGGTATCTGTGTCATTCTTCAAGGTTACATTAACAAAGAGAAAAC	No effect
CiKNL2	CiKNL2_10	TCTGCACCAATCCTCAAGGCATACGATTTCTTTGAATTAGAAACAGTTGACGGTATCTGTGTCATTCTTCAAGGTTACAGTAACAAAGAGAAAAC	Mild effect
CiKNL2	CiKNL2_10	TCTGCACCAATCCTCAAGGCATACGATTTCTTTGAATTAGAAACAGTTGACGGTATCTGTGTCATTCTTCAAGGTTACATTAACAAAGAGAAAAC	No effect
CiKNL2	CiKNL2_10	TCTGCACCAATTCTCAAGGCATACGATTTCTTTGAATTAGAAACAGTTGACGGTATCTGTGTCATTCTTCAAGGTTACATTAACAAAGAGAAAAC	No effect	100	100	100	100	100	100	100	100	100	100	100	100	100	100	100	100	100	100	100	100	100	100	100	100	100	100	100	100	100	100	100	100	100	100	100	100	100	100	100	100	100	100	100	100	100	100
CiKNL2	CiKNL2_10	TCTGCACCAATTCTCAAGGCATACGATTTCTTTGAATTAGAAACAGTTGACGGTATCTGTGTCATTCTTCAAGGTTATATTAACAAAGAGAAAAC	No effect
CiKNL2	CiKNL2_11	TTTTCATTTTATGTGAATATTCAATTAAAATATGATATTTGATATTTCTTTCTTTACACTTACAGGTGTTTGATCATTTTGTT	No effect
CiKNL2	CiKNL2_11	TTTTCATTTTATGTGAATATTCAATTTAAATACGATATTTCTTTCTTTGCACTTACAGGTGTTTGATCATTTTGTT	No effect														2.48							4.12		21.06	17.7								35.84	13.94	40	11.7				15.88							6.2
CiKNL2	CiKNL2_11	TTTTCATTTTATGTGAATATTCAATTTAAATATGATATTTCTTTCTTTGCACTTACAGGTGTTTGATCATTTTGTT	No effect	100	100	100	100	100	100	100	100	100	100	100	100	100	97.5	100	100	100	100	100	100	95.81	100	78.88	82.31	100	100	100	100	100	100	100	64.19	86.06	60	88.25	100	100	100	84.19	100	100	100	100	100	100	93.81
CiKNL2	CiKNL2_12	TTGGAGAAAGTAAGTTTTGTTGATAAAGAGGATGCCTCAAAACAAGAACAGAATGAGCAATGTGGAATTGAGCATGAGAGAAAAA	Mild effect															8.56		1.65	20.78	15.22	3.64				22.45	24.36	17.39	11.26	11.42				5.39	7.46	2.85	19.34	10.25	14.95	41.91	21.77	41.53			3.62
CiKNL2	CiKNL2_12	TTGGAGAAAGTAAGTTTTGTTGATAAAGAGGATGCCTCAAAACAAGAACAGAATGAGCAATGTGGAATTGAGGATGAGAGAAAAA	No effect	100	100	100	100	100	100	100	100	100	100	100	100	100	100	91.44	100	98.31	79.19	84.75	96.31	100	100	100	77.56	75.62	82.62	88.75	88.56	100	100	100	94.62	92.5	97.19	80.69	89.75	85.06	58.09	78.25	58.44	100	100	96.38	100	100	100
CiKNL2	CiKNL2_12	TTGGAGAAAGTAAGTTTTGTTGATAAAGAGGATGCCTCAAAACAAGAACAGAATGAGGATGAGAGAAAAA	Mild effect
CiKNL2	CiKNL2_12	TTGGAGAAAGTAAGTTTTGTTGATAAAGAGGATGCCTCAAAACAAGAACAGGATGAGCAATGTGGAATTGAGGATGAGAGAAAAA	Mild effect
CiKNL2	CiKNL2_13	TTCACAGATTGACAAGAAGCATGAAAGCTAGTCAAAATAAGAAGAAGAAGAAGAAGAAAGAGGTAAAATCTAAAAA	Mild effect
CiKNL2	CiKNL2_13	TTCACAGATTGACAAGAAGCATGAAAGCTAGTCAAAATAAGAAGAAGAAGAAGAAGAAGAAGAAAGAGGTAAAATCTAAAAA	Mild effect
CiKNL2	CiKNL2_13	TTCACAGATTGACAAGAAGCATGAAAGCTAGTCAAAATAATAAGAAGAAGAAAAAGAAAGAGGTAAAATCTAAAAG	Mild effect
CiKNL2	CiKNL2_13	TTCACAGATTGACAAGAAGCATGAAAGGTAGTCAAAATAAGAAGAAGAAGAAGAAGAAGAAGAAAGAGGTAAAATCTAAAAG	No effect						100	98.81	100	100	100	100			8.96	54.25	41.19	37.22	38.62	20.3	45.16	11.47	16.64	7.36	23.36	47.47	20.17	44.38	33.56	29.34	17.78	26.22	35.38	40	16.17	24.59	18.66	7.94	39.53	31.64	23.36	28.94	7.08	40.78	88.25	75.12	79.12
CiKNL2	CiKNL2_13	TTCACAGATTGACAAGAAGCATGAAAGGTAGTCAAAATAATAAGAAGAAGAAGAAGAAGAAGAAGAAAGAGGTAAAATCTAAAAG	Mild effect																																			11.84		1.48
CiKNL2	CiKNL2_13	TTCACAGATTGACAAGAAGCATGAAAGGTAGTCAAAATAATAAGAAGAAGAAGAAGACGAAGAAAGAGGTAAAATCTAAAAG	Mild effect																																												3.76	4.84	9.31
CiKNL2	CiKNL2_13	TTCACAGATTGACAAGAAGCATGAAAGGTAGTCAAAATAATAATAAGAAGAAGAAGAAGAAAGAGGTAAAATCTAAAAG	Mild effect																					3.76		21.84	23.95								31.28	13.78	44.12	11.02				20.92
CiKNL2	CiKNL2_13	TTCACAGATTGACAAGAAGCATGAAAGGTAGTCAAAATAATAATAAGAAGAAGAAGAAGAAGAAAGAGGTAAAATCTAAAAG	Mild effect														2.14																																6
CiKNL2	CiKNL2_13	TTCACAGATTGACAAGAAGCATGAAAGGTAGTCAAAATAATAATAAGAAGAAGAAGAAGAAGAAGAAGAAGAAAGAGGTAAAATCTAAAAG	Mild effect
CiKNL2	CiKNL2_13	TTCACAGATTGACAAGAAGCATGAAAGGTAGTCAAAATAATAATAATAAGAAGAAGAAGAAGAAGAAAGAGGTAAAATCTAAAAG	Mild effect																																								1.72
CiKNL2	CiKNL2_13	TTCACAGATTGACAAGAAGCATGAAAGGTAGTCAAAATAATAATAATAAGAAGAAGAAGAAGAAGAAGAAGAAGAAAGAGGTAAAATCTAAAAG	Mild effect
CiKNL2	CiKNL2_13	TTCACAGATTGACAAGAAGCATGAAAGGTAGTCAAAATAATAATAATAAGAAGAAGAAGAAGAAGAAGAAGAAGAAGAAAGAGGTAAAATCTAAAAG	Mild effect
CiKNL2	CiKNL2_13	TTCACAGATTGACAAGAAGCATGAAAGGTAGTCAAAATAATAATAATAAGAAGAAGAAGAAGAAGAAGAAGAAGAAGAAGAAAGAGGTAAAATCTAAAAG	Mild effect
CiKNL2	CiKNL2_13	TTCACAGATTGACAAGAAGCATGAAAGGTAGTCAAAATAATAATAATAATAAGAAGAAGAAAGAGGTAAAATCTAAAAG	Mild effect														2.06							2.63	6.01	6.58		8.54									7.36
CiKNL2	CiKNL2_13	TTCACAGATTGACAAGAAGCATGAAAGGTAGTCAAAATAATAATAATAATAAGAAGAAGAAGAAGAAAGAGGTAAAATCTAAAAG	Mild effect																						8.32	7.89				3.64	19.94											9.11		10.08	12.98	4.77
CiKNL2	CiKNL2_13	TTCACAGATTGACAAGAAGCATGAAAGGTAGTCAAAATAATAATAATAATAAGAAGAAGAAGAAGAAGAAGAAGAAAGAGGTAAAATCTAAAAG	Mild effect													3.86					11.02	12.54	2.02		2	8.42	35.81	3.48	1.46			4.06	3.81				2.65				21.7	23.91	22.69
CiKNL2	CiKNL2_13	TTCACAGATTGACAAGAAGCATGAAAGGTAGTCAAAATAATAATAATAATAAGAAGAAGAAGAAGAAGAAGAAGAAGAAAGAGGTAAAATCTAAAAG	Mild effect
CiKNL2	CiKNL2_13	TTCACAGATTGACAAGAAGCATGAAAGGTAGTCAAAATAATAATAATAATAAGAAGAAGAAGAAGAAGAAGAAGAAGAAGAAAGAGGTAAAATCTAAAAG	Mild effect
CiKNL2	CiKNL2_13	TTCACAGATTGACAAGAAGCATGAAAGGTAGTCAAAATAATAATAATAATAATAAGAAGAAGAAGAAGAAGAAAGAGGTAAAATCTAAAAG	Mild effect
CiKNL2	CiKNL2_13	TTCACAGATTGACAAGAAGCATGAAAGGTAGTCAAAATAATAATAATAATAATAAGAAGAAGAAGAAGAAGAAGAAAGAGGTAAAATCTAAAAG	Mild effect
CiKNL2	CiKNL2_13	TTCACAGATTGACAAGAAGCATGAAAGGTAGTCAAAATAATAATAATAATAATAAGAAGAAGAAGAAGAAGAAGAAGAAAGAGGTAAAATCTAAAAG	Mild effect
CiKNL2	CiKNL2_13	TTCACAGATTGACAAGAAGCATGAAAGGTAGTCAAAATAATAATAATAATAATAATAATAAGAAGAAGAAGAAGAAGAAAGAGGTAAAATCTAAAAG	Mild effect															1.77			5.1	5.08					6.22	4.74	2.63	2.29	1.75				1.76	1.82	1.18	3.68	1.3	3.24	14.34	6.22	10.31
CiKNL2	CiKNL2_13	TTCACAGATTGACAAGAAGCATGAGAGGTAGTCAAAATAATAATAATAAGAAGAAGAAGAAGAAGAAAGAGGTAAAATCTAAAAG	Mild effect	100	100	100	100	100		1.19					100	96.19	86.81	44.03	58.81	62.81	45.25	62.12	52.84	82.19	67.06	47.91	10.63	35.78	75.75	49.69	44.75	66.62	78.44	73.75	31.56	44.38	28.55	48.84	80	87.38	24.41	8.2	41.91	61	79.94	54.44	8.01	19.98	5.59
CiKNL2	CiKNL2_14	ACCAAACAGTCGTTTATGATGCAGGATTGGTAATACAAATACTTTTAGGTTTAAGTTTAACAACAACAACTATGTAATTGCTAAT	No effect	100	100	100	100	100	100	100	100	100	100	100	100	91.94	98.75	89.5	100	97.38	61.12	66.06	88.88	94.5	95.38	83.06	36.81	62.25	71.5	84.38	81.12	91.25	91.62	100	90.88	88.06	87.25	77.75	89.62	82.19	40	46.59	38.03	100	100	95.06	100	100	100
CiKNL2	CiKNL2_14	ACCAAACAGTCGTTTATGATGCAGGATTGGTAATACAAATACTTTTAGGTTTCAGTTTAACAACAACAACAACTATGTAATTGCTAAT	No effect
CiKNL2	CiKNL2_14	ACCAAACAGTCGTTTATGATGCAGGATTGGTAATACAAATACTTTTAGGTTTCAGTTTAACAACAACAACTATGTAATTGCTAAT	No effect													8.06	1.23	10.52		2.66	38.88	33.97	11.12	5.53	4.64	16.94	63.19	37.78	28.55	15.64	18.89	8.69	8.33		9.14	11.92	12.67	22.28	10.42	17.84	60	53.38	61.97			4.92
CiKNL2	CiKNL2_15	CTTCTTAGTTTCCTTTTTATCTCAGGATCGACAAGTTACTGGAGTCCGGGATGTGCTACATGCAT	No effect																5.07
CiKNL2	CiKNL2_15	CTTCTTAGTTTCCTTTTTATCTTTCAGGATCAACAAGTTACTGGAGTCCGGGATGTGCTACATGCAT	Mild effect
CiKNL2	CiKNL2_15	CTTCTTAGTTTCCTTTTTATCTTTCAGGATCGACAAGTTACTGGAGTCCGGGATGTGCTACATGCAT	No effect	100	100	100	100	100	100	100	100	100	100	100	100	100	100	100	94.94	100	100	100	100	100	100	100	100	100	100	100		100	100	100	100	100	100	100	100	100	100	100	100	100	100	100	100	100	100
[truncated: 123 more columns]

## Sheet: Haplotype_discrete_calls_indiv
Gene	Amplicon	Haplotypes	Protein effect	I1624_7	I1624_8	I1625_6	I2750	I2751	I2752	I2753	I2754	I2755	I2756	I2757	I2759	I2760	I2761	I2762	I2763	I2764	I2765	I2766	I2767	I2768	I2769	I2770	I2771	I2772	I2773	I2774	I2775	I2776	I2777	I2778	I2779	I2780	I2781	I2782	I2783	I2784	I2785	I2786	I2787	I2788	I2789	I2790	I2791	I2793	I2794
CiCENH31	CiCENH31_01	AGCAGCAACAACAACATCATCTAATCAAATCAACAATGGCGAGAACAAAGCAACCTGCTAAACGGAGTTGGGGCAATCGAAAATCTAGTCAATGTCTCCCT	No effect	2	2	2	2	2	2	1	2	2	2	2	2	1	2	2	2	2	2	2	2	2	2	1	2	2	2	2	1	2	2	2	2	2	2	2	2	2	2	2	1	2	2	2	1	2	1
CiCENH31	CiCENH31_01	AGCAGCAACAACAACATCATCTAATCAAATCAACAATGGCGAGAACAAAGCAACCTGCTAAACGGAGTTGGGGCAATCGAAAGTCTAGTCAATGTCTCCCT	No effect
CiCENH31	CiCENH31_01	AGCAGCAACAACAACATCATCTAATCAAATCAACAATGGCGAGAACAAAGCAACCTGCTAACCGGAGTTGGGGCAATCGAAAATCTAGTCAATGTCTCCCT	Mild effect																																								1
CiCENH31	CiCENH31_01	AGCAGCAACAACAACATCATCTAATCAAATCAACGATGGCGAGAACAAAGCAACCTGCTAAACGGAGTTGGGGCAATCGAAAATCTAGTCAATGTCTCCCT	No effect
CiCENH31	CiCENH31_01	AGCAGCAACAACAACATCATCTAATCTAATCAACAATGGCGAGAACAAAGCAACCTGCTAAACGGAGTTGGGGCAATCGAAAATCTAGTCAATGTCTCCCT	No effect
CiCENH31	CiCENH31_01	AGCAGCAACAACATCATCTAATCAAATCAACAATGGCGAGAACAAAGCAACCTGCTAAACGGAGTTGGGGCAATCGAAAATCTAGTCAATGTCTCCCT	No effect
CiCENH31	CiCENH31_01	AGCAGCAGCAACAACATCATCAAATCAAATCAACAATGGCGAGAACAAAGCAACCTGCTAAACGGAGTTGGGGCAATCGAAAATCTAGTCAATGTCTCCCT	No effect							1						1										1					1																1		1
CiCENH31	CiCENH31_01	AGCAGCAGCAACAACATCATCTAATCAAATCAACAATGGCGAGAACAAAGCAACCTGCTAAACGGAGTTGGGGCAATCGAAAATCTAGTCAATGTCTCCCT	No effect
CiCENH31	CiCENH31_10	AAAAGAAATAAGCAACTACATTGCCCCTGAAGTTACACGCTGGCAAGCTGAAGCTATACAAGCCCTTCA	No effect	2	2	1	2	1	2	2			2	1	2	2	1	2	2	2	2	1	2	1	1	2		1	2	1	2	2	1	1	2	2	2	2	2	2	2	1		2	2	2	2	2	2
CiCENH31	CiCENH31_10	AAAAGAAATAAGCAACTACATTGCCCCTGAAGTTACACGCTGGCAAGCTGAAGCTATACAGGCCCTTCA	No effect
CiCENH31	CiCENH31_10	AAAAGAAATAAGCAACTACATTGCCCCTGAAGTTACACGCTGGCAAGCTGAAGCTATACAGGCTCTTCA	No effect			1		1			2	2		1			1					1		1	1		2	1		1			1	1								1
CiCENH31	CiCENH31_10	AAAAGAAATAAGCAACTACATTTCCCCTGAAATTACACGCTGGCAAGCTGAAGCTATACAAGCCCTTCA	Mild effect
CiCENH31	CiCENH31_02	ATCGCGACAGCCACAAAAAAGTCCGAGAAAGGATCCAGGGAGTGAGTTTTTTCGTACATTTCGATTTCTGTTATCTGCTTTCATGTCACTTTGTACTTCCG	Mild effect							1						1
CiCENH31	CiCENH31_02	ATCGCGACAGCCACGAAAAAGTCCGAGAAAGGATCCAGGGAGTGAGTTTTTTCGTACATTTCGATTTCTATTATCTGCTTTCATGTCCATTTGTACTTCCG	No effect
CiCENH31	CiCENH31_02	ATCGCGACAGCCACGAAAAAGTCCGAGAAAGGATCCAGGGAGTGAGTTTTTTCGTACATTTCGATTTCTGTTATCTGCTTTCATGTCAATTTGTACTTCCG	No effect																							1					1																1
CiCENH31	CiCENH31_02	ATCGCGGCAGCCACAAAAAAGTCCGAGAAAGGATCCAGGGAGTGAGTTTTTTCGTACATTTCGATTTCTGTTATCTGCTTTCATGTCACTTTGTACTTCCG	Mild effect
CiCENH31	CiCENH31_02	ATCGCGGCAGCCACGAAAAAGTCCGAGAAAGGATCCAGGGAGTGAGTTTTTTCGTACATTTCGATTTCTATTATCTGCTTTCATGTCCATTTGTACTTCCG	No effect
CiCENH31	CiCENH31_02	ATCGCGGCAGCCACGAAAAAGTCCGAGAAAGGATCCAGGGAGTGAGTTTTTTCGTACATTTCGATTTCTGTTATCTGCTTTCATATCAATTTGTACTTCCG	No effect
CiCENH31	CiCENH31_02	ATCGCGGCAGCCACGAAAAAGTCCGAGAAAGGATCCAGGGAGTGAGTTTTTTCGTACATTTCGATTTCTGTTATCTGCTTTCATGTCAATTTGTACTTCCG	No effect
CiCENH31	CiCENH31_02	ATCGCGGCAGCCACGAAAAAGTCCGAGAAAGGATCCAGGGAGTGAGTTTTTTCGTACATTTCGATTTCTGTTATCTGCTTTCATGTCCATTTGTACTTCCG	No effect	2	2	2	2	2	2	1	2	2	2	2	2	1	2	2	2	2	2	2	2	2	2	1	2	2	2		1	2	2	2	2	2	2	2	2	2	2	2	2	2	2	2	1	2
CiCENH31	CiCENH31_02	ATCGCGGCAGCCACGAAAAAGTCTGAGAAAGGATCCAGGGAGTGAGTTTTTTCGTACATTTCGATTTCTGTTATCTGCTTTCATGTCCATTTGTACTTCCG	Mild effect
CiCENH31	CiCENH31_02	ATCGCGGCAGCCACTAAAAAGTCCGAGAAAGGATCCAGGGAGTGAGTTTTTTCGTACATTTCGATTTCTGTTATCTGCTTTCATGTCCATTTGTACTTCCG	Mild effect
CiCENH31	CiCENH31_03	TCGTCGTCTTCAGAAGACTGTTAATCTTCTAATTCCAGCCGCCCCATTCATTCGAACTGTAAGATGTCTCGATCTATCTAATTTGATTGAATTTCTTTATGTATGTGTTTAC	No effect							1						1
CiCENH31	CiCENH31_03	TCGTCGTCTTCAGAAGACTGTTAATCTTCTAATTCCAGCTGCCCCATTCATTCGAACTGTAAGATGTCTCGATCTATCTAATTTGATTGAATCCCTTTATGTACGTGTTTAC	No effect
CiCENH31	CiCENH31_03	TCGTCGTCTTCAGAAGACTGTTAATCTTCTCATTCCAGCTGCCCCATTCATTCGAACTGTAAGATGTCTCGATCTATCTAATTTGATTATATTTCTTTATGTATGTGTTTAC	No effect
CiCENH31	CiCENH31_03	TCGTCGTCTTCAGAAGACTGTTAATCTTCTCATTCCAGCTGCCCCATTCATTCGAACTGTAAGATGTCTCGATCTATCTAATTTGATTGAATCCCTTTATGTACGTGTTTAC	No effect																							1					1																1		1
CiCENH31	CiCENH31_03	TCGTCGTCTTCAGAAGACTGTTAATCTTCTCATTCCAGCTGCCCCATTCATTCGAACTGTAAGATGTCTCGATCTATCTAATTTGATTGAATCCCTTTATGTATGTGTTTAC	No effect
CiCENH31	CiCENH31_03	TCGTCGTCTTCAGAAGACTGTTAATCTTCTCATTCCAGCTGCCCCATTCATTCGAACTGTAAGATGTCTCGATCTATCTAATTTGATTGAATTTCTTTATGTATGTGTTTAC	No effect	2	2	2	2	2	2	1	2	2	2	2	2	1	2	2	2	2	2	2	2	2	2	1	2	2	2		1	2	2	2	2	2	2	2	2	2	2	2	2	2	2	2	1	2	1
CiCENH31	CiCENH31_04	CAGAAGATTACTTAGTTCAGTTGTTTGAAGATTCAATGCTATGTTCGATTCATGCAAAGCGTGTTACCCTCAGTAAGTTTTCATGGAAC	No effect	2	2	2	2	2	2	2	2	2	2	2	2	2	2	2	2	2	2	2	2	2	2	2	2	2	2	2	2	2	2	2	2	2	2	2	2	2	2	2	2	2	2	2	2	2	2
CiCENH31	CiCENH31_04	CAGAAGATTACTTAGTTCAGTTGTTTGAAGATTCAATGCTGTGTTCGATTCATGCAAAGCGTGTTACCCTCAGTAAGTTTTCATGGAAC	No effect
CiCENH31	CiCENH31_05	TGAAAAAGGACTGGGAATTGGCACGGAGACTTACAAAAAAAGGTCAACCATGGTAGTTAAAATTTAGTTGACAAGTGTTGTATGATGTAACAAGAAAATTTTA	No effect	2	2		2	1	2	1			2	1	2	1	1	2	2	2	2	1	2	1	1	1		1	2		1	2		1	2	2	2	1	2	2	2	1	2	1	2	2	1	2	1
CiCENH31	CiCENH31_05	TGAAAAAGGACTGGGAATTGGCACGGAGACTTACAAAGAAAGGTCAACCATGGTAGTTAAAATTTAGTTGACAAGTGTTGTATGATGTAACAAGAAAATTTTA	No effect					1			2	2		1			1					1		1	1		2	1						1				1				1		1
CiCENH31	CiCENH31_05	TGAAAAAGGACTGGGAATTGGCACGGAGACTTACAAAGAAAGGTCAACCATGGTAGTTAAAATTTAGTTGACAAGTGTTGTATGATGTAACAAGAAATCTTCA	No effect
CiCENH31	CiCENH31_05	TGAAAAAGGACTGGGAATTGGCACGGAGACTTACAAAGAAAGGTCAACCATGGTAGTTAAAATTTAGTTGACAAGTGTTGTATGATGTAACAAGAAATCTTTA	No effect							1						1										1					1																1		1
CiCENH31	CiCENH31_05	TGAAAAAGGACTGGGAATTGGCACGGAGACTTACAAAGAAAGGTCAACCATGGTAGTTAAAATTTAGTTGACAAGTGTTGTATGATGTAACTAGAAATCTTTA	No effect
CiCENH31	CiCENH31_06	TTCAAATCTCTCTACTTTCAATTTTTGAATTCATTCCGTAGTTTCGAAGTTGTTTCTGATGCAATGTGGTTTTTTTTTTCTTATT	No effect
CiCENH31	CiCENH31_06	TTCAAATCTCTCTACTTTCAATTTTTGAATTCATTCCGTAGTTTCGAAGTTGTTTCTGATGCAATGTGGTTTTTTTTTTTCTTATT	No effect
CiCENH31	CiCENH31_06	TTCTAATCTCACTACTTTCAATTTTTGAATTCATTCCGTGGTTTCGAAGTTGTTTCTGATGCAATGTGGTTTTTTTTTTCTTATT	No effect
CiCENH31	CiCENH31_06	TTCTAATCTCTCTACTTTCAAATTTTGAATTCATTCCGTGGTTTCGAAGTTGTTTCTGATGCAATGTGGTTTTTTTTTTCTTATT	No effect
CiCENH31	CiCENH31_06	TTCTAATCTCTCTACTTTCAATTTTTGAATTCATTCCATGGTTTCGAAGTTGTTTCTGATGCAATGTGGTTTTTTTTTCTTATT	No effect
CiCENH31	CiCENH31_06	TTCTAATCTCTCTACTTTCAATTTTTGAATTCATTCCGTGGTTTCGAAGTTGTTTATGATGCAATGTGGTTTTTTTTTCTTATT	No effect			2		1			2	2		1			1					1		1	1		2	1		1			1	1								1		1
CiCENH31	CiCENH31_06	TTCTAATCTCTCTACTTTCAATTTTTGAATTCATTCCGTGGTTTCGAAGTTGTTTCTGATGCAATGTGGTTTTTTTTCATATT	No effect
CiCENH31	CiCENH31_06	TTCTAATCTCTCTACTTTCAATTTTTGAATTCATTCCGTGGTTTCGAAGTTGTTTCTGATGCAATGTGGTTTTTTTTTCTTATT	No effect	2	2		2	1	2	2			2	1	2	2	1	2	2	2	2	1	2	1	1	2		1	2	1	2	2	1	1	2	2	2	2	2	2	2	1		1	2	2	2	2	2
CiCENH31	CiCENH31_06	TTCTAATCTCTCTACTTTCAATTTTTGAATTCATTCCGTGGTTTCGAAGTTGTTTCTGATGCAATGTGGTTTTTTTTTTCTTATT	No effect
CiCENH31	CiCENH31_06	TTCTAATCTCTCTACTTTCAATTTTTGAATTCATTCCGTGGTTTCGAAGTTGTTTCTGATGCAATGTGGTTTTTTTTTTTCTTATT	No effect
CiCENH31	CiCENH31_06	TTCTAATCTCTCTACTTTCAATTTTTGAATTCATTCCGTGGTTTCGAAGTTTTTTCTGATGCAATGTGGTTTTTTTTTTCTTATT	No effect
CiCENH31	CiCENH31_06	TTCTAATCTTTCTACTTTCAATTTTTGAATTCATTCCGTGGTTTCGAAGTTGTTTCTGATGCAATGTGGTTTTTTTTTCTTATT	No effect
CiCENH31	CiCENH31_07	CTCCTTAATTGAAGTAATTTGGAATTTAGGTTCAGGAAATGGAGAAAGGCGGCAACAGAAACCCCATCGTTTCAAGCCTGGGACTCAAGCACTTCGTGAAATTCG	No effect				2	1	2	1			2	1	2	1	1	2	2	2		1	2	1	1	1		1	2		1		1	1	2	2	2	2	2	2	2	1					1	2	1
CiCENH31	CiCENH31_07	CTCCTTAATTGAAGTAATTTGGAATTTAGGTTCAGGAACTGGAGAAAGGCGGCAACAGAAACCCCATCGTTTCAAGCCTGGGACTCAAGCACTTCGTGAAATTCG	Mild effect			2		1			2	2		1			1					1		1	1	1	2	1			1		1	1								1					1		1
CiCENH31	CiCENH31_07	CTCCTTAATTGAAGTAATTTGGAATTTAGGTTCAGGAACTGGAGAAAGGCGGCAACATAAACCCCATCGTTTCAAGCCTGGGACTCAAGCACTTCGTGAAATTCG	Mild effect							1						1
CiCENH31	CiCENH31_07	CTCCTTAATTGAAGTAATTTGGAATTTAGGTTCAGGAACTGGAGAAAGGCTGCAACAGAAACCCCATCGTTTCAAGCCTGGGACTCAAGCACTTCGTGAAATTCG	Mild effect
CiCENH31	CiCENH31_07	CTCCTTAATTGAAGTAATTTGGAATTTATGTTCAGGAACTGGAGAAAGGCGGCAACAGAAACCCCATCGTTTCAAGCCTGGGACTCAAGCACTTCGTGAAATTCG	Mild effect
CiCENH31	CiCENH31_07	CTCCTTAATTTAAGTAATTTGGAATTTAGGTTCAGGAACTGGAGAAAGGCGGCAACAGAAACCCCATCGTTTCAAGCCTGGGACTCAAGCACTTCGTGAAATTCG	Mild effect
CiCENH31	CiCENH31_08	CATACCAATTCTAGCTTTAGGTTTTACCAAATATAAGGAAATCAATTATGAGAAAATCTTGTATACTTTTCAATGATCC	No effect	2	2	2	2	2	2	2	2	2	2	2	2	2	2	2	2	2	2	2	2	2	2	1	2	2	2	2	1	2	2	2	2	2	2	2	2	2	2	2		2	2	2	1	2	1
CiCENH31	CiCENH31_08	CATACCAATTCTAGCTTTAGGTTTTACCAAATATAAGGAAATCAATTATGAGAAAATCTTGTATACTTTTGAATGATCC	No effect
CiCENH31	CiCENH31_08	CATACCAATTCTGGCTTTAGGGTTATACCAAATATAAGGAAATCAATTACGAGAAAATCTTGTATACTTTTGAATGATCC	No effect
CiCENH31	CiCENH31_08	CATACCAATTCTGGCTTTAGGGTTATACCAAATATAAGGAAATCAATTATGAGAAAATCTTGTATACTTTCGAATGATCC	No effect
CiCENH31	CiCENH31_08	CATACCAATTCTGGCTTTAGGGTTATACCAAATATAAGGAAATCAATTATGAGAAAATCTTGTATACTTTTGAATGATCC	No effect																							1					1																1		1
CiCENH31	CiCENH31_09	AAATTTTTTTCCTTCACTTTCAACTTGCAGCTCGAGCATCAACCTCAACTTCAACCAGTACGGTAATGCTCT	Mild effect
CiCENH31	CiCENH31_09	AATTGTTTTTCCTTCACTTTCAACTTGCAGCTCGAGCATCAACCTCAACTTCAACCAGTACGGTAATGCTCT	Mild effect
CiCENH31	CiCENH31_09	AATTTGTTTTCCTTCACTTTCAACTTGCAGCTCGAGCATCAACCTCAACTTCAACCAGTGCGGTAATGCTCT	No effect	2	2		2	1	2	1			2	1	2	1	1	2	2	2	2	1	2	1	1	1		1	2		1	2			2	2	2	2	2	2	2	1	2	1	2	2	2	2	1
CiCENH31	CiCENH31_09	AATTTTTTTCCTTCTCTTTCAAGTTGCAGCTCGAGCATCAACTTCAACTTCAGCCAGTACGGTAATACTCT	Mild effect							1						1										1					1																		1
CiCENH31	CiCENH31_09	AATTTTTTTTCCTTCACTTTCAACTTGCAGCTCGAGCATCAACCTCAACTTCAACCAGTACGGTAATGCTCT	Mild effect			2		1			2	2		1			1					1		1	1		2	1					2	2								1		1
CiCENH31	CiCENH31_09	AATTTTTTTTCCTTCACTTTCAACTTGCAGCTCGAGCATCAACCTCAACTTCAACCAGTGCGGTAATGCTCT	No effect
CiCENH31	CiCENH31_09	AATTTTTTTTCCTTCACTTTCAACTTGCAGCTCGAGCATCAACCTCAACTTCAACCATTACGGTAATGCTCT	Mild effect
CiCENH31	CiCENH31_09	AATTTTTTTTCCTTCACTTTCAACTTGTAGCTCGAGCATCAACCTCAACTTCAACCAGTACGGTAATGCTCT	Mild effect
CiCENH31	CiCENH31_09	AATTTTTTTTCCTTCTCTTTCAAGTTGCAGCTCGAGCATCAACTTCAACTTCAGCCAGTACGGTAATACTCT	Mild effect
CiCENH31	CiCENH31_09	AATTTTTTTTTCCTTCACTTTCAACTTGCAGCTCGAGCATCAACCTCAACTTCAACCAGTACGGTAATGCTCT	Mild effect
CiCENH31	CiCENH31_09	AATTTTTTTTTCCTTCACTTTCAACTTGCAGCTCGAGCATCAACCTCAACTTCAACCAGTGCGGTAATGCTCT	No effect
CiCENH31	CiCENH31_09	AATTTTTTTTTCTTCACTTTCAACTTGCAGCTCGAGCATCAACCTCAACTTCAACCAGTACGGTAATGCTCT	Mild effect
CiCENH31	CiCENH31_09	AATTTTTTTTTTCCTTCACTTTCAACTTGCAGCTCGAGCATCAACCTCAACTTCAACCAGTACGGTAATGCTCT	Mild effect
CiCENH32	CiCENH32_10	TTGCTAAAACCCTACATCTGTTTCATTACCTAAAATCGCAGGTGCAACGCCTATTTCGACAAGCACAGTGACGATCTT	No effect
CiCENH32	CiCENH32_10	TTGCTAAAACCCTACATTTGTTTCATTACCTAAAATCGCAGGTGCAACGCCTATTTCAACAAGCACAGTGACGATCTT	No effect	2	2	2	1		1	1							1	1	1		1	1	1	2													1	1	1	1	1	1	2	2	1
CiCENH32	CiCENH32_10	TTGCTAAAACCCTACATTTGTTTCATTACCTAAAATCGCAGGTGCAACGCCTATTTCGACAAGCACAGTGACGATCTT	No effect				1	2	1	1	2	1	2	1	2	2	1	1	1	2	1	1			2	2	2	2	2	2	2	2	2	2	2	2	1	1	1	1	1	1			1	1	2	2	2
CiCENH32	CiCENH32_10	TTGCTAAAACCCTACATTTGTTTCATTACCTAAAATCGCAGGTGCAACGCCTATTTCGACAAGCACAGTGCCGATCTT	No effect																																											1
CiCENH32	CiCENH32_10	TTGCTAATACCCTACATTTGTTTCATTACATAAAATCGCAGGTGCAACGCCTATTTCGACAAGCACAGTGACGATCTT	No effect
CiCENH32	CiCENH32_10	TTGCTAATACCCTACATTTGTTTCATTACCTAAAATCGCAGGTGCAACGCCTATTTCGACAAGCACAGTGACGATCTT	No effect									1		1									1
CiCENH32	CiCENH32_02	TAATGTGGTTTTAATTTTACTTAATTTCTTCCCCAGCCACCGCGAAAAAGTCCGAGGAAGAATCCAGCAAGTGAGTTTTTGTACATATTTTGATGTTTAATGTCTGTT	Mild effect
CiCENH32	CiCENH32_02	TAATGTGGTTTTAATTTTACTTAATTTCTTCCCCAGCCACCGCGAAAAAGTCCGAGGAAGAATCCAGCAAGTGAGTTTTTGTACATATTTTGATGTTTAATGTGTGTT	Mild effect
CiCENH32	CiCENH32_02	TAATGTGGTTTTGATTTTACTTAATTTCTTCCCCAGCCACCGCGAAAAAGTCCGAGGAAGAATCCAGCAAGTGAGTTTTTGTACATATTTTGAAGTTTAATGTCTGTT	Mild effect
CiCENH32	CiCENH32_02	TAATGTGGTTTTGATTTTACTTAATTTCTTCCCCAGCCACCGCGAAAAAGTCCGAGGAAGAATCCAGCAAGTGAGTTTTTGTACATATTTTGAAGTTTAATGTGTGTT	Mild effect
CiCENH32	CiCENH32_02	TAATGTGGTTTTGATTTTACTTAATTTCTTCCCCAGCCACCGCGAAAAAGTCCGAGGAAGACTCCAGCAAGTGAGTTTTTGTACATATTTTGATGTTTAATGTCTGTT	No effect	2	2	2	2		2	2							2	2	2		2	2	2	2													2	2	2	2	2	2	2	2	2
CiCENH32	CiCENH32_02	TAATGTGGTTTTGATTTTACTTAATTTCTTCCCCAGCCACCGCGAAAAAGTCCGAGGAAGACTCCAGCAAGTGAGTTTTTGTACATATTTTGATGTTTAATGTGTGTT	No effect
CiCENH32	CiCENH32_03	TCGTGAGATTCGACGTTTGCAAAAGACCGTCAATCTTCTCATCCCTGCCGCCCCTTTCATCCGAACTGTAAGATCTCTGCGTTCATCTTT	No effect	2	2	2	2	2	2	2	2	2	2	2	2	2	2	2	2	2	2	2	2	2	2	2	2	2	2	2	2	1	2	2	2	2	2	2	2	2	2	2	2	2	2		2	2	2
CiCENH32	CiCENH32_03	TCGTGAGATTCGACGTTTGCAAAAGACCGTCAATCTTCTCATCCCTGCCGCCCCTTTCATCCGAACTGTAAGATCTCTGTGTTCATCTTT	No effect
CiCENH32	CiCENH32_03	TCGTGAGATTCGACGTTTGCAAAAGACCGTCAATCTTCTCATCCCTGCCGCCCCTTTCATCCGAACTGTTAGATCTCTGCGTTCATCTTT	No effect
CiCENH32	CiCENH32_03	TCGTGAGATTCGACGTTTGCAAAAGACCGTCAATCTTCTCATCCCTGCCGCTCCTTTCATCCGAACTGTAAGATCTCTCCGTTCATCTTT	No effect																													1
CiCENH32	CiCENH32_04	CCCTGTTTTAACTTCTTGCAGGTAAGAGAAATTAGCAATTACTTTGCCCCTGAAGTGACACGCTGGCAAGCTGAAGCATTACAAGCACTTCA	No effect
CiCENH32	CiCENH32_04	CCCTGTTTTAACTTTTATCTTCTTGCAGGTAAGAGAAATTAGCAATTACTTTGCCCCTGAAGTGACACGCTGGCAAGCAGAAGCATTACAAGCACTTCA	No effect	2	2	2	2		1	1								1	2		1	2	2	2													2	1			1	2	2	2	2
CiCENH32	CiCENH32_04	CCCTGTTTTAACTTTTATCTTCTTGCAGGTAAGAGAAATTAGCAATTACTTTGCCCCTGAAGTGACACGCTGGCAAGCTGAAGCATTACAAGCACTTCA	No effect					2	1	1	2	2	2	2	2	2	2	1		2	1				2	2	2	2	2	2	2		2	2	2	2		1	2	2	1						2	2	2
CiCENH32	CiCENH32_05	TATACAATTTAAAAAATGAAAAATATTTCTATTTTGTTATGAAGGCAGCAGAAGATTACTTGGTTCAGTTGTTTGAAGATTC	No effect					1	1	1		2	1		1	1		1								1			1	2	1			1	1												2		1
CiCENH32	CiCENH32_05	TATACAATTTAATAACATGAAAAATATTTCAACTTTGTTATGAAGGCAGCAGAAGATTACTTGGTTCAGTTGTTTGAAGATTC	No effect
CiCENH32	CiCENH32_05	TATACAATTTAATAACATGAAAAATATTTCTATTTTGTTATGAAGGCAGCAGAAGATTACTTGGTGCAGTTGTTTGAAGATTC	No effect
CiCENH32	CiCENH32_05	TATACAATTTAATAACATGAAAAATATTTCTATTTTGTTATGAAGGCAGCAGAAGATTACTTGGTTCAGTTGTTTGAAGATTC	No effect	2	2	2	2	1	1	1	2		1	2	1	1	2	1	2	2	2	2	2	2	2	1	2	2	1		1	2	2	1	1	2	2	2	2	2	2	2	2	2	2	2		2	1
CiCENH32	CiCENH32_06	ATTCAGTGAAAAAAGATTGGGAGTTGGCAAGGAGACTTGGAAAGAAAGGGCAGCCGTATTAAGATTAATTATGTGGGATGACTAATTTGTTATAAATATTTTAGG	No effect
CiCENH32	CiCENH32_06	ATTCAGTGAAAAAAGATTGGGAGTTGGCAAGGAGACTTGGAAAGAAAGGGCAGCCGTATTAATATTAATTATGTGGGATGACTAATTTGTTATAAATATGTTAGG	No effect							1					1	1		1												2				1	1												1
CiCENH32	CiCENH32_06	ATTCAGTGAAAAAAGATTGGGAGTTGGCAAGGAGACTTGGAAAGAAAGGGCAGCCGTATTAATATTAATTATGTGGGATGACTAATTTGTTATAAATATTTTAGG	No effect	2	2	2	2	2	2	1	1	2	2		1	1	1	1	2	1	1	2	2	2		2			2		2	2				1	2	1	2	2	1	2	2	2	2	2	1	1	2
CiCENH32	CiCENH32_06	ATTCAGTGAAAAAAGATTGGGAGTTGGCACGGCGACTTGGAAAGAAAGGGCAGCCGTATTAATTTATATGGTATGAGTAAATTGTTATAAATATGTTAGG	No effect
CiCENH32	CiCENH32_06	ATTTAGTGAAAAAAGATTGGGAGTTGGCAAGGAGACTTGGAAAGAAAGGGCAGCCGTATTAATATTAATTATGTGGGATGACTAATTTGTTATAAATATTTTAGG	No effect
CiCENH32	CiCENH32_06	ATTTAGTGAAAAAAGATTGGGAGTTGGCACGCCGACTTGGAAAGAAAGGGCAGCCGTATTAATTTATATGGTATGAGTAATTTGTTATAAATATGTTAGG	No effect
CiCENH32	CiCENH32_06	ATTTAGTGAAAAAAGATTGGGAGTTGGCACGGCGACTTGGAAAGAAAGGGCAGCCGTATTAATATTAATTATGTGGGATGACTAATTTGTTATAAATATGTTAGG	No effect								1			2			1			1	1				2		2	2					2	1	1	1		1			1							1
CiCENH32	CiCENH32_07	TCTTTCCCTACTATTTCAATTCTGATGTTATGTCAAGCGTTTTTATACTTTATCAGCAGTTTAGTAACGTAATGTGGTTTTGATTTTACTTAATTTCTT	No effect
CiCENH32	CiCENH32_07	TCTTTCCCTACTATTTCAATTCTGATGTTATTTCAAGCGTTTTTATACTTTATCAGCAGTTAAGTAACGTAATGTGGTTTTGATTTTACTTAATTTCTT	No effect																																											1
CiCENH32	CiCENH32_07	TCTTTCCCTACTATTTCAATTCTGATGTTATTTCAAGCGTTTTTATACTTTATCAGCAGTTTAGTAACGTAATGTGGTTTTGATTTTACTTAATTTCTT	No effect				1	1			1	1	1	1	1	1	1		1	1		1	1			1			1		1	2				1	1		2	2		1			1	1		1	1
CiCENH32	CiCENH32_07	TCTTTCCCTACTATTTCAATTCTGATGTTATTTCAAGCGTTTTTATACTTTATCAGCAGTTTAGTAACGTAATGTGGTTTTGATTTTACTTACTTTCTT	No effect
CiCENH32	CiCENH32_07	TCTTTCCCTACTATTTCAATTCTGATGTTTTTTCAAGCGTTTTTGTACTTTATCAGCAGTTTAGTAACGTAATGTGGTTTTAATTTTACTTAATTTCTT	No effect
CiCENH32	CiCENH32_07	TCTTTCCCTACTATTTCAATTCTGATGTTTTTTCAAGCGTTTTTGTACTTTATCAGCAGTTTAGTAACGTAATGTGGTTTTGATTTTACTTAATTTCTT	No effect	2	2	2	1	1	2	2	1	1	1	1	1	1	1	2	1	1	2	1	1	2	2	1	2	2	1	2	1		2	2	2	1	1	2			2	1	2	2	1		2	1	1
CiCENH32	CiCENH32_08	TTTGTACATACTTTGTAGATCTGAAGGTTTTGGTTTACAGGTTCAGAAGCCAGAGAAAGCAAGAGACGGCACCGCCATAAGCCTGGAACTCAAGCCCTTC	Mild effect																													1														2
CiCENH32	CiCENH32_08	TTTGTAGATCTGAAGGTTTTGGTTTACAGGTTCAGAAGCCGGAGAAAGCAAAAGACGGCATCGCCATAAGCCTGGAACTCAAGCCCTTC	No effect														1																						2	2
CiCENH32	CiCENH32_08	TTTGTAGATCTGAAGGTTTTGGTTTACAGGTTCAGAAGCCGGAGAAAGCAAGAGACGGCATCGCCATAAGCCTGGAACTCAAGCCCTTC	No effect	2	2	2	2	2	2	2	2	2	2	2	2	2	1	2	2	2	2	2	2	2	2	2	2	2	2	2	2	1	2	2	2	2	2	2			2	2	2	2	2		2	2	2
CiCENH32	CiCENH32_09	TACATTATCATAATTAATCACCCAATTTTCTTCAAATTGACAAATTAGAATCACAGATGGTCGGAAATCATGATTACTTTCTCTCACATTA	No effect
CiCENH32	CiCENH32_09	TACATTATCATCACCCAATTTTCTTCAAATTGACAAATTAGAATCACGATGATGGGAAATTATGATTGCTTTCTCTCACATTA	No effect	2	2	2	2	2	2	2	2	2	2	2	2	2	2	2	2	2	2	2	2	2	2	2	2	2	2	2	2	1	2	2	2	2	2	2	2	2	2	2	2	2	2		2	2	2
CiCENH32	CiCENH32_09	TACATTATCATCATTAATCACCCAATTTTCTTCAAATTGACAAATTAGAATCACGATGGTCGGAAATTATGATTACTTTCTCTCACATTA	No effect																													1
CiCENH32	CiCENH32_09	TACATTATCATCATTAATCGCCCAATTTTCTTCAAATTGACAAATTAGAATCACGATGGTGGGAAATTATGATTACTTTCTCTCACATTA	No effect
CiDMP1	CiDMP1_01	ACATTTCATAGCATCAAAAAAGCTAATCAAAATTACATAATTATGGAGATTAAAGTCGAAAATGGGGAAGACGAACATGCTCCTCTTCTTGCAAAAACACTTCTTC	Mild effect															1					1																	1						1
CiDMP1	CiDMP1_01	ACATTTCATAGCATCAAAAAAGCTAATCAAAATTACATAATTATGGAGATTAAGGTCGAAAATGGGGAAGACGAACATGCTCCTCTTCTTGCAAAAACACTTCTTC	Mild effect	2	2		1			1	1									1						1	1						1					1			1		1	1	1	1	1
CiDMP1	CiDMP1_01	ACATTTCATAGCATCAAAAAAGCTAATCAAAATTACATAATTATGGAGATTAAGGTCGAAAATGGGGAGGACGAACATGCATGCTCCTCTTCTTGCAAAAACACTTCTTC	Strong effect
CiDMP1	CiDMP1_01	ACATTTCATAGCATCAAAAAAGCTAATCAAAATTACATAATTATGGAGATTAAGGTCGAAAATGGGGAGGACGAACATGCTCCTCTTCTTGCAAAAACACTTCTTC	Mild effect			2	1	1	1		1	2	2	2	1	2	2	1	2	1	2	1	1	2	2	1	1	2	1	2	1		1			2	2	1	2	1	1	2	1	1	1		1	1	1
CiDMP1	CiDMP1_01	ACATTTCATAGCATCAAAAAAGCTAATCAAAATTACATATTTATGGAGATTAAGGTCGAAAATGGGGAAGACGAACATGCTCCTCTTCTTGCAAAAACACTTATTC	Mild effect
CiDMP1	CiDMP1_01	ACATTTCATAGCATCAAAAAAGCTAATCAAAATTACATATTTATGGAGATTAAGGTCGAAAATGGGGAAGACGAACATGCTCCTCTTCTTGCAAAAACACTTCTTC	Mild effect					1	1	1					1							1							1		1	2			2													1	1
CiDMP1	CiDMP1_02	AGCATTTGGAGTCGTTTTCAGTATGTTGTTTGTTACTTTCCCTACACGACGCCATGGAATTGGGTTTCCAGTTAGTAACATTTAACAC	Mild effect
CiDMP1	CiDMP1_02	TGCATTTGGAGTCGTTTTCAGTATGTTGTTTGTTACTTTCCCTACACGACGCCATGGAATTGGGTTTCCAGTTAGTAACATTTAACAC	Mild effect	1	2		1	1	1	2	1				1					1		1				1	1		1		1	2	1	2	2			1			1		1	1	1	1	1	1	1
CiDMP1	CiDMP1_02	TGCATTTGGAGTCGTTTTCAGTATGTTGTTTGTTGCTTTCCCTACACGACGCCATGGAATTGGGTTTCCAATTAGTAACATTTAACAC	Mild effect	1		2	1	1	1		1	2	2	2	1	2	2	2	2	1	2	1	2	2	2	1	1	2	1	2	1		1			2	2	1	2	2	1	2	1	1	1	1	1	1	1
CiDMP1	CiDMP1_03	ACTCTACCACCGGAGATTGCAGATAAGTACAGGCTGAGATTCATAGATTTCATGCATGCCTTCATGTCGATTATGGTTTTTGCA	Mild effect	2	2		1			1	1									1						1															1					1	1
CiDMP1	CiDMP1_03	ACTCTACCACCGGAGATTGCAGCTAAGTACAGGCTGAGATTCATAGATTTCATGCATGCCTTCATGTCGATTATGGTTTTTGCA	Mild effect
CiDMP1	CiDMP1_03	ACTCTACCACCGGAGCTTGCAGCTAAGTACAGACTGAGATTCATAGATTTCATGCATGCCTTCATGTCGCTTATGGTTTTTGCA	No effect
CiDMP1	CiDMP1_03	ACTCTACCACCGGAGCTTGCAGCTAAGTACAGGCTGAGATTCATAGATTTCATGCATGCCTTCATGTCGAATATGGTTTTTGCA	Mild effect
CiDMP1	CiDMP1_03	ACTCTACCACCGGAGCTTGCAGCTAAGTACAGGCTGAGATTCATAGATTTCATGCATGCCTTCATGTCGATTATGGTTTTTGCA	Mild effect					1	1	1					1							1					1		1		1	2	1	2	2			1					1	1	1			1	1
CiDMP1	CiDMP1_03	ACTCTACCACCGGAGCTTGCAGCTAAGTACAGGCTGAGATTCATAGATTTCATGCATGCCTTCATGTCGCTTATGGTTTTTGCA	No effect			2	1	1	1		1	2	2	2	1	2	2	2	2	1	2	1	2	2	2	1	1	2	1	2	1		1			2	2	1	2	2	1	2	1	1	1	1	1	1	1
CiDMP1	CiDMP1_05	GGAGAAAACCCTGATACAAAAAGCCATTAGCCAAACATTCCAAAGCACTGCCCACTTAGCGAATCTTCTACCTACCGG	No effect					1	1	1					1							1							1		1	2		2	2													1	1
CiDMP1	CiDMP1_05	GGAGAAAACGCTGATACAAAAAGCCATCAGCCAAACATTCCAAAGCACTGCCCACTTAGCGAATCTTCTACCTACCGG	No effect															1					1																	1						1
CiDMP1	CiDMP1_05	GGAGAAAACGCTGATACAAAAAGCCATTAGCCAAACATTCCAAAGCACTGCCCACTTAGCGAATCTTCTACCTACCGG	No effect	2	2	2	2	1	1	1	2	2	2	2	1	2	2	1	2	2	2	1	1	2	2	2	2	2	1	2	1		2			2	2	2	2	1	2	2	2	2	2	1	2	1	1
CiDMP1	CiDMP1_06	TTTTGCAGCAGTGGCTCTATTTGATCAAGATGTTGTGAATTGCTTTTATCCATCACCATCTGATGAAACGAAAGAACTCCTCACGACATTGCCTG	No effect			2	1	1	1		1	2	2	2	1	2	2	2	2	1	2	1	2	2	2	1	1	2	1	2	1		1	1		2	2	1	2	2	1	2	1	1	1	1	1	1	1
CiDMP1	CiDMP1_06	TTTTGCAGCAGTGGCTCTATTTGATCAAGATGTTGTGAATTGCTTTTATCCATCACCATCTGATGAAACGAAAGAGCTCCTCACGACACTGCCTG	No effect					1	1	1					1							1					1		1		1	2	1	1	2			1					1	1	1			1	1
CiDMP1	CiDMP1_06	TTTTGCAGCAGTGGCTCTATTTGATCAAGATGTTGTGAATTGCTTTTATCCATCACCATCTGATGAAACGAAAGAGTTCCTCACGACACTGCCTG	Mild effect	2	2		1			1	1									1						1															1					1	1
CiDMP1	CiDMP1_07	GAGTTTTACTGATAGTTTCATGGACGGAAAGGGTATCGTATGTTATGGGTTCGCGACAAGACGTGGATTGTGGGTCATTGATGGGTCGACA	Mild effect	2	2		1			1	1									1						1															1					1	1
CiDMP1	CiDMP1_07	GAGTTTTACTGATAGTTTCATGGACGGAAAGGGTATCGTATGTTATGGGTTCGCGACAAGGCGTGGATTGTGGGTCATTGATGGGTCGACA	Mild effect
CiDMP1	CiDMP1_07	GAGTTTTACTGATAGTTTCATGGACGGAAAGGGTATGGTATGTTATGGGCTCGCGACAAGACGTGGATTGTGGGTCATTGATGGGTCGACA	Mild effect					1	1	1					1							1							1		1	2		2	2													1	1
CiDMP1	CiDMP1_07	GAGTTTTACTGATAGTTTCATGGACGGAAAGGGTATGGTATGTTATGGGTTCGCGACAAGACGTGGATTGTGGGTCATTGATGGGTCGACA	Mild effect																								1						1					1					1	1	1
CiDMP1	CiDMP1_07	GAGTTTTACTGATAGTTTCATGGACGGAAAGGGTATGGTATGTTATGGGTTCGCGACAATACGCGGATTGTGGGTCATTGATGGGTCGACA	No effect			2	1	1	1		1	2	2	2	1	2	2	1	2	1	2	1	1	2	2	1	1	2	1		1		1			2	2	1	2	1	1	2	1	1	1		1	1	1
CiDMP1	CiDMP1_07	GAGTTTTACTGATAGTTTCATGGATGGAAAGGGTATGGTATGTTATGGGTTCGCGACAATACGCGGATTGTGGGTCATTGATGGGTCGACA	No effect															1					1																	1						1
CiPLP5	CiPLP5_01	TCTCGATCCTCGAAAGCAAGTTTTTATTCGGTTACGACAATCCGAAGCTTTGGAAACCTCAGCAAGTTTCTCCGGAAATTTCTGTTACGGCGACG	Mild effect
CiPLP5	CiPLP5_01	TCTCGATCCTCGAAAGCAAGTTTTTATTCGGTTACGACGATCCGAAGCTTTGGAAACCTCAGCAAGTTTCTCCGGAAAATTCTGTTACGGCGACG	Mild effect
CiPLP5	CiPLP5_01	TCTCGATCCTCGAAAGCAAGTTTTTATTCGGTTACGACGATCCGAAGCTTTGGAAACCTCAGCAAGTTTCTCCGGAAATTTCCGTTACGGCGACG	No effect
CiPLP5	CiPLP5_01	TCTCGATCCTCGAAAGCAAGTTTTTATTCGGTTACGACGATCCGAAGCTTTGGAAACCTCAGCAAGTTTCTCCGGAAATTTCTGTTACGGCGACG	No effect	2	2	2	2	2	2	2	2	2	2	2	2	2	2	2	2	2	2	2	2	2	2	2	2	2	2	2	2	2	2	2	2	2	2	2	2	2	2	2	2	2	2	2	2	2	2
CiPLP5	CiPLP5_02	AGAGCCTAGCATCGACAACGATAAGCTCAGCTACGAGATTTTTTCGATCCTCGAAAGCAAGTTTTTATTCGGTTACGACGATCCGAAGCTTTGGAA	Mild effect
CiPLP5	CiPLP5_02	AGAGCCTAGCGTCGACAACGATAAGCTCAGCTATGAGATTTTCTCGATCCTCGAAAGCAAGTTTTTATTCGGTTACGACAATCCGAAGCTTTGGAA	Mild effect
CiPLP5	CiPLP5_02	AGAGCCTAGCGTCGACAACGATAAGCTCAGCTATGAGATTTTCTCGATCCTCGAAAGCAAGTTTTTATTCGGTTACGACGATCCGAAGCTTTGGAA	No effect	2	2	2	2	2	2	2	2	2	2	2	2	2	2	2	2	2	2	2	2	2	2	2	2	2	2	2	2	2	2	2	2	2	2	2	2	2	2	2	2	2	2	2	2	2	2
CiPLP5	CiPLP5_03	ATGATGAACCAGAGAGGTAAAATATGTGTGCTCTCGATTGATGGCGGAGGAATGCGGAGTATTCTAACAGGAAAAGCACTAGC	Mild effect
CiPLP5	CiPLP5_03	ATGATGAACCAGAGAGGTAAAATATGTGTGCTCTCGATTGATGGCGGAGGAATGCGGAGTATTCTAGCAGGAAAAGCACTAGC	No effect	2	2	2	2	2	2	2	2	2	2	2	2	2	2	2	2	2	2	2	2	2	2	2	2	2	2	2	2	2	2	2	2	2	2	2	2	2	2	2	2	2	2	2	2	2	2
CiPLP5	CiPLP5_03	ATGATGAATCAGAGAGGTAAAATATGTGTGCTCTCGATTGATGGCGGAGGAATGCGGAGTATTCTAGCAGGAAAAGCACTAGC	No effect
CiPLP5	CiPLP5_04	TCGGAAGCAAAAACCAGAGTGTTCCGATTTTCAAAGCGGAGGACACGTGGAGGTTTCTGGCGGAGCAAGGGAAACAAATATATCATCAG	Mild effect			1	1	2	2		1	2	1		1				1				2	1		2			1		2	1					1					1				2	1	2	2
CiPLP5	CiPLP5_04	TCGGAAGCAAAAACCAGAGTGTTCCGATTTTCAAAGCGGAGGACACGTGGAGGTTTCTGGCGGAGCAAGGGAAACAATTATATCATCAG	Mild effect
CiPLP5	CiPLP5_04	TCGGAAGCAGAAACCAGAGTGTTCCGATTTTCAAAGCGGAGGACACGTGGAGGTTTCTGGCGGAGCAAGGGAAACAAATATATCATCAG	No effect	2	2	1	1			2	1		1	2	1	2	2	2	1	2	2	2		1	2		2	2	1	2		1	2	2	2	2	1	2	2	2	2	1	2	2	2		1
CiPLP5	CiPLP5_04	TCGGAAGCAGAAACCAGAGTGTTCCGATTTTCAAAGCGGAGGACACGTGGAGGTTTCTGTCGGAGCAAGGGAAACAAATATATCATCAG	Mild effect
CiPLP5	CiPLP5_05	GAGGCGGCGATGGGCGGATAAGCCATGCCACGGCAGCATTTGAAAACGCAATGAAAGAAGCGTTCATGGTCAACGGGCAG	No effect	2	2	2	2	2	2	2	2	2	2	2	2	2	2	2	2	2	2	2	2	2	2	2	2	2	2	2	2	2	2	2	2	2	2	2	2	2	2	2	2	2	2	2	2	2	2
CiPLP5	CiPLP5_05	GAGGCGGCGATGGGCGGATAAGCCATGCCACGGCAGCATTTGAAAACGCAATGAAGGAAGCGTTCATGGTCAACGGGCAT	Mild effect
CiPLP5	CiPLP5_06	GCTCGAATTTCCGGCGATAGCTCCGCCGATATGGTGGACCATGCAGTCGCCATGGCGTTTGGTCAGAGCCGCTGTAGCAACTACGTCCGTGTACAGGTATA	No effect						2						1																						1
CiPLP5	CiPLP5_06	GCTCGAATTTCCGGCGATAGCTCCGCCGATATGGTGGACCATGCCGTCGCCATGGCGTTTGGTCAGAGCCGCTGTAGCAACTACGTCCGTGTACAGGTATA	No effect	2	2						2		2	2	1	2	2	2	2			2		2	2		2	2	2					2		2	1	2	2	2			2	2	2
CiPLP5	CiPLP5_06	GCTCGAATTTCCGGCGATAGCTCCGCCGATATGGTGGACCATTCCGTCGCCATGGCGTTTGGTCAGAGCCGCTGTAGCAACTACGTCCGTGTACAGGTATA	Mild effect																				2
CiPLP5	CiPLP5_06	GCTCGAATTTCCGGCGATAGCTCCGCCTATATGGTGGACCATGCCGTCGCCATGGCGTTTGGTCAAAGCCGCTGTAGCAACTACGTCCCTGTACAGGTATA	Mild effect
CiPLP5	CiPLP5_06	GCTCGAATTTCCGGCGATATCTCCGCCGATATGGTGGACCATGCCGTCGCCATGGCGTTTGGTCAGAGCCGCTGTAGCAACTACGTCCGTGTACAGGTATA	Mild effect
CiPLP5	CiPLP5_07	GATGTTGATTCGGATCATAGCCCTAGCAACGTAAAAGCACTTATTGGAATAGCTGACGAGATGTTGAGACAGAAGAATGTGGAATCAGTACT	Mild effect
CiPLP5	CiPLP5_07	GATGTTGATTCGGATCCTAGCCCTAGCAACGTAAAAGCACTTATTGGAATAGCTGACGAGATGCTGAGACAGAAGAATGTGGAATCGGTACT	No effect										1											1
CiPLP5	CiPLP5_07	GATGTTGATTCGGATCCTAGCCCTAGCAACGTAAAAGCACTTATTGGAATAGCTGACGAGATGTTGAGACAGAAGAATGTGGAATCAGTACT	No effect	2	2						2		1	2	2	2	2	2	2			2		1	2		2	2	2					2		2	2	2	2	2			2	2	2
CiPLP5	CiPLP5_08	GTGTTAGAGCATCAAAAGAGGAGTTGTCGTATTGCTCCCACCGTTGCATTTAAGCAGCCTACTTTCAAGCAAACGTGAACGAATCACTTTA	No effect
CiPLP5	CiPLP5_08	GTGTTAGAGCATCAAAAGAGGAGTTGTCGTATTGCTCCCACTATTGCATTTAAGCAGCCTACTTTCAAGCAAACGTGAACGAATCACTTTA	Mild effect
CiPLP5	CiPLP5_08	GTGTTAGAGCATCAAAAGAGGAGTTGTCGTATTGCTCCCACTGTTGCATTTAAGCAGCCTACTTTCAAGCAAACGTGAACGAATCACTTTA	No effect																				2
CiPLP5	CiPLP5_08	GTGTTAGAGCATCAAAAGAGGAGTTGTCGTATTGCTCCCACTGTTGCATTTAAGCAGCCTACTTTCAAGCAAACGTGAACGATTCACTTTA	No effect	2	2						2		2	2	1	1	1	1	2			1		2	2		1	2	2			1		1		1	1	1	2	2		1		1	2
CiPLP5	CiPLP5_08	GTGTTAGAGCATCAAAAGAGGAGTTGTCGTATTGCTCCCACTGTTGCATTTAAGCAGCCTACTTTCAAGCAAATGTGAATGAATCACTTTA	Mild effect						2						1																						1
CiPLP5	CiPLP5_08	GTGTTAGAGCATCAAAGGAGGAGTTGTCGTATTGCTCCCACTGTTGCATTTAAGCAACCTACTTTCAAGCAATCGTGAACGAATCACTTTA	Mild effect
CiPLP5	CiPLP5_08	GTGTTAGAGCATCAGAGGAGGAGTTGTCGTATGGCTCCCACTGTTGCATTTAAGCAACCTACTTTCAAGCAAACGTGAATGAATCACTTTA	Mild effect				2			2						1	1	1		2	2	1					1			2		1	2	1	2	1		1			2	1		1			2
CiPLP5	CiPLP5_09	ATGCGGAGTATTCTAACAGGAAAAGCACTAGCTCACCTCGAGAACGCGTTAAAAACGAAATCCGGCAATCCGAACGCGAGAATC	Mild effect
CiPLP5	CiPLP5_09	ATGCGGAGTATTCTAGCAGGAAAAGCACTAGCTCACCTCGAGAACGCGTTAAAAACGAAATCCGGCAATCCCAACGCGAGAATC	No effect			1	1	2	1		1	2	1						1				1	1		2			1		2	1										1				2	1	2	2
CiPLP5	CiPLP5_09	ATGCGGAGTATTCTAGCAGGAAAAGCACTAGCTCACCTCGAGAACGCGTTAAAAACGAAATCCGGCAATCCGAACGCGAGAATC	No effect																				1
CiPLP5	CiPLP5_09	ATGCGGAGTATTCTAGCAGGAAAAGCACTAGCTCACCTCGAGAACGCGTTAAAAACGAAATCCGGCAATCCGAACGCTAGAATC	No effect	2	2	1	1		1	2	1		1	2	2	2	2	2	1	2	2	2		1	2		2	2	1			1	2	2	2	2	2	2	2	2	2	1	2	2	2		1
CiPLP5	CiPLP5_10	GAAGCAAGGAAAATAATTATATCATCAGAACTCAAGTTCCAACGGCGGTGGTGGTGGAGGTTTATTGAAAAGGATCTTCCGCGGCGGAGGCGGC	Strong effect
CiPLP5	CiPLP5_10	GGAGCAAGGGAAACAAATATATCATCAGAACTCAAGTTCCAACGGCGGTGGTGGTGGAGGTTTATTGAAAAGGATCTTCCGCGGCGGAGGCGGC	No effect	2	2	2	2	2	2	2	2	2	2	2	2	2	2	2	2	2	2	2	2	2	2	2	2	2	2		2	2	2	2	2	2	2	2	2	2	2	2	2	2	2	2	2	2	2
CiPLP5	CiPLP5_10	GGAGCAAGGGAAACAAATATATCATCAGAACTCAAGTTCCAACGGCGGTGGTGGTGGAGGTTTATTTAAAAGGATCTTCCGCGGCGGAGGCGGC	Mild effect
CiPLP5	CiPLP5_10	GGAGCAAGGGAAACAATTATATCATCAGAACTCAAGTTCCAACGGCGGTGGTGGTGGAGGTTTATTAAAAAGGATTTTCCGCGGCGGAGGCGGC	Mild effect
CiPLP5	CiPLP5_11	AAAAATCGTTTCTATATTATTCAATGTTTCTCTATTAAAATTTTTATCTGACAGTCAAACGAGTCCAACATGGGTCATCATGGGGT	Mild effect						1						1																						1
CiPLP5	CiPLP5_11	AAAAATCGTTTCTATATTATTCAATGTTTCTCTATTAAAATTTTTATCTGACAGTCAAACGGGTCCAACATGGGTCATCATGGGGT	Mild effect
CiPLP5	CiPLP5_11	AAAAATCGTTTCTATATTATTCAGTGTTTCTCTATTAAAATTTTTATCTGACAGTCAAACGGGTCCAACATGGGTCATCATGGGGT	Mild effect
CiPLP5	CiPLP5_11	AAAAGTCGTTTCTATATTATTCAGTGTTTCTCTATTAAAATTTTTATCTGACAGTCAAACGGGTCCAACATGGGTCATCATGGGGT	Mild effect
CiPLP5	CiPLP5_11	AAACATCATTTCTATATTATTCAATGTTTCTCTATTAAAATTTTTATCTAACAGTCAAACGGGTGCAACATGGGTCATCATGGGTT	No effect	2	2						1		1	2	1	1	1	1	1			1		1	2		1	2	1					1	1	1	1	2	2	2			2	1	2
CiPLP5	CiPLP5_11	AAACATCATTTCTATATTATTCAATGTTTCTCTATTAATATTTTTATCTAACAGTCAAACGGGTCCGACATGGGTCATCA	Mild effect
CiPLP5	CiPLP5_11	AAACATCATTTCTATATTATTCAATGTTTCTCTATTAATATTTTTATCTAACAGTCAAACGGGTCCGACATGGGTCATCATGAGGT	Mild effect			1	1			2						1	1	1		2	2	1					1							1	1	1						1		1			1
CiPLP5	CiPLP5_11	AAACATCGTTTCTATATTATTCAATGTTTCTTTATTAAAATTTTTATCTGACAGTCAAACGGGTCCAACATGGGTCATCATGGGGT	Mild effect			1	1	2	1		1	2	1						1				2	1		2			1													1					1	2	2
CiPLP5	CiPLP5_11	AAACATTGTTTCTATATTAATCAATGTTTGTGTATTAATTTTTTTATCTTACAGTCAAACGGGTCCAACATGGGTCATCATGGGGT	Mild effect
CiDMP2	CiDMP2_01	ATCACACACAAAAACATTGGACAAATGGCGGCCACCACCATAAAAAACAAGACACTTTCCGGCGTCGGTAACCTCATAAAGCTCCTGCCAACC	Mild effect
CiDMP2	CiDMP2_01	ATCACACACAAAAACATTGGACAAATGGCGGGCACCACCATAAAAAACAAGACACTTTCCGGCGTCGGTAACCTCATAAAGCTCCTGCCAACC	Mild effect								1
CiDMP2	CiDMP2_01	ATCACACACAAAAACATTGGACAAATGGCGGGCACCTCCATAAAAAACAAGACACTTTCCGGCGTCGGTAACCTCATAAAGCTCCTGCCAACC	No effect			2	2	2	2	2	1	2	2	2	2	2	2	2	2	2	2	2	2	2	2	2	2	2	2		2	2	2	2	2	2	2	2	2	2	2	2	2		2		2	2	2
CiDMP2	CiDMP2_03	CCGTCTCCGCCTTCATCCTCAAACGTTGATGTTTCTAAGTATAAGCTTCGAATCGGAGACTTTGTGCATGCACTTTTTACGGTGGTTGTTTTTGCAG	No effect
CiDMP2	CiDMP2_03	CCGTCTCCGCCTTCTTCCTCAAACGTTGATGTTTCTAAGTATAAACTTCGAATCGGAGACTTTGTGCACGCACTTTTTACTGTGGTTGTTTTTGCAG	No effect								1
CiDMP2	CiDMP2_03	CCGTCTCCGCCTTCTTCCTCAAACGTTGATGTTTCTAAGTATAAACTTCGAATCGGAGACTTTGTGCATGCACTTTTTACTGTGGTTGTTTTTGCAG	No effect			2	2	2	2	2	1	2	2	2	2	2	2	2	2	2		2	2	2	2	2		2				2	2	2	2	2	2	2	2	2	2							2	2
CiDMP2	CiDMP2_04	CGGCCACTGCTCCACCGTCAACAAGTACATGTCCTCCATCCTCATTACCCTATGTGGCTTCTCCTGCGCCTTCTCTTCCTTCACCGACAGCTATG	No effect
CiDMP2	CiDMP2_04	CGGCCACTGCTCCACCGTCAACAAGTACATGTCCTCCATCCTCATTACCCTCTGTGGCTTCTCCTGCGCCTTCTCTTCCTTCACCGACAGCTATG	No effect	2	2	2	2	2	2	2	2	2	2	2	2	2	2	2	2	2	2	2	2	2	2	2	2	2	2	2	2	2	2	2	2	2	2	2	2	2	2	2	2	2	2	2	2	2	2
CiDMP2	CiDMP2_04	TGGCCACTGCTCCACTGTCAACAAGTACATGTCCTCCATCCTCATTACGCTCTGTGGCTTCTCCTGCGCCTTCTCTTCCTTCACCGACAGCTATG	No effect
CiDMP2	CiDMP2_05	TTTTTACGGTGGTTGTTTTTGCAGTGGTGGCGTTGTTGGATGATAATACGGTGCAGTGTTTGTACCCGGCGTTTGAGACGAACGAGAAGAT	No effect
CiDMP2	CiDMP2_05	TTTTTACTGTGGTTGTTTTTGCAGTGGTCGCGTTGTTGGATGAAAATACGGTTCAGTGTTTGTACCCGGCGTTTGAGACGAACGAGAAGAT	Mild effect																																												1
CiDMP2	CiDMP2_05	TTTTTACTGTGGTTGTTTTTGCAGTGGTCGCGTTGTTGGATGATAATACGGTTCAGTGTTTGTACCCGGCATTTGAGACGAACGAGAAGAT	No effect
CiDMP2	CiDMP2_05	TTTTTACTGTGGTTGTTTTTGCAGTGGTCGCGTTGTTGGATGATAATACGGTTCAGTGTTTGTACCCGGCGTTTGAGACGAACGAGAAGAT	No effect	2	2	2	2	2	2	2	2	2	2	2	2	2	2	2	2	2	2	2	2	2	2	2	2	2	2	2	2	2	2	2	2	2	2	2	2	2	2	2	2	2	2	2	1	2	2
CiDMP2	CiDMP2_05	TTTTTACTGTGGTTGTTTTTGCAGTGGTCGCGTTGTTGGATGATAATACGGTTCAGTGTTTGTACCCGGCGTTTGAGATGAACGAGAAGAT	Mild effect
CiDMP2	CiDMP2_05	TTTTTACTGTGGTTGTTTTTGCAGTGGTCGCGTTGTTGGATGATAATACGGTTCAGTGTTTGTACTCGGCGTTTGAGACGAACGAGAAGAT	Mild effect
CiDMP2	CiDMP2_06	CCGACAGCTATGAAGACGACGATGGAACCACCCATTACGGGATACCGTCAAGGGCTTCTGGCCGTCTCCGCCT	Strong effect
CiDMP2	CiDMP2_06	CCGACAGCTATGAAGACGACGATGGAACCACCCATTACGGGATCGCTACCGTCAAGGGCTTCTGGCCGTCTCCGCCT	No effect	2	2	2	2			2	2	2	2		2	2	2	2	2		2	2	2	2	2	2		2			2	2	2	2	2		2	2		2		2	2	2	2			2	2
CiDMP2	CiDMP2_06	CCGACAGCTATGAAGACGACGATGGAACCACCCATTACGGGATTGCTACCGTCAAGGGCTTCTGGCCGTCTCCGCCT	No effect
CiDMP2	CiDMP2_06	CCGACAGCTATGAAGACGACGATGGAACCACCCATTATGGGATCGCGACCATCAAGGGCTTCTGGCCGTCTCCGCCT	Mild effect
CiDMP2	CiDMP2_06	CCGACAGCTATGAAGATGACGATGGAACCACCCATTACGGGATCGCTACCGTCAAGGGCTTCTGGCCGTCTCCGCCT	No effect
CiDMP3	CiDMP3_01	TAACTTGAGAAAAAGTCAAAAAAACCCTTCACAATTACCATGTCTCTTAGAGCCAGGCCGGTAACAGCCGTATCCACGTCGTCCGATGATGAGGAGGACATCCCAGACA	No effect				1	1	1	1	1		1	1	1	1	1	1	1	2	1	1	2	1		2	1		1	1	1	1	1		1	1		1	1		2	1		1		1	2	2
CiDMP3	CiDMP3_01	TAACTTGAGAAAAAGTCAAAAAAACCCTTCACATAATTACCATGTCTCTTAGAGCCAGGCCGGTAACAGCCGTATCCACGTCGTCCGATGATGAGGAGGACATCACAGACA	Mild effect
CiDMP3	CiDMP3_01	TAACTTGAGAAAAAGTCAAAAAACCCTTCACAATTACCATGTCTCTTAGAGCCAGGCCGGTAACAGCCGAATCCACGTCGTCCGATGATGAGGAGGACATCCCAGACA	Mild effect								1	1		1					1		1						1								1	1	2	1	1	2		1	1		2				1
CiDMP3	CiDMP3_01	TAACTTGAGAAAAAGTCAAAAAACCCTTCACAATTACCATGTCTCTTAGAGCCAGGCCGGTAACAGCCGTATCCACATCGTCCGATGATGAGGAGGACATCCCAGACA	No effect	2	2	2	1	1	1	1		1	1		1	1	1	1				1		1	2			2	1	1	1	1	1	2									1	1		1			1
CiDMP3	CiDMP3_01	TAACTTGAGAAAAAGTCAAAAAACCCTTCACAATTACCATGTCTCTTAGAGCCAGGCCGGTAACAGCCGTATCCACGTCGTCCGATGATGAGGAGGACATCCCAGACA	No effect
CiDMP3	CiDMP3_02	CTCCACCACCACCCACTATGTCACAATGGGCTATATCACAGACACTGGCTAGCACAGCCCAGCTAGCCAACCTCCTACCTAC	No effect	2	2	2	2	2	2	2	2	2	2	2	2	2	2	2	2	2	2	2	2	2	2	2	2	2	2	2	2	2	2	2	2	2	2	2	2	2	2	2	2	2	2	2	2	2	2
CiDMP3	CiDMP3_02	CTCCACCGCCACCCACTATGTCACAATGGGCTATATCACAGACACTGGCTAGCACAGCCCAGCTAGCCAACCTCCTACCTAC	No effect
CiDMP3	CiDMP3_03	GGTTGCAGTTTGGTGTTTGTGATCTTCCCTTCCAAGAGACATGGCATTGGTTACCCCGTCTCTCATTGATCTTCACTTTTT	No effect	2	2	2	2	2	2	2	2	2	2	2	2	2	2	2	2	2	2	2	2	2	2	2	2	2	2		2	2	2	2	2	2	2	2	2	2	2	2	2	2	2	2	2	2	2
CiDMP3	CiDMP3_03	GGTTGCAGTTTGGTGTTTGTGATCTTCCCTTCCAAGAGACATGGCATTGGTTACCCCGTCTCTCATTGATCTTCACTTTTTT	No effect
CiDMP3	CiDMP3_03	GGTTGCAGTTTGGTGTTTGTGATCTTCCCTTCCAAGAGACATGGCATTGGTTACCCCGTCTCTCATTGATCTTCACTTTTTTT	No effect
CiDMP3	CiDMP3_03	GGTTGCAGTTTGGTGTTTGTGATCTTTCCCTTCCAAGAGACATGGCATTGGTTACCCCGTCTCTCATTGATCTTCACTTTTT	Mild effect
CiPLP6	CiPLP6_01	AATATCTTGCTACACTGCCCCCAATTACCACCACCGTGACAATAACCCCATTCCGTCTTCATCATTGTTAGCTAACACAAGCGAGACCAATG	Mild effect
CiPLP6	CiPLP6_01	AATCTCTGGCTACACTGCCACCAATTACCACCGTGACAATAACCCCATTCCGTCTTCATCATTGTTAGCTAACACAAGCGAGACCAACA	Mild effect
CiPLP6	CiPLP6_01	AATCTCTGGCTACACTGCCACCAATTACCACCGTGACAATAACCCCATTCCGTCTTCATCATTGTTAGCTAACACAAGCGAGACCAACG	No effect	2	2	2	2	1	2	2	2	2	2	2	2	2		2	2	2	2	2	2	2	2	2	2	2	2	2	2	2	2	2	2	2	2	2	2	2	2	2	2	2	2	2	2	2	2
CiPLP6	CiPLP6_01	AATCTCTGGCTACACTGCCACCAATTACCACCGTGACAATAACCCCATTCCGTCTTCATCATTGTTAGTTAACACAAGCGAGACCAACG	Mild effect
CiPLP6	CiPLP6_01	AATCTCTGGCTACACTGCCACCAATTACCACCGTGACAATAACCCCATTCCTTCTTCATCATTGTTAGCTAACACAAGCGAGACCAACG	No effect
CiPLP6	CiPLP6_01	AATCTCTGGCTACACTTCCACCAATTACCACCGTGACAATAACCCCATTCCGTCTTCATCATTGTTAGCTAACACAAGCGAGACCAACG	Mild effect					1									2
CiPLP6	CiPLP6_01	AATCTCTTGCTACACTGCCACCAATTACCACCAATTACCACCACCGTGACAATAACCCCATTCCGTCTTCATCATTGTTAGCTAACACAAGCGAGACCAACG	Strong effect
CiPLP6	CiPLP6_01	AATCTCTTGCTACACTGCCACCAATTACCACCACCGTGACAATAACCCCATTATGTCTTCATCATTGTTAGCTAACACAAGCGAGACCAACG	Mild effect
CiPLP6	CiPLP6_01	AATCTCTTGCTACACTGCCACCAATTACCACCACCGTGACAATAACCCCATTCCGTCTTCATCATTGTTAGCTAAAACAAGCGAGACCAACG	Mild effect
CiPLP6	CiPLP6_01	AATCTCTTGCTACACTGCCACCAATTACCACCACCGTGACAATAACCCCATTCCGTCTTCATCATTGTTAGCTAACACAAGCGAGACCAACG	Mild effect
CiPLP6	CiPLP6_01	AATCTCTTGCTACACTGCCACCAATTACCACCACCGTGACAATAACCCCATTTCGTCTTCATCATTGTTAGCTAACACAAGCGAGACCAACG	Mild effect
CiPLP6	CiPLP6_01	AATCTCTTGCTACACTGCCACCAATTACCACCACCGTGACAATAACCCCATTTCGTCTTTATCATTGTTAGCTAACACAAGCGAGACCAACG	Mild effect
CiPLP6	CiPLP6_01	AATCTCTTGCTACACTGCCACCAATTGCCACCACCGTGACAATAACCCCATTCCGTCTTCATCATTGTTAGCTAACACAAGCGAGACCAACG	Mild effect
CiPLP6	CiPLP6_02	ACAGACGAGAACATGAAAGCACTTGAGGATGTAGGAAGAAAACTTTTGAACGAGAAGGTTTCAAGAGTAGATTTAGAGA	No effect	2	2	2	2	1	1	2	1	2	1	2	2	2		1	1	2	2	2	2	2	2	1	1	2	2	2	1	2	1	1	2	2	1	2	2	2	2	2	2	1	2	2	2	2	1
CiPLP6	CiPLP6_02	ACAGATGAGAACATGAAAGCACTTGAGGATGTAGGAAGAAAACTTTTGAACGAGAAGGTTTCAAGAGTAGATTTAGAAA	No effect
CiPLP6	CiPLP6_02	ACAGATGAGAACATGAAAGCACTTGAGGATGTAGGAAGAAAACTTTTGAACGAGAAGGTTTCAAGAGTAGATTTAGAGA	No effect					1	1		1		1				2	1	1							1	1				1		1	1			1							1
CiPLP6	CiPLP6_02	ACAGATGAGAACATGAAAGCACTTGAGGATGTAGGAAGAAAACTTTTGAACGAGAAGGTTTCAAGGGTAGATTTAGAGA	No effect
CiPLP6	CiPLP6_02	ACAGATGAGAACATGAAAGCACTTGAGTATGTAGGAAGAAAACTTTTGAACGAGAAGGTTTCAAGAGTAGATTTAGAGA	Mild effect
CiPLP6	CiPLP6_02	GCAGATGAGAACATGAAAGCACTTGAGGATGTAGGAAGAAAACTTTTGAACGAGAAGGTTTCAAGAGTAGATTTAGAGA	Mild effect																																														1
CiPLP6	CiPLP6_03	GGTCGATATTCATGTCTCCACTCTCTTCAGATCCCTCAACGCTGAAAAGAATTATCTACGCATTCAGGTATTCTTCAAT	No effect
CiPLP6	CiPLP6_03	GGTCGATATTCATGTCTCCACTCTCTTCAGATCCCTCAATGCTGAAAAGAATTATCTACGCATTCAGGTATTATTCAAT	No effect
CiPLP6	CiPLP6_03	GGTCGATATTCATGTCTCCACTCTCTTCAGATCCCTCAATGCTGAAAAGAATTATCTACGCATTCAGGTATTCTTCAAT	No effect				1	1	2	1	1		2	1		1	1	1			1	1		1	1		1	1	1	1			2		1	2	2	1		1				1	1			1
CiPLP6	CiPLP6_03	GGTCGATATTCATGTCTCCACTCTCTTCAGATCCCTCAATGCTGAAAAGAATTATCTACGCATTCAGGTATTCTTCAGT	No effect																																														1
CiPLP6	CiPLP6_03	GGTCGATATTCATGTCTCCACTCTCTTCAGATCCCTGAATGCTGAAAAGAATTATCTACGCATTCAGGTATTCTTCAAT	No effect
CiPLP6	CiPLP6_03	GGTCGATATTCATGTCTCCACTCTCTTTAGATCCCTCAATGCTGAAAAGAATTATCTACGCATTCAGGTATTCTTCAAT	No effect
CiPLP6	CiPLP6_03	GGTCGATATTCATGTCTCTACTCTCTTCAGATCCCTCAATGCTGAAAAGAATTATCTACGCATTCAGGTATTCTTCAAT	No effect		2	2	1	1		1	1	2		1	2	1		1	1	2	1	1	2	1	1	1		1	1	1	1	2		1	1			1	2	1	2	2		1	1	2	2	1	1
CiPLP6	CiPLP6_03	GGTCGATATTCATGTCTCTACTCTCTTCAGATCCCTCAATGCTGAAAAGAATTATCTACGCATTCAGGTATTCTTCAGT	No effect														1		1							1	1				1			1
CiPLP6	CiPLP6_04	TTGTGCTTTCACTTGGCACCGGCATGCCAAACGATCTGAGAAATACAATGCCAGGACAGCTTCCCGATGGGGTTTGATTCATT	Mild effect
CiPLP6	CiPLP6_04	TTGTGCTTTCACTTGGCACCGGCATGCCCAAACGAGCTGAGAAATACAACGCCAGGACAGCTTCCCGATGGGGTTTGATCAATT	No effect	2	2	2	2	2	2	2	2	2	2	2	2	2	2	2	2	2	2	2	2	2	2	2	2	2	2	2	2	2	2	2	2	2	2	2	2	2	2	2	2	2	2	2	2	2	2
CiPLP6	CiPLP6_04	TTGTGCTTTCACTTGGCACCGGCATGCCCAAACGAGCTGAGAGATACAACGCCAGGACAGCTTCCCGATGGGGTTTGATCAATT	Mild effect
CiPLP6	CiPLP6_04	TTGTGCTTTCACTTGGCACCGGCATGCCCAAACGATCTAAGAAATACAATGTCAGGACAGCTTCCCGATGGGGTTTGATCAATT	Mild effect
CiPLP6	CiPLP6_04	TTGTGCTTTCACTTGGCACCGGCATGCCCAAGCGATCTAAGAAATACAATGTCAGGACAGCTTCCCGATAGGGTTTGATCAATT	Mild effect
CiPLP6	CiPLP6_05	TACTCTATTCTATGAAATCGTACTGAAATTATATCTAAATGGCAACTTACAGACGCAAGTGGCAATCACACATATAATGAAGGAAGTCATGA	No effect
CiPLP6	CiPLP6_05	TACTCTATTCTATGTAATCGTACTTAAAATTATATTTAAATGGCAAATTACAGACGCAAGTGGCAATCACACATATAATGAAGGAAGTCATGA	No effect					1									1
CiPLP6	CiPLP6_05	TACTCTATTCTATGTAATCGTACTTAAAATTATATTTAAATGGCAACTTACAGACGCAAGTGGCAATCACACATATAATGAAGGAAGTCATGA	No effect	2	2	2	2	1	2	2	2	2	2	2	2	2	1	2	2	2	2	2	2	2	2	2	2	2	2	2	2	2	2	2	2	2	2	2	2	2	2	2	2	2	2	2	2	2	2
CiPLP6	CiPLP6_05	TACTCTATTCTATGTAATCGTACTTCAAATTATATTTAAATGGCAACTTACAGACGCAAGTGGCAATCACACATATAATGAAGGAAGTCATGA	No effect
CiPLP6	CiPLP6_06	CTATCAGACATATGCATAAGCACCTCGGCGGCTCCGACGTATTTCCCGCCTCACTATTTCGAGACCACAGACGCCGACGGAGCTACGCGTACATTCGA	No effect						1		1		1					1															1				1							1
CiPLP6	CiPLP6_06	CTATCGGACATATGCATAAGCACCGCGGCGGCTCCGACGTATTTCCCGCCTCACTATTTCGAGACCACAGACGCCGACGGAGCTACGCGTACATTCGA	Mild effect
CiPLP6	CiPLP6_06	CTATCGGACATATGCATAAGCACCTCGGCGGCTCCGACGTATTTCCCGCCTCACTATTTCGAGACCACAGACGACGACGGAGCTACGCGTACATTCGA	Mild effect
CiPLP6	CiPLP6_06	CTATCGGACATATGCATAAGCACCTCGGCGGCTCCGACGTATTTCCCGCCTCACTATTTCGAGACCACAGACGCCGACGGAGCTACGCGTACATTCGA	No effect	2	2	2	2	2	1	2	1	2	1	2	2	2	2	1	2	2	2	2	2	2	2	2	2	2	2	2	2	2	1	2	2	2	1	2	2	2	2	2	2	1	2	2	2	2	2
CiPLP6	CiPLP6_07	TTAAATTAAATTCCCATGCACTTTTATCGTGAAATCAGCCGCATCAAGTTCTTAAATGATGTAGCAAATTTCATTGGATCGATCGTCGGACCAAA	Mild effect
CiPLP6	CiPLP6_07	TTAAATTAAATTCCCATGCACTTTTATCGTGAAATCAGCCGCATCAAGTTCTTAAATGATGTAGCAAATTTCATTGGGTCGATCGTCGGACCAAA	Mild effect
CiPLP6	CiPLP6_07	TTAAATTAAATTCCCATGCACTTTTATCGTGAAATCAGCCGCATCAAGTTCTTAAATGATGTAGCAAATTTCTTTGGGTCAATCGTCGGACCAAA	Mild effect
CiPLP6	CiPLP6_07	TTAAATTAAATTCCCATGCACTTTTATCGTGAAATCAGCCGCATCAAGTTCTTAAATGATGTAGCAAATTTCTTTGGGTCGATCGTCGGACCAAA	Mild effect														2		1							1	1				1			1															1
CiPLP6	CiPLP6_07	TTAAATTAAATTCCCATGCACTTTTATCGTGAAATCAGCCGCATCAAGTTCTTAAATGATGTAGCAAATTTCTTTGGGTCGGTCGTCGGACCAAA	No effect	2	2	2	2	2	2	2	2	2	2	2	2	2		2	1	2	2	2	2	2	2	1	1	2	2	2	1	2	2	1	2	2	2	2	2	2	2	2	2	2	2	2	2	2	1
CiPLP6	CiPLP6_07	TTAAATTAAATTCCCATGCACTTTTATCGTGAAATCAGCCGCGTCAAGTTCTTAAATGATGTAGCAAATTTCTTTGGGTCGGTCGTCGGACCAAA	Mild effect
CiPLP6	CiPLP6_07	TTAAATTAAATTCCCATGCATTTTTATCGTGAAATCAGCCGCATCAAGTTCTTAAATGATGTAGCAAATTTCTTTGGGTCGGTCGTCGGACCAAA	No effect
CiPLP6	CiPLP6_08	GCTCTATTTACCGAAGTGAGGGAAAGGTCCAATCGGAAGGGTCACCGGAGTGAGGGAAAGGTCCAATCGGAAGCCCGCCGGA	Mild effect
CiPLP6	CiPLP6_08	GCTCTGTTTACCGGAGTGAGGGAAAGGTCCAATCGGAAGGGTCACCGGAGTGAGGGAAAGGTCCAATCGGAAGCCCGCCGGA	No effect
CiPLP6	CiPLP6_08	GTTCTGTTTACCGGAGTGAGGGAAAGGTCCAATCGCAAGGGTCACCGGAGTGAGGGAAAGGTCCAATCGGAAGCCCGCCGGA	Mild effect					1									2
CiPLP6	CiPLP6_08	GTTCTGTTTACCGGAGTGAGGGAAAGGTCCAATCGGAAGGGTCACCGGAGTGAGGGAAAGGTCCAATCGGAAGCCCGCCGGA	No effect		2	2	2	1	2	2	2	2	2	2	2	2		2	2	2	2	2	2	2	2	2	2	2	2		2			2	2	2	2	2	2	2	2	2					2	2	2
CiPLP6	CiPLP6_08	GTTCTGTTTACCGGAGTGAGGGAAAGGTCCAATCGGAAGGGTCACCGGAGTGAGGGAAAGGTCCAATCGGAAGGGTCACCGGAGTGAGGGAAAGGTCCAATCGGAAGCCCGCCGGA	Strong effect
CiPLP6	CiPLP6_09	CCATTGCTCCATAGTCCATCGTTTCCTACATAAACATGTTTATGATTACATTGTTCTTTCAATTAAAAGTCGAATATACTCGAT	No effect
CiPLP6	CiPLP6_09	CCATTGCTCCATAGTCCATCGTTTCCTACATATACATGTTTATGATTACATTGATCTTTCAATTAAAAGTCGAATATACTCGAT	No effect
CiPLP6	CiPLP6_09	CCATTGCTCCATAGTCCATCGTTTCCTACATATACATGTTTATGATTACATTGTTCTTTCAATTAAAAGTCGAATATACTCGAT	No effect				1		2	1			2	1		1					1	1	1	1	1		2	1	1	1			2		1	2	2	1		1			1		1			1
CiPLP6	CiPLP6_09	CCATTGCTCCATAGTCCATCTTTTCCTACATATACACGTTTATGATTACATTGTTCTTTCAATTAAAAGTCGAATATACTCGAT	No effect
CiPLP6	CiPLP6_09	CCATTGCTCCATAGTCCATCTTTTCCTACATATACATGTTTATGATTACATTGTTCTTTCAATTAAAAGTCGAATATACTCGAT	No effect
CiPLP6	CiPLP6_09	CCATTGCTCCATAGTCCATCTTTTCCTACATATACATGTTTATGATTACATTGTTCTTTCAGTTAAAAGTCGAATATACTCGAT	No effect
CiPLP6	CiPLP6_09	CCATTGCTCCATAGTCCATCTTTTCCTATATATATATGTTTATGATTACATTGTTCTTTCAATTAAAAGTCGAATATACTCGAT	No effect
CiPLP6	CiPLP6_09	CCATTGCTCCATAGTCGATCGTTTCCTACATATACATGTTTATGATTACATTGTTCTTTCAATTAAAAGTCGAATATACTCGAT	No effect					1									2
CiPLP6	CiPLP6_09	CCATTGCTCCATAGTTCATCGTTTCCTACATATACATGTTTATGATTACATTGTTCTTTCAATTAAAAGTCGAATATACTCGAT	No effect	2	2	2	1	1		1	2	2		1	2	1		2	2	2	1	1	1	1	1	2		1	1	1	2	2		2	1			1	2	1	2	2	1	2	1	2	2	1	2
CiPLP6	CiPLP6_09	CCATTGCTCTATAGTCCATCGTTTCCTACATATACATGTTTATGATTACATTGTTCTTTCAATTAAAAGTCTAATATACTCGAT	No effect
CiPLP6	CiPLP6_10	TTAAGAGATTCTATACTAAGACATCTAAGGGTTACACTTTCTACAAAACACCTTATCTTACCCAAAAGTGTCATCCATCGTCAACTT	No effect
CiPLP6	CiPLP6_10	TTAAGAGATTCTATACTCAGACATCTAAGGGTTACACTTTCTACAAAACACCTTATCTTACCCAAAAGTGTCATCCATCGTCAACTT	No effect				1		2	1			2	1		1					1	1	1	1	1		2	1	1	1			2		1	2	2	1		1			1		1			1
CiPLP6	CiPLP6_10	TTAAGAGATTCTATACTCAGACATCTAAGGGTTACACTTTTTACAAAACACCTTATCTTACCCAAAAGTGTCATCCATCGTCAACTT	Mild effect
CiPLP6	CiPLP6_10	TTAAGAGATTCTATACTCAGACATCTAAGGGTTACACTTTTTACAAAACACCTTATCTTACCCAAAAGTGTCATTGATCGTCAACTT	Mild effect
CiPLP6	CiPLP6_10	TTAAGAGATTCTATACTCAGACATCTAAGGGTTACACTTTTTACAAAACACCTTATCTTACCCAAAAGTGTCATTGATCGTCAAGTT	Mild effect
CiPLP6	CiPLP6_10	TTAAGAGATTCTATACTCAGACATCTAAGGGTTACACTTTTTACAAAACACCTTATCTTTACCCAAAAGTGTCATCCATCCTCAACTT	Strong effect
CiPLP6	CiPLP6_10	TTAAGAGATTCTATACTCAGACATCTAAGGGTTACACTTTTTACAAGACACCTTATCTTACCCAAAAGTGTCATCCATCGTCAACTT	Mild effect
CiPLP6	CiPLP6_10	TTAAGAGATTCTATACTCAGACATCTAAGGGTTACACTTTTTTACAAAACACCTTATCTTACCCAAAAGTGTCATCCATCGTCAACTT	Strong effect
CiPLP6	CiPLP6_10	TTAAGAGATTCTATACTCAGACATTTAAGGGTTACACTTTCTACAAAACACCTTATCTTACCTAAAAGTGTCATCCATCGTCAACTT	No effect	2	2	2	1	2		1	2	2		1	2	1		2	2	2	1	1	1	1	1	2		1	1	1	2	2		2	1			1	2	1	2	2	1	2	1	2	2	1	2
CiPLP6	CiPLP6_11	GGGCCACCATAGAAGTTTAACGACCTCATCAATCTGTGTACATCCGATGGAAGTATGTTAGGTTTGTAGAATTGAGGGTT	Mild effect
CiPLP6	CiPLP6_11	GGGCCACCATGGAAGTTTAACGACCTCATCATTCTATGTACATCCGATGGAAGTATGTTACGTTTGTAGAATCGAGGGTT	Mild effect
CiPLP6	CiPLP6_11	GGGCCACCATGGAAGTTTAACGACCTCATCATTCTATGTACATCCGATGGAAGTATGTTAGGTTTGTAGAATCGAGGGTT	Mild effect
CiPLP6	CiPLP6_11	GGGCCACCATGGAAGTTTAACGACCTCATCATTCTGTGTACATCCGATGGAAGCACGTTAGGTTTGTAGAATCGAGGGTT	Mild effect
CiPLP6	CiPLP6_11	GGGCCACCATGGAAGTTTAACGACCTCATCATTCTGTGTACATCCGATGGAAGCATGTTAGGTTTGTAGAATCGAGGGTT	Mild effect
CiPLP6	CiPLP6_11	GGGCCACCATGGAAGTTTAACGACCTCATCATTCTGTGTACATCCGATGGAAGTATGTTAGGTTTGTAGAATAGAGGGTT	Mild effect
CiPLP6	CiPLP6_11	GGGCCACCATGGAAGTTTAACGACCTCATCATTCTGTGTACATCCGATGGAAGTATGTTAGGTTTGTAGAATCGAGGGTT	Mild effect				1	1	2	1			2	1		1	2				1	1	1	1	1		2	1	1	1			2		1	2	2	1		1			1		1			1
CiPLP6	CiPLP6_11	GGGCCACCATGGAAGTTTAACGACCTCATCATTCTGTGTACATCCTATGGAAGTATGTTAGGTTTGTAGAATCGAGGGTT	Mild effect
CiPLP6	CiPLP6_11	GGGCCACCATGGAAGTTTAACGATCTCATCATTCTGTGTACATCCGATGGAAGTATGTTAGGTTTGTAGAATCGAGGGTT	Mild effect
CiPLP6	CiPLP6_11	GGGCCACCATGGAAGTTTAACGTCCTCATCATTCTGTGTACATCCGATGGAAGTATGTTAGGTTTGTAGAATCGAGGGTT	No effect	2	2	2	1	1		1	2	2		1	2	1		2	2	2	1	1	1	1	1	2		1	1	1	2	2		2	1			1	2	1	2	2	1	2	1	2	2	1	2
CiPLP6	CiPLP6_11	GGGCCATCATGGAAGTTTAACGTCCTCATCATTCTGTGTACATCCGATGGAAGTATGTTAGGTTTGTAGAATCGAGGGTT	No effect
CiPLP6	CiPLP6_12	CAATGAACATTTCATCATGGTCTCTGCCCTCAAGAATGTAATCTCTGGCTACACTGCCACCAATTACCACCGTGACAATA	Mild effect
CiPLP6	CiPLP6_12	CGACGAACATTTCATCATGGTCTCTGCCCTCAAGAATGTAATCTCTGGCTACACTTCCACCAATTACCACCGTGACAATA	Mild effect					1									2
CiPLP6	CiPLP6_12	CGATAAACATTTCATCATGGTCTCTGCCCTCAAGAATGTAATCTCTTGCTACACTGCCACCAATTACCACCACCGTGACAATA	Mild effect
CiPLP6	CiPLP6_12	CGATGAACATTTCATCATGGTCTCTGCCCTCAAGAATGTAATATCTTGCTACACTGCCCCCAATTACCACCACCGTGACAATA	Mild effect
CiPLP6	CiPLP6_12	CGATGAACATTTCATCATGGTCTCTGCCCTCAAGAATGTAATCTCTGGCTACACTGCCACCAATTACCACCGTGACAATA	No effect	2	2	2	2	1	2	2	2	2	2	2	2	2		2	2	2	2	2	2	2	2	2	2	2	2	2	2	2	2	2	2	2	2	2	2	2	2	2	2	2	2	2	2	2	2
CiPLP6	CiPLP6_12	CGATGAACATTTCATCATGGTCTCTGCCCTCAAGAATGTAATCTCTTGCTACACTGCCACCAATTACCACCAATTACCACCACCGTGACAATA	Strong effect
CiPLP6	CiPLP6_12	CGATGAACATTTCATCATGGTCTCTGCCCTCAAGAATGTAATCTCTTGCTACACTGCCACCAATTACCACCACCGTGACAATA	Mild effect
CiPLP6	CiPLP6_12	CGATGAACATTTCATCATGGTCTCTGCCCTCAAGAATGTAATCTCTTGCTACACTGCCACCAATTGCCACCACCGTGACAATA	Mild effect
CiPLP6	CiPLP6_12	CGATGAACATTTCATCATGGTCTGTGCCCTCAAGAATGTAATCTCTGGCTACACTTCCACCAATTACCACCGTGACAATA	Mild effect
CiPLP6	CiPLP6_13	ATTTAGAAACGGGCATTTTTCAAGAAGTGCAAGGAGAAGGTACAAATTCTGAAGCATTGACACGGTTTGCTAAATTGC	Mild effect
CiPLP6	CiPLP6_13	ATTTAGAGACGGGCATTTTTCAAGAAGTGCAAGGAGAAAGTACAAATTCTGAAGCATTGACACGGTTTGCTAAATTGC	No effect	2	2	2	2	1	1	2	1	2	1	2	2	2	1	1	2	2	2	2	2	2	2	2	2	2	2		2	2	1	2	2	2	1	2	2	2	2	2	2	1	2	2	2	2	1
CiPLP6	CiPLP6_13	ATTTAGAGACGGGCATTTTTCAAGAAGTGCAAGGAGAAAGTACAAATTCTGAAGCATTGACGCGGTTTGCTAAATTGC	No effect
CiPLP6	CiPLP6_13	ATTTAGAGACGGGCATTTTTCAAGAAGTGCAAGGAGAAGGTACAAATTCTGAAGCATTGACACGGTTTGCTAAATTGC	Mild effect					1	1		1		1				1	1															1				1							1					1
CiPLP6	CiPLP6_14	ATGGGGTTTGATCAATTGGGTATTCGACAATGGCACCTCTCCGATAATTGATATCTTCAGCGATGCAAGCTCCGATATGGTCGATA	No effect	2	2	2	1	1		1	1	2		1	2	1	1	1	2	2	1	1	2	1	1	2	1	1	1	1	2	2		2	1			1	2	1	2	2	1	1	1	2	2	1	1
CiPLP6	CiPLP6_14	ATGGGGTTTGATCAATTGGGTGTTCGACAATGGCACATCTCCGATAATTGATATCTTCAGCGATGCAAGCTCCGATATGGTCGATA	No effect
CiPLP6	CiPLP6_14	ATGGGGTTTGATCAATTGGGTGTTCGACAATGGCACCTCTCCGATAATTGATATCTTCAGCGATGCAAGCTCCGATATGGTCGATA	No effect				1	1	2	1	1		2	1		1	1	1			1	1		1	1		1	1	1	1			2		1	2	2	1		1			1	1	1			1	1
CiPLP6	CiPLP6_14	ATGGGGTTTGATCAATTGGGTGTTCGACAATGGCAGCTCTCCGATAATTGATATCTTCAGCGATGCAAGCTCCGATATGGTCGATA	Mild effect
CiPLP6	CiPLP6_15	ATAGGAAAACACAAGTACTCCGATCTGGAGTCCATCGACGGCAGGAAGATGTTTGTGCTTTCACTTGGCACCG	No effect
CiPLP6	CiPLP6_15	ATCGGAAAACACAAGTACTCCGATCTGGAGTCCATCGACGGCAGGAAGATGTTTGTGCTTTCACTTGGCACCG	No effect	2	2	2	2	2	2	2	2	2	2	2	2	2	2	2	2	2	2	2	2	2	2	2	2	2	2	2	2	2	2	2	2	2	2	2	2	2	2	2	2	2	2	2	2	2	2
CiPLP6	CiPLP6_15	ATCGGAAAACACAAGTACTCCGATCTGGAGTCCATCGACGGGAGGAAGATGTTTGTGCTTTCACTTGGCACCG	No effect
CiPLP6	CiPLP6_15	ATCGGAAAACACAAGTTCTCCGATCTGGAGTCCATCGACGGCAGAAAGATGTTTGTGCTTTCACTTGGCACCG	Mild effect
CiPLP6	CiPLP6_17	AAAGTACGACGGCGAATATCTCCGATCAATAACCAGGCAGATATTGGGAAACGCAACTCTCAAACAGACCTTAACAGACGTAAT	No effect	2	2	2	2	2	2	2	2	2	2	2	2	2	2	2	2	2	2	2	2	2	2	2	2	2	2		2	2	2	2	2	2	2	2	2	2	2	2	2	2	2	2	2	2	2
CiPLP6	CiPLP6_17	AAAGTACGACGGCGAATATCTCCGATCAATAACTAGGCAGATATTGGGAAACGCAACTCTCAAACAGACCTTAACAGACGTAAT	No effect
CiPLP6	CiPLP6_18	TTATAGGGACGATGGTGTTAGGTGTCATTTTCCCCAATTTAAAGTATCGTGGGTTGTCTGTTCTGTTTACCGGAGTGAGGGAAAGGTCCAAT	Mild effect
CiPLP6	CiPLP6_18	TTATAGGGACGATGGTGTTAGGTGTCATTTTCCCCAATTTAAGGTATCGTGGGCTGTCGGTTCTGTTTACCGGAGTGAGGGAAAGGTCCAAT	Mild effect
CiPLP6	CiPLP6_18	TTATAGGGACGATGGTGTTGGGTGTCATTTTCCCCAATTTAAGGTATCGTGGGCTGTCGGTTCTGTTTACCGGAGTGAGGGAAAGGTCCAAT	No effect	2	2	2	2	2	2	2	2	2	2	2	2	2		2	2	2	2	2	2	2	2	2	2	2	2	2	2	2	2	2	2	2	2	2	2	2	2	2	2	2	2	2	2	2	2
CiPLP6	CiPLP6_18	TTATAGGGACGATGGTGTTGGGTGTCATTTTCCCCAATTTAAGGTATCGTGGGTTGTCGGCTCTATTTACCGAAGTGAGGGAAAGGTCCAAT	Mild effect
CiPLP6	CiPLP6_18	TTATAGGGACGATGGTGTTGGGTGTCATTTTCCCCAATTTAAGGTATCGTGGGTTGTCGGCTCTGTTTACCGGAGTGAGGGAAAGGTCCAAT	Mild effect
CiPLP6	CiPLP6_18	TTATAGGGACGGTAGTGTTGGGTGTCATTTTCCCCAATTTAAGGTATCGTGGGCATGATTTTCCCCAATTTAAGGTATCGTTACTGGCCTTCTCTTTATTTGGAATCCCCTGTTCGCGAAAGAGAAAGCCGACGAAGGCTGTCGATTCTGTTTACCGGAGTGAGGGAAAGGTCCAAT	Strong effect
CiPLP6	CiPLP6_18	TTATAGGGACGGTGGTGTTGGGTGTCATTTTCCCCAATTTAAGGTATCGTGGGCATGATTTTCCCCAATTTAAGGTATCGTTACTGGCCTTCTCTTTATTTGGAATCCCCTGTTCGCGAAAGAGAAAACCGACGAAGGCTGTCGATTCTGTTTACCGGAGTGAGGGAAAGGTCCAAT	Strong effect
CiPLP6	CiPLP6_18	TTATAGGGACGGTGGTGTTGGGTGTCATTTTCCCCAATTTAAGGTATCGTGGGCATGATTTTCCCCAATTTAAGGTATCGTTACTGGCCTTCTCTTTATTTGGAATCCCCTGTTCGCGAAAGAGAAAGCCGACGAAGGCTGTCGATTTTGTTTACCGGAGTGAGGGAAAGGTCCAAT	Strong effect
CiPLP6	CiPLP6_19	ACATAAACATGTTTATGATTACATTGTTCTTTCAATTAAAAGTCGAATATACTCGATTCCGATGTTCAGTTGCTACGACTCTTGTGGAAAT	No effect
CiPLP6	CiPLP6_19	ACATATACACGTTTATGATTACATTGTTCTTTCAATTAAAAGTCGAATATACTCGATTCCGATGTTCAGTTGCTACGGCTCTTATGGAAAT	No effect
CiPLP6	CiPLP6_19	ACATATACATGTTTATGATTACATTGATCTTTCAATTAAAAGTCGAATATACTCGATTCCGATGTTCAGTTGCTACGACTCTTGTGGAAAT	No effect
CiPLP6	CiPLP6_19	ACATATACATGTTTATGATTACATTGTTCTTTCAATTAAAAGTCGAATATACTCGATTCCGATGTTCAGTTGCTACAGCTCTTATGGAAAT	Mild effect
CiPLP6	CiPLP6_19	ACATATACATGTTTATGATTACATTGTTCTTTCAATTAAAAGTCGAATATACTCGATTCCGATGTTCAGTTGCTACGACTCTTATGGAAAT	No effect
CiPLP6	CiPLP6_19	ACATATACATGTTTATGATTACATTGTTCTTTCAATTAAAAGTCGAATATACTCGATTCCGATGTTCAGTTGCTACGACTCTTGTGGAAAT	No effect	2	2	2	2	2	2	2	2	2	2	2	2	2		2	2	2	2	2	1	2	2	2	2	2	2	2	2	2	2	2	2	2	2	2	2	2	2	2	2	2	2	2	2	2	2
CiPLP6	CiPLP6_19	ACATATACATGTTTATGATTACATTGTTCTTTCAATTAAAAGTCGAATATACTCGATTCCGATGTTCAGTTGCTACGGCTCTTATGGAAAT	No effect																				1
CiPLP6	CiPLP6_19	ACATATACATGTTTATGATTACATTGTTCTTTCAATTAAAAGTCGAATATACTCGATTCCGATGTTCAGTTGCTACGGCTCTTGTGGAAAT	No effect														2
CiPLP6	CiPLP6_19	ACATATACATGTTTATGATTACATTGTTCTTTCAATTAAAAGTCGAATATACTCGATTCTGATGTTCAGTTGCTACGGCTCTTATGGAAAT	No effect
CiPLP6	CiPLP6_19	ACATATACATGTTTATGATTACATTGTTCTTTCAATTAAAAGTCTAATATACTCGATTCCGATGTTCAGTTGCTACGACTCTTATGGAAAT	No effect
CiPLP6	CiPLP6_19	ACATATACATGTTTATGATTACATTGTTCTTTCAGTTAAAAGTCGAATATACTCGATTCCGATGTTCAGTTGCTACGGCTCTTATGGAAAT	No effect
CiPLP6	CiPLP6_19	ATATATATATGTTTATGATTACATTGTTCTTTCAATTAAAAGTCGAATATACTCGATTCCGATGTTCAGTTGCTACGGCTCTTATGGAAAT	No effect
CiPLP6	CiPLP6_20	TTCTACAAAACACCTTATCTTACCCAAAAGTGTCATCCATCGTCAACTTTGCACATCTACCCGGTCAACTCATGATCAGG	No effect				1		2	1			2	1		1					1	1	1	1	1		2	1	1	1			2		1	2	2	1		1			1		1			1
CiPLP6	CiPLP6_20	TTCTACAAAACACCTTATCTTACCTAAAAGTGTCATCCATCGTCAACTTTGCACATCTACCCGGTCAACTCATGATCAGG	No effect	2	2	2	1	2		1	2	2		1	2	1		2	2	2	1	1	1	1	1	2		1	1	1	2	2		2	1			1	2	1	2	2	1	2	1	2	2	1	2
CiPLP6	CiPLP6_20	TTTTACAAAACACCTTATCTTACCCAAAAGTGTCATCCATCGTCAACTTTGCACATCTACCCGGTCAACTCATGCTCAGG	Mild effect
CiPLP6	CiPLP6_20	TTTTACAAAACACCTTATCTTACCCAAAAGTGTCATCCATCGTCAACTTTGTACATCTACCCGGTCAACTCATGCTCAGG	Mild effect
CiPLP6	CiPLP6_20	TTTTACAAAACACCTTATCTTACCCAAAAGTGTCATTGATCGTCAACTTTGCACATCTACCCGGTCAACTCATGCTCAGG	Mild effect
CiPLP6	CiPLP6_20	TTTTACAAAACACCTTATCTTACCCAAAAGTGTCATTGATCGTCAAGTTTGCACATCTACCCGGTCAACTCATGCTCAGG	Mild effect
CiPLP6	CiPLP6_20	TTTTACAAAACACCTTATCTTTACCCAAAAGTGTCATCCATCCTCAACTTTGCACATCTACCCGGTCAACTCATGCTCAGG	Strong effect
CiPLP6	CiPLP6_20	TTTTACAAGACACCTTATCTTACCCAAAAGTGTCATCCATCGTCAACTTTGCACATCTACCCGGTCAACTCATGCTCAGG	Mild effect
CiPLP6	CiPLP6_20	TTTTTACAAAACACCTTATCTTACCCAAAAGTGTCATCCATCGTCAACTTTGCACATCTACCCGGTCAACTCATGCTCAGG	Strong effect
CiPLP4	CiPLP4_01	GATCTTCTCGATCCTCGAGAGTAAGTTTTTATTTGGTTATGAGGATCAGAAGCTTTGGCAACCTAAACAGGGTTCTCCAGAAGTTTCTGTTACGTCGAA	No effect
CiPLP4	CiPLP4_01	GATCTTTTCGATCCTCGAGAGTAAGTTTTTATACGGTTATGAGGATCAGAAGCTTTGGCAACCTAAACAGGGTTCTCCAGAAGTTTCTGTTACGTCGAA	Mild effect
CiPLP4	CiPLP4_01	GATCTTTTCGATCCTCGAGAGTAAGTTTTTATTCGGTTACGAGGATCAGAAGCTTTGGCAACCTAAACAGGGTCCTCAAGAAGTTTCTGTTACGTCGAA	Mild effect
CiPLP4	CiPLP4_01	GATCTTTTCGATCCTCGAGAGTAAGTTTTTATTCGGTTACGAGGATCAGAAGCTTTGGCAACCTAAACAGGGTTCTCAAGAAGTTTCTGTTACGTCGAA	Mild effect
CiPLP4	CiPLP4_01	GATCTTTTCGATCCTCGAGAGTAAGTTTTTATTCGGTTATGAGGATCAGAAGCTTTGGCAACCTAAACAGGGTTCTCCAGAAGTTTCTGTTACGTCGAA	No effect	2	2	2	2	2	2	2	2	2	2	2	2	2	2	2	2	2	2	2	2	2	2	2	2	2	2	2	2	2	2	2	2	2	2	2	2	2	2	2	2	2	2	2	2	2	2
CiPLP4	CiPLP4_01	GATCTTTTCGATCCTCGAGAGTAAGTTTTTATTCGGTTATGAGGATCAGAAGCTTTGGCAACCTAAACAGGGTTCTCCAGAAGTTTCTGTTACGTCGAG	Mild effect
CiPLP4	CiPLP4_02	AATCGATGAAGAACCAGAGAGGCAAAATCTGCGTTCTGTCGATCGACGGTGGAGGAATGAGGAATATTTTAGCCGG	No effect	2	2		1	1			1		1	2				1	1	1			2	2			2		1	2	1	1	1		2		2	1	2	1		1	1	1		1	1		1
CiPLP4	CiPLP4_02	AATCGATGAAGAACCAGAGAGGCAAAATCTGCGTTCTGTCGATCGACGGTGGAGGAATGAGGAATATTTTAGCTGG	No effect			2	1	1	2	2	1	2	1		2	2	2	1	1	1	2	2			2	2		2	1		1	1	1	2		2		1		1	2	1	1	1	2	1	1	2	1
CiPLP4	CiPLP4_02	AATCGATGAAGAACCAGAGAGGCAAAATCTGTGTTCTGTCGATCGACGGTGGAGGAATGAGGAATATTTTAGCCGG	No effect
CiPLP4	CiPLP4_02	AATCGATGAAGAACCAGAGAGGCAAAATCTGTGTTCTGTCGATTGACGGTGGAGGAATGAGGAATATTTTAGCCGG	No effect
CiPLP4	CiPLP4_02	AATCGATGAAGTACCAGAGAGGCAAAATCTGCGTTCTGTCGATCGACGGTGGAGGAATGAGGAATATTTTAGCTGG	Mild effect
CiPLP4	CiPLP4_03	ACGCGAGAATCGCCGATTATTTTGACGTTGCCGCCGGCACGGGAACAGGAGGCGTCTTTACAGCGATGTTGTTTGGAAGT	Mild effect					1	1		1					1	2		1	1		1																								1		1
CiPLP4	CiPLP4_03	ACGCGAGAATCGCCGATTATTTTGACGTTGCCGCCGGCACGGGAATAGGAGGCGTCTTTACAGCGATGTTGTTTGGAAGT	No effect	2	2	2	2	1	1	2	1	2	2	2	2	1		2	1	1	2	1	2	2	2	2	2	2	2	2	2	2	2	2	2	2	2	2	2	2	2	2	2	2	2	1	2	1	2
CiPLP4	CiPLP4_03	ACGCGAGAATCGCCGATTATTTTGATGTTGCCGCCGGCACGGGAATAGGAGGCGTCTTTACAGCGATGTTGTTTGGAAGT	No effect
CiPLP4	CiPLP4_04	TAATCAGAAATCGAGTTCCAGCAGTGGTGGAGGTTTATTCAAAAGGATTTTCCACGGCCGAAGCGGTGGCGGAGGGATAA	Mild effect
CiPLP4	CiPLP4_04	TAATCAGAAATCGAGTTCCAGCGGTGGTGGAGGATTATTCAAAAGGATTTTCCACGGCCGAAGCGGTGGCGGAGGGATAA	No effect
CiPLP4	CiPLP4_04	TAATCAGAAATCGAGTTCCAGCGGTGGTGGAGGTTTATTCAAAAGGATTTTCCACGGCCGAAGCGGTGGCGGAGGGATAA	No effect	2	2	2	2	2	2	2	2	2	2	2	2	2	2	2	2	2	2	2	2	2	2	2	2	2	2	2	2	2	2	2	2	2	2	2	2	2	2	2	2	2	2	2	2	2	2
CiPLP4	CiPLP4_04	TAATCAGAAATCGAGTTCCAGCGGTGGTGGAGGTTTATTCAAAAGGATTTTCCACGGCCGAAGCGGTGGGGGAGGGATAA	No effect
CiPLP4	CiPLP4_04	TAATCAGAAATCGAGTTGCAGCGGTGGTGGAGGTTTATTCAAAAGGATTTTCCACGGCCGAAGCGGTGGCGGAGGGATAA	Mild effect
CiPLP4	CiPLP4_05	TCCCGAGCCGACGCTTTGGAAACCGACAGCTTCAACTTCCCGCTCTGGGAGGTCTGCCGCGCGACGTCAGCCTCTCCGGACTTGTTCGA	Mild effect
CiPLP4	CiPLP4_05	TCCCGAGCCGACGCTTTGGAAACCGACAGCTTCGACTTCCCGCTCTGGGAGGTCTGCCGCGCGACGTCAGCCTCTCCGGACTTGTTCGA	No effect	2	2	2	2	2	2	2	2	2	2	2	2	2	2	2	2	2	2	2	2	2	2	2	2	2	2	2	2	2	2	2	2	2	2	2	2	2	2	2	2	2	2	2	2	2	2
CiPLP4	CiPLP4_05	TCCCGAGCCGACGCTTTGGAAACCGACAGCTTCGACTTCCCGCTCTGGGAGGTCTGCCGCGCGACGTCAGCTTCTCCGGACTTGTTCGA	No effect
CiPLP4	CiPLP4_05	TCCCGAGCCGACGCTTTGGAAACCGACAGCTTCGACTTCCCGCTCTGGGAGGTCTGCCGCGCGACTTCAGCCTCTCCGGACTTGTTCGA	No effect
CiPLP4	CiPLP4_05	TCCCGAGCCGACGCTTTGGAAACCGACAGCTTCGACTTCCCGCTCTGGGAGGTCTGCTGCGCAACGTCAGCCTCTCCGGACTTGTTCGA	Mild effect
CiPLP4	CiPLP4_06	ACAGGAGTTCCCGTTCGTGCGAGGGGTGGAGGACCTTTTGGTACTTTCGCTTGGAACCGGTCAGCTTCTTGAAGGAAACTACAATTACGAACAAGTCAAA	No effect
CiPLP4	CiPLP4_06	ACAGGAGTTCCCGTTCGTGCGAGGGGTGGAGGACCTTTTGGTACTTTCGCTTGGGACCGGTCAGCTTCTTGAAGGAAACTACAATTACGAACAAGTCAAA	No effect	2	2		1	2	1		2		1	2		1	2	1	2	2		1	2	2			2		1	2	1	1	1	1	2		2	1	2	1		1	1	1		2	1	1	1
CiPLP4	CiPLP4_06	ACAGGAGTTCCCGTTCGTGCGAGGGGTGGAGGACCTTTTGGTACTTTCGCTTGGGACCGGTCAGCTTCTTGAAGGAAACTACAATTATGAACAAGTCAAA	No effect			2	1		1	2		2	1		2	1		1			2	1			2	2		2	1		1	1	1	1		2		1		1	2	1	1	1	2		1	1	1
CiPLP4	CiPLP4_07	AACGTCGACTCGGACCCTAGTCCCAGTAACGTAAAAACCCTAACAACAATAGCCGACGAGATATTGAGACAAAAAAACGTTGAATCTGTACTCTTTGA	Mild effect
CiPLP4	CiPLP4_07	AACGTCGACTCGGACCCTAGTCCCAGTAACGTAAAAACCCTAACAACAATAGCCGACGAGATGTTGACACAAAAAAACGTTGAATCTGTACTCTTTGA	No effect	2	2	2	2	2	2	2	2	2	2	2	2	2	2	2	2	2	2	2	2	2	2	2	2	2	2	2	2	2	2	2	2	2	2	2	2	2	2	2	2	2	2	2	2	2	2
CiPLP4	CiPLP4_07	AACGTCGACTCGGACCCTAGTCCCAGTAACGTAAAAACCCTAACAACAATAGCCGACGAGATGTTGAGACAAAAAAACGTTGAATCTGTACTCTTTGA	Mild effect
CiPLP4	CiPLP4_08	TAGAGCATCAGAGGCGGAGCTGCCGGATCGCTCCCACTGTTGCTTTTAAGCAAGCCGCCCCGAAACAGACATAAACAAACAAAA	No effect
CiPLP4	CiPLP4_08	TAGAGCATCAGAGGCGGAGCTGCCGGATCGCTCCCACTGTTGCTTTTAAGCAAGCCGCCCCGAAACAGACATAATCAAACAAAA	No effect	2	2	2	2	2	2	2	2	2	2	2	2	2	2	2	2	2	2	2	2	2	2	2	2	2	2	2	2	2	2	2	2	2	2	2	2	2	2	2	2	2	2	2	2	2	2
CiPLP4	CiPLP4_08	TAGAGCATCAGAGGCGGAGCTGCCGGATCGCTCCCACTGTTGCTTTTAAGCAAGCCGCCCCGAACCAGACATAATCAAACAACT	Mild effect
CiPLP4	CiPLP4_08	TAGAGCATCAGAGGCGGAGCTGCCGGATCGCTCCCACTGTTGCTTTTAAGCAAGCCGCCCCGAACCAGATATAATCAAACAACT	Mild effect
CiPLP4	CiPLP4_08	TAGAGCATCAGAGGCGGAGCTGCCGGATCGCTCCCATTGTTGCTTTTAAGCAAGCCGCCCCGAAACAGACATAATCAAACAAAA	Mild effect
CiPLP4	CiPLP4_09	TTGTTTGGAAGTAAGAACCAAAGCCAACCGATTTTCAAGGCGGAGGATACATGGAAGTTATTAGCGGAGCAAGGGAAGCGACTGTATAATC	No effect			2	1		1	2		2	1		2	1		1			2	1			2	2		2	1		1	1	1	2		2		1		1	2	1	1	1	2		1	1	1
CiPLP4	CiPLP4_09	TTGTTTGGAAGTAAGAACCAAAGCCAACCGATTTTCAAGGCGGAGGATACATGGAAGTTATTAGCGGCGCAAGGGAAGCGACTGTATAATC	Mild effect					1	1		1					1	2		1	1		1																								1		1
CiPLP4	CiPLP4_09	TTGTTTGGAAGTAAGAACCAGAGCCAACCGATTTTCAAGGCGGAGGACACGTGGAAGTTATTAGCGGAGCAAGGGAAGCGACTGTATAATC	No effect
CiPLP4	CiPLP4_09	TTGTTTGGAAGTAAGAACCAGAGCCAACCGATTTTCAAGGCGGAGGATACATGGAAGTTATTAGCGGAGCAAGGGAAGCGACTGTATAATC	No effect	2	2		1	1			1		1	2				1	1	1			2	2			2		1	2	1	1	1		2		2	1	2	1		1	1	1		1	1		1
CiPLP4	CiPLP4_09	TTGTTTGGAAGTAAGAACCAGAGCCAACCGATTTTCAAGGCGGAGGATACGTGGAAGTTATTAGCGGAGCAAGGGAAGCGACTGTATAATC	No effect
CiPLP4	CiPLP4_10	ACTACGTCCGTATCCAGGTATGATGACTCGAAACACCCAGCTGTCAATTGATAGCAACTCTCCTAATTCATTAATT	No effect
CiPLP4	CiPLP4_10	ACTACGTCCGTATCCAGGTATGATGACTCGAAATACCCAGCTGTCAAGCGATAGCAACTCTCCTAATTCATTAATT	No effect
CiPLP4	CiPLP4_10	ACTACGTCCGTATCCAGGTATGATTTCTCAAAACACCCAGCTGTCAATTGATAGCAACTCTCCTAATTCATTAATT	No effect
CiPLP4	CiPLP4_10	ACTACGTCCGTATCCAGGTATGATTTCTCGAAACACCCAGCTGTCAATTGATAGCAACTCTCCTAATTCATTAATT	No effect	2	2	2	2	2	2	2	2	2	2	2	2	2	2	2	2	2	2	2	2	2	2	2	2	2	2	2	2	2	2	2	2	2	2	2	2	2	2	2	2	2	2	2	2	2	2
CiPLP4	CiPLP4_11	CCAGTAACGTAAAAACCCTAACAACAATAGCCGACGAGATGTTGACACAAAAAAACGTTGAATCTGTACTCTTTGAGGGTAAAAAGATCGCTGACC	No effect	2	2	2	2	2	2	2	2	2	2	2	2	2	2	2	2	2	2	2	2	2	2	2	2	2	2	2	2	2	2	2	2	2	2	2	2	2	2	2	2	2	2	2	2	2	2
CiPLP4	CiPLP4_11	CCAGTAACGTAAAAACCCTAACAACAATAGCCGACGAGATGTTGAGACAAAAAAACGTTGAATCTGTACTCTTTGAGGGTAAAAAGATCGCCGACC	Mild effect
CiKNL2	CiKNL2_01	CCAATGGCGATTGATGCTGCCAATAACTCACCTCCTTCTCGTTCTTACTTCCACAAATCTGTAAGTGTTTCCGCCCTCAAAAATTTTCCATT	No effect					1		1	1			1																	1	1			1						1					1
CiKNL2	CiKNL2_01	CCAATGGCGATTGATGCTGCCAATAACTCACCTCCTTCTCGTTCTTACTTCCACAAATCTGTAAGTGTTTCCGCCCTCAAAATTTTTCCATT	No effect	2	2	2	2	1	2	1	1	2	2	1	2	2	2	2	2	2	2	2	2	2	2	2	2	2	2		1	1	2	2	1	2	2	2	2	2	1	2		2	2	1	2	2	2
CiKNL2	CiKNL2_02	AAGAGAATAGGGGTTTCAGGACTCACTTGCACGTCTAAACT	Mild effect					1		1	1			1																	1	1			1						1					1
CiKNL2	CiKNL2_02	AAGAGAATAGGGGTTTCAGGACTCACTTGCACGTCTCAACT	No effect	2	2	2	2	1	2	1	1	2	2	1	2	2	2	2	2	2	2	2	2	2	2	2	2	2	2	2	1	1	2	2	1	2	2	2	2	2	1	2	2	2	2	1	2	2	2
CiKNL2	CiKNL2_04	TTCTTCAAGGTTACATTAACAAAGAGAAAACACTTCAAAGTGGATTTTCCTCTGAGGTAAGCACAAGACTCTTGACTACCTCATGTTCTTTTGTA	No effect			2	2		1	1		1	1		2	1	2	1	1	1	1	2	1	2	1	1	2	1	1	2	1		2	2		1	1	2	2	2		1	2	2	1			1
CiKNL2	CiKNL2_04	TTCTTCAAGGTTACATTAACAAAGAGAAAACACTTCAAAGTGGATTTTCCTCTGAGGTATGCACAAGACTCTTGACTACATCATGTTCTTTTGTA	No effect
CiKNL2	CiKNL2_04	TTCTTCAAGGTTACATTAACAAAGAGAAAACACTTCAAAGTGGATTTTCCTCTGAGGTATGCACAAGACTCTTGACTACCTCATGTTCTTTTGTA	No effect	2	2			2	1	1	2	1	1	2		1		1	1	1	1		1		1	1		1	1		1	2			2	1	1				2	1			1	2	2	1	2
CiKNL2	CiKNL2_05	TTGTTGAAGAAGAATTCGAAAATGGATAGCAGGAGAACAACCAGATCTATGACAAAGATGGATAGCAGTAAAAAGGGATTGGAGAAAGTA	No effect
CiKNL2	CiKNL2_05	TTGTTGAAGAAGAATTCGAAAATGGATAGCAGGCGAACAACCAGATCTATGACAAAGATGGATAGCAGTAAAAAGGGATTGGAGAAAGTA	No effect	2	2	2	2	2	2	2	2	2	2	2	2	2	2	2	2	2	2	2	2	2	2	2	2	2	2	2	2	2	2	2	2	2	2	2	2	2	2	2	2	2	2	2	2	2	2
CiKNL2	CiKNL2_05	TTGTTGAAGAAGAATTCGAAAATGGATAGTAGGCGAACAACCAGATCTATGACAAAGATGGATAGCAGTAAAAAGGGATTGGAGAAAGTA	No effect
CiKNL2	CiKNL2_06	AAATAAGAAGAAGAAGAAGAAGAAGAAGAAAGAGGTAAAATCTAAAAGGAAATTGACATTTGACAGTGAGATGGCTAAAAGTCCTACATCTAC	No effect	1				1	1			1	1						1	1	1				1	1		1	1					1	1	1	1				1	1					1	1
CiKNL2	CiKNL2_06	AAATAATAAGAAGAAGAAGAAGACGAAGAAAGAGGTAAAATCTAAAAGGAAATTGACATTTGACAGTGAGATGGCTAAAAGTCCTACATCTAC	Mild effect
CiKNL2	CiKNL2_06	AAATAATAATAAGAAGAAGAAGAAGAAAGAGGTAAAATCTAAAAGGAAATTGACATTTGACAGTGAGATGGCTAAAAGTCCTACATCTAC	Mild effect															1																															1
CiKNL2	CiKNL2_06	AAATAATAATAAGAAGAAGAAGAAGAAGAAAGAGGTAAAATCTAAAAGGAAATTGACATTTGACAGTGAGATGGCTAAAAGTCCTACATCTAC	Mild effect
CiKNL2	CiKNL2_06	AAATAATAATAAGAAGAAGAAGAAGAAGAAGAAGAAGAAAGAGGTAAAATCTAAAAGGAAATTGACATTTGACAGTGAGATGGCTAAAAGTCCTACATCTAC	Mild effect
CiKNL2	CiKNL2_06	AAATAATAATAATAAGAAGAAGAAGAAGAAGAAAGAGGTAAAATCTAAAAGGAAATTGACATTTGACAGTGAGATGGCTAAAAGTCCTACATCTAC	Mild effect	1		2	2		1	1		1	1		2	1	2	1	1	1	1	2	1	2	1	1	2	1	1		1			1		1	1	2	2	2		1						1
CiKNL2	CiKNL2_06	AAATAATAATAATAAGAAGAAGAAGAAGAAGAAGAAGAAGAAGAAAGAGGTAAAATCTAAAAGGAAATTGACATTTGACAGTGAGATGGCTAAAAGTCCTACATCTAC	Mild effect
CiKNL2	CiKNL2_06	AAATAATAATAATAATAAGAAGAAGAAAGAGGTAAAATCTAAAAGGAAATTGACATTTGACAGTGAGATGGCTAAAAGTCCTACATCTAC	Mild effect													1
CiKNL2	CiKNL2_06	AAATAATAATAATAATAAGAAGAAGAAGAAAGAGGTAAAATCTAAAAGGAAATTGACATTTGACAGTGAGATGGCTAAAAGTCCTACATCTAC	Mild effect
CiKNL2	CiKNL2_06	AAATAATAATAATAATAAGAAGAAGAAGAAGAAAGAGGTAAAATCTAAAAGGAAATTGACATTTGACAGTGAGATGGCTAAAAGTCCTACATCTAC	Mild effect																																												1
CiKNL2	CiKNL2_06	AAATAATAATAATAATAAGAAGAAGAAGAAGAAGAAGAAGAAAGAGGTAAAATCTAAAAGGAAATTGACATTTGACAGTGAGATGGCTAAAAGTCCTACATCTAC	Mild effect								1			1									1									1														1			1
CiKNL2	CiKNL2_06	AAATAATAATAATAATAAGAAGAAGAAGAAGAAGAAGAAGAAGAAAGAGGTAAAATCTAAAAGGAAATTGACATTTGACAGTGAGATGGCTAAAAGTCCTACATCTAC	Mild effect
CiKNL2	CiKNL2_06	AAATAATAATAATAATAAGAAGAAGAAGAAGAAGAAGAAGAAGAAGAAAGAGGTAAAATCTAAAAGGAAATTGACATTTGACAGTGAGATGGCTAAAAGTCCTACATCTAC	Mild effect
CiKNL2	CiKNL2_06	AAATAATAATAATAATAAGAAGAAGAAGAAGAAGAAGAAGAAGAAGAAGAAGAAAGAGGTAAAATCTAAAAGGAAATTGACATTTGACAGTGAGATGGCTAAAAGTCCTACATCTAC	Mild effect
CiKNL2	CiKNL2_06	AAATAATAATAATAATAATAAGAAGAAGAAGAAGAAGAAAGAGGTAAAATCTAAAAGGAAATTGACATTTGACAGTGAGATGGCTAAAAGTCCTACATCTAC	Mild effect
CiKNL2	CiKNL2_06	AAATAATAATAATAATAATAAGAAGAAGAAGAAGAAGAAGAAAGAGGTAAAATCTAAAAGGAAATTGACATTTGACAGTGAGATGGCTAAAAGTCCTACATCTAC	Mild effect
CiKNL2	CiKNL2_06	AAATAATAATAATAATAATAATAATAAGAAGAAGAAGAAGAAGAAAGAGGTAAAATCTAAAAGGAAATTGACATTTGACAGTGAGATGGCTAAAAGTCCTACATCTAC	Mild effect					1		1	1			1																	1	1			1						1					1
CiKNL2	CiKNL2_07	CAGAGTGTTTCAGTGGCAAACGGTCTAGATCCGGAAGAGTTCTTTTGCCATCCTTGGAATTCTGGCGCAACCAAACA	No effect			2	2	1	1	2	2	1	1	2	2	1	2	1	1	1	1	2	2	2	1	1	2	1	1	2	2	2	2	2	1	1	1	2	2	2	1	1	2	2	1	2	1	1	1
CiKNL2	CiKNL2_07	CAGAGTGTTTCAGTGGCAAACGGTCTAGATCTGGAAGAGTTCTTTTGCCATCCTTGGAATTCTGGCGCAACCAAACA	No effect	2	2			1	1			1	1			1		1	1	1	1				1	1		1	1						1	1	1				1	1			1		1	1	1
CiKNL2	CiKNL2_07	CAGAGTGTTTCAGTGGTAAACGGTCTAGATCCGGAAGAGTTCTTTTGCCATCCTTGGAATTCTGGCGCAACCAAACA	No effect
CiKNL2	CiKNL2_08	CCGGGATGTGCTACATGCATCCAAAGGTATATTGCCTATTTGCTGTACTTATCATGATAAGGTATTGTTTGAACAAA	No effect	2	2			1	1			1	1						1	1	1				1	1		1	1						1	1	1				1	1			1		1	1
CiKNL2	CiKNL2_08	CCGGGATGTGCTACATGCATCCAAAGGTATATTGCCTATTTGCTTTACTTATCATGATAAGGTATCATGATAAGGTATTGTTTGAACAAA	Mild effect																																												1
CiKNL2	CiKNL2_08	CCGGGATGTGCTACATGCATCCAAAGGTATATTGCCTATTTGCTTTACTTATCATGATAAGGTATTGTTTGAACAAA	Mild effect					1		1	2			2		1		1					1								1	2			1						1					2			2
CiKNL2	CiKNL2_08	CCGGGATGTGCTACATGCATCCAAAGGTATATTTGCCTATTTGCTTTACTTATCATGATAAGGTATTGTTTGAACAAA	Mild effect			2	2		1	1		1	1		2	1	2	1	1	1	1	2	1	2	1	1	2	1	1	2	1		2	2		1	1	2	2	2		1	2	2	1			1
CiKNL2	CiKNL2_09	TTTCCATTGTTCATTCACTGATGCATTTCCCCTGTAAAACAGGTTTCTTTGCAAGACTGGTGGTTAACTAAACCCCAAACAGTCGACGACAGAAA	No effect
CiKNL2	CiKNL2_09	TTTTCCATTGTTCATTCACTGATGCATTTCCCCTGTAAAACAGGTTTCTTTGCAAGACTGGTGGTTAACTAAACCCCAAACAGTCGACGACAGAAA	No effect	2	2	2	2	2	2	2	2	2	2	2	2	2	2	2	2	2	2	2	2	2	2	2	2	2	2	2	2	2	2	2	2	2	2	2	2	2	2	2	2	2	2	2	2	2	2
CiKNL2	CiKNL2_09	TTTTCCATTGTTCATTCACTGATGCATTTCCCTTGTAAAACAGGTTTCTTTGCAAGACTGGTGGTTAACTAAACCCCAAACAGTCGACGACAGAAA	No effect
CiKNL2	CiKNL2_10	TCTGCACCAATTCTCAAGGCATACGATTTCTTTGAATTAGAAACAGTTGACGGTATCTGTGTCATTCTTCAAGGTTACATTAACAAAGAGAAAAC	No effect	2	2	2	2	2	2	2	2	2	2	2	2	2	2	2	2	2	2	2	2	2	2	2	2	2	2	2	2	2	2	2	2	2	2	2	2	2	2	2	2	2	2	2	2	2	2
CiKNL2	CiKNL2_11	TTTTCATTTTATGTGAATATTCAATTTAAATACGATATTTCTTTCTTTGCACTTACAGGTGTTTGATCATTTTGTT	No effect															1																															1
CiKNL2	CiKNL2_11	TTTTCATTTTATGTGAATATTCAATTTAAATATGATATTTCTTTCTTTGCACTTACAGGTGTTTGATCATTTTGTT	No effect	2	2	2	2	2	2	2	2	2	2	2	2	2	2	1	2	2	2	2	2	2	2	2	2	2	2	2	2	2	2	2	2	2	2	2	2	2	2	2	2	2	2	2	2	2	1
CiKNL2	CiKNL2_12	TTGGAGAAAGTAAGTTTTGTTGATAAAGAGGATGCCTCAAAACAAGAACAGAATGAGCAATGTGGAATTGAGCATGAGAGAAAAA	Mild effect					1		1	1			1																	1	1			1						1					1
CiKNL2	CiKNL2_12	TTGGAGAAAGTAAGTTTTGTTGATAAAGAGGATGCCTCAAAACAAGAACAGAATGAGCAATGTGGAATTGAGGATGAGAGAAAAA	No effect	2	2	2	2	1	2	1	1	2	2	1	2	2	2	2	2	2	2	2	2	2	2	2	2	2	2		1	1	2	2	1	2	2	2	2	2	1	2	2	2	2	1	2	2	2
CiKNL2	CiKNL2_13	TTCACAGATTGACAAGAAGCATGAAAGGTAGTCAAAATAAGAAGAAGAAGAAGAAGAAGAAGAAAGAGGTAAAATCTAAAAG	No effect	2	2			1	1			1	1						1	1	1				1	1		1	1					1		1	1				1	1			1		1	1
CiKNL2	CiKNL2_13	TTCACAGATTGACAAGAAGCATGAAAGGTAGTCAAAATAATAAGAAGAAGAAGAAGACGAAGAAAGAGGTAAAATCTAAAAG	Mild effect
CiKNL2	CiKNL2_13	TTCACAGATTGACAAGAAGCATGAAAGGTAGTCAAAATAATAATAAGAAGAAGAAGAAGAAAGAGGTAAAATCTAAAAG	Mild effect															1																															1
CiKNL2	CiKNL2_13	TTCACAGATTGACAAGAAGCATGAAAGGTAGTCAAAATAATAATAAGAAGAAGAAGAAGAAGAAAGAGGTAAAATCTAAAAG	Mild effect
CiKNL2	CiKNL2_13	TTCACAGATTGACAAGAAGCATGAAAGGTAGTCAAAATAATAATAAGAAGAAGAAGAAGAAGAAGAAGAAGAAAGAGGTAAAATCTAAAAG	Mild effect
CiKNL2	CiKNL2_13	TTCACAGATTGACAAGAAGCATGAAAGGTAGTCAAAATAATAATAATAAGAAGAAGAAGAAGAAGAAAGAGGTAAAATCTAAAAG	Mild effect
CiKNL2	CiKNL2_13	TTCACAGATTGACAAGAAGCATGAAAGGTAGTCAAAATAATAATAATAAGAAGAAGAAGAAGAAGAAGAAGAAGAAGAAAGAGGTAAAATCTAAAAG	Mild effect
CiKNL2	CiKNL2_13	TTCACAGATTGACAAGAAGCATGAAAGGTAGTCAAAATAATAATAATAATAAGAAGAAGAAAGAGGTAAAATCTAAAAG	Mild effect													1
CiKNL2	CiKNL2_13	TTCACAGATTGACAAGAAGCATGAAAGGTAGTCAAAATAATAATAATAATAAGAAGAAGAAGAAAGAGGTAAAATCTAAAAG	Mild effect
CiKNL2	CiKNL2_13	TTCACAGATTGACAAGAAGCATGAAAGGTAGTCAAAATAATAATAATAATAAGAAGAAGAAGAAGAAAGAGGTAAAATCTAAAAG	Mild effect																																												1
CiKNL2	CiKNL2_13	TTCACAGATTGACAAGAAGCATGAAAGGTAGTCAAAATAATAATAATAATAAGAAGAAGAAGAAGAAGAAGAAGAAAGAGGTAAAATCTAAAAG	Mild effect								1			1									1									1														1			1
CiKNL2	CiKNL2_13	TTCACAGATTGACAAGAAGCATGAAAGGTAGTCAAAATAATAATAATAATAAGAAGAAGAAGAAGAAGAAGAAGAAGAAAGAGGTAAAATCTAAAAG	Mild effect
CiKNL2	CiKNL2_13	TTCACAGATTGACAAGAAGCATGAAAGGTAGTCAAAATAATAATAATAATAAGAAGAAGAAGAAGAAGAAGAAGAAGAAGAAAGAGGTAAAATCTAAAAG	Mild effect
CiKNL2	CiKNL2_13	TTCACAGATTGACAAGAAGCATGAAAGGTAGTCAAAATAATAATAATAATAAGAAGAAGAAGAAGAAGAAGAAGAAGAAGAAGAAGAAAGAGGTAAAATCTAAAAG	Mild effect
CiKNL2	CiKNL2_13	TTCACAGATTGACAAGAAGCATGAAAGGTAGTCAAAATAATAATAATAATAATAAGAAGAAGAAGAAGAAGAAAGAGGTAAAATCTAAAAG	Mild effect
CiKNL2	CiKNL2_13	TTCACAGATTGACAAGAAGCATGAAAGGTAGTCAAAATAATAATAATAATAATAAGAAGAAGAAGAAGAAGAAGAAAGAGGTAAAATCTAAAAG	Mild effect
CiKNL2	CiKNL2_13	TTCACAGATTGACAAGAAGCATGAAAGGTAGTCAAAATAATAATAATAATAATAATAATAAGAAGAAGAAGAAGAAGAAAGAGGTAAAATCTAAAAG	Mild effect					1		1	1			1																	1	1									1					1
CiKNL2	CiKNL2_13	TTCACAGATTGACAAGAAGCATGAGAGGTAGTCAAAATAATAATAATAAGAAGAAGAAGAAGAAGAAAGAGGTAAAATCTAAAAG	Mild effect			2	2		1	1		1	1		2	1	2	1	1	1	1	2	1	2	1	1	2	1	1	2	1		2	1		1	1	2	2	2		1	2	2	1			1
CiKNL2	CiKNL2_13	TTCACAGATTGACAAGAAGCATTAAAGGTAGTCAAAATAATAATAATAATAAGAAGAAGAAGAAGAAGAAGAAGAAAGAGGTAAAATCTAAAAG	Mild effect
CiKNL2	CiKNL2_14	ACCAAACAGTCGTTTATGATGCAGGATTGGTAATACAAATACTTTTAGGTTTAAGTTTAACAACAACAACTATGTAATTGCTAAT	No effect	2	2	2	2	1	2	1		2	2		2	2	2	2	2	2	2	2	1	2	2	2	2	2	2	2	1		2	2	1	2	2	2	2	2	1	2	2	2	2		2	2	1
CiKNL2	CiKNL2_14	ACCAAACAGTCGTTTATGATGCAGGATTGGTAATACAAATACTTTTAGGTTTCAGTTTAACAACAACAACAACTATGTAATTGCTAAT	No effect
CiKNL2	CiKNL2_14	ACCAAACAGTCGTTTATGATGCAGGATTGGTAATACAAATACTTTTAGGTTTCAGTTTAACAACAACAACTATGTAATTGCTAAT	No effect					1		1	2			2									1								1	2			1						1					2			1
CiKNL2	CiKNL2_15	CTTCTTAGTTTCCTTTTTATCTTTCAGGATCGACAAGTTACTGGAGTCCGGGATGTGCTACATGCAT	No effect	2	2	2	2	2	2	2	2	2	2	2	2	2	2	2	2	2		2	2	2	2	2		2	2		2	2	2	2	2		2		2	2	2	2	2	2	2		2	2	2
[truncated: 251 more columns]
